# Supplementary material for: Ethyl 2-(4-benzyl-3-methyl-6-oxo-1,6-dihydropyridazin-1-yl)acetate: crystal structure and Hirshfeld surface analysis
Source: Acta Crystallogr E Crystallogr Commun. 2019 Feb 22;75(Pt 3):392–6. doi: 10.1107/S205698901900241X (PMC6399698; doi:10.1107/S205698901900241X)
Supplement: Supplementary file 1 [file e-75-00392-sup1.cif]

##############################################################################
#                                                                            #
# This CIF contains the data in a paper accepted for publication in          #
# Acta Crystallographica Section E. It conforms to the requirements of       #
# Notes for Authors for Acta Crystallographica Section E, and has been       #
# peer reviewed under the auspices of the IUCr Commission on Journals.       #
#                                                                            #
# Full details of the Crystallographic Information File format               #
# are given in the paper "The Crystallographic Information File (CIF):       #
# a New Standard Archive File for Crystallography" by S. R. Hall, F. H.      #
# Allen and I. D. Brown [Acta Cryst. (1991), A47, 655-685].                  #
#                                                                            #
# The current version of the core CIF dictionary is obtainable from          #
# ftp://ftp.iucr.org/pub/cif_core.dic.                                       #
#                                                                            #
# Software is freely available for graphical display of the structure(s)     #
# in this CIF. For information consult the CIF software page                 #
# http://www.iucr.org/resources/cif/software.                                #
#                                                                            #
# This file may be used for bona fide research purposes within the           #
# scientific community so long as proper attribution is given to the journal # 
# article from which it was obtained.                                        #
#                                                                            #
##############################################################################
data_I
_audit_creation_method     'SHELXL-2014/7'
_chemical_name_systematic
;
Ethyl 2-(4-benzyl-3-methyl-6-oxo-1,6-dihydropyridazin-1-yl)acetate
;
_chemical_name_common
;
;
_chemical_formula_moiety     'C16 H18 N2 O3'
_chemical_formula_sum     'C16 H18 N2 O3'
_chemical_formula_iupac     'C16 H18 N2 O3'
_chemical_formula_weight     286.32
_chemical_melting_point     ?
_space_group_crystal_system     monoclinic
_space_group_name_H-M_alt     'P 21/n'
_space_group_name_Hall     '-P 2yn'
loop_
    _space_group_symop_operation_xyz
    'x, y, z'
    '-x+1/2, y+1/2, -z+1/2'
    '-x, -y, -z'
    'x-1/2, -y-1/2, z-1/2'
_cell_length_a     7.4069(9)
_cell_length_b     8.1959(10)
_cell_length_c     24.133(3)
_cell_angle_alpha     90
_cell_angle_beta     90.295(2)
_cell_angle_gamma     90
_cell_volume     1465.0(3)
_cell_formula_units_Z     4
_cell_measurement_reflns_used     9950
_cell_measurement_theta_min     2.6246
_cell_measurement_theta_max     29.1781
_cell_measurement_temperature     120(2)
_exptl_crystal_description     block
_exptl_crystal_colour     colourless
_exptl_crystal_size_max     0.374
_exptl_crystal_size_mid     0.289
_exptl_crystal_size_min     0.235
_exptl_crystal_density_diffrn     1.298
_exptl_crystal_density_meas     ?
_exptl_crystal_density_method     ?
_exptl_crystal_F_000     608
_exptl_absorpt_coefficient_mu     0.091
_exptl_absorpt_correction_type     multi-scan
_exptl_absorpt_process_details
;
(<i>SADABS</i>; Krause <i>et al.</i>, 2015)
;
_exptl_absorpt_correction_T_min     0.91
_exptl_absorpt_correction_T_max     0.98
_exptl_special_details
;
The diffraction data were obtained from 3 sets of 400 frames,
each of width 0.5\% in \w, colllected at \f = 0.00,
90.00 and 180.00\% and 2 sets of 800 frames, each of
width 0.45\% in \f, collected at \w = --30.00 and 210.00\%.
The scan time was 15 sec/frame.
;
_diffrn_ambient_temperature     120(2)
_diffrn_radiation_type     MoK\a
_diffrn_radiation_wavelength     0.71073
_diffrn_radiation_monochromator     graphite
_diffrn_measurement_device_type     'Bruker SMART APEX CCD'
_diffrn_measurement_method     '\f and \w scans'
_diffrn_detector_area_resol_mean     8.3333
_diffrn_reflns_number     27503
_diffrn_reflns_av_R_equivalents     0.0283
_diffrn_reflns_av_unetI/netI     0.0194
_diffrn_reflns_theta_min     1.688
_diffrn_reflns_theta_max     29.269
_diffrn_reflns_theta_full     25.242
_diffrn_measured_fraction_theta_max     0.990
_diffrn_measured_fraction_theta_full     1.000
_diffrn_reflns_limit_h_min     -10
_diffrn_reflns_limit_h_max     10
_diffrn_reflns_limit_k_min     -11
_diffrn_reflns_limit_k_max     11
_diffrn_reflns_limit_l_min     -32
_diffrn_reflns_limit_l_max     32
_refine_special_details     ?
_reflns_number_total     3966
_reflns_number_gt     3354
_reflns_threshold_expression     'I > 2\s(I)'
_refine_ls_structure_factor_coef     Fsqd
_refine_ls_matrix_type     full
_refine_ls_R_factor_all     0.0468
_refine_ls_R_factor_gt     0.0407
_refine_ls_wR_factor_gt     0.1165
_refine_ls_wR_factor_ref     0.1201
_refine_ls_goodness_of_fit_ref     1.089
_refine_ls_restrained_S_all     1.089
_refine_ls_number_reflns     3966
_refine_ls_number_parameters     192
_refine_ls_number_restraints     0
_refine_ls_hydrogen_treatment     constr
_refine_ls_weighting_scheme     calc
_refine_ls_weighting_details
              'w=1/[\s^2^(Fo^2^)+(0.0785P)^2^+0.1230P] where P=(Fo^2^+2Fc^2^)/3'
_atom_sites_solution_hydrogens     geom
_atom_sites_solution_primary     dual
_atom_sites_solution_secondary     ?
_refine_ls_shift/su_max     0.000
_refine_ls_shift/su_mean     0.000
_refine_diff_density_max     0.434
_refine_diff_density_min     -0.155
_refine_ls_extinction_method     none
_refine_ls_extinction_coef     .
loop_
    _atom_type_symbol
    _atom_type_description
    _atom_type_scat_dispersion_real
    _atom_type_scat_dispersion_imag
    _atom_type_scat_source
    'C' 'C' 0.0033 0.0016
                         'International Tables Vol C Tables 4.2.6.8 and 6.1.1.4'
    'H' 'H' 0.0000 0.0000
                         'International Tables Vol C Tables 4.2.6.8 and 6.1.1.4'
    'N' 'N' 0.0061 0.0033
                         'International Tables Vol C Tables 4.2.6.8 and 6.1.1.4'
    'O' 'O' 0.0106 0.0060
                         'International Tables Vol C Tables 4.2.6.8 and 6.1.1.4'
_computing_data_collection
;
<i>APEX3</i> (Bruker, 2016)
;
_computing_cell_refinement
;
<i>SAINT</i> (Bruker, 2016)
;
_computing_data_reduction
;
<i>SAINT</i> (Bruker, 2016)
;
_computing_structure_solution
;
<i>SHELXT</i> (Sheldrick, 2015<i>a</i>)
;
_computing_structure_refinement
;
SHELXL2014 (Sheldrick, 2015<i>b</i>)
;
_computing_molecular_graphics
;
ORTEP-3 for Windows (Farrugia, 2012) and DIAMOND (Brandenburg,
2006)
;
_computing_publication_material
;
publCIF (Westrip, 2010)
;
loop_
    _atom_site_type_symbol
    _atom_site_label
    _atom_site_fract_x
    _atom_site_fract_y
    _atom_site_fract_z
    _atom_site_U_iso_or_equiv
    _atom_site_adp_type
    _atom_site_calc_flag
    _atom_site_occupancy
    _atom_site_disorder_assembly
    _atom_site_disorder_group
    O O1 0.46272(9) 0.53825(9) 0.41137(3) 0.02901(19) Uani d 1 . .
    O O2 0.76767(11) 0.83037(9) 0.40668(3) 0.02903(18) Uani d 1 . .
    O O3 0.73810(9) 0.88740(8) 0.49738(3) 0.02266(17) Uani d 1 . .
    N N1 0.76025(10) 0.49470(9) 0.42943(3) 0.01813(17) Uani d 1 . .
    N N2 0.92321(10) 0.42213(9) 0.42082(3) 0.01830(17) Uani d 1 . .
    C C1 0.60366(12) 0.46663(11) 0.39934(4) 0.02018(19) Uani d 1 . .
    C C2 0.93494(12) 0.31446(11) 0.38109(4) 0.01719(18) Uani d 1 . .
    C C3 0.78234(12) 0.27085(10) 0.34652(4) 0.01715(18) Uani d 1 . .
    C C4 0.62344(12) 0.34749(11) 0.35575(4) 0.01990(19) Uani d 1 . .
    H H4 0.5223 0.3222 0.3329 0.024 Uiso calc 1 . .
    C C5 1.11600(13) 0.23628(12) 0.37348(4) 0.0240(2) Uani d 1 . .
    H H5A 1.2046 0.2896 0.3977 0.036 Uiso calc 1 . .
    H H5B 1.1535 0.2479 0.3348 0.036 Uiso calc 1 . .
    H H5C 1.1083 0.1202 0.3829 0.036 Uiso calc 1 . .
    C C6 0.80584(13) 0.14014(11) 0.30267(4) 0.0217(2) Uani d 1 . .
    H H6A 0.9049 0.1729 0.2776 0.026 Uiso calc 1 . .
    H H6B 0.8421 0.0371 0.3210 0.026 Uiso calc 1 . .
    C C7 0.63798(13) 0.10948(11) 0.26856(4) 0.01965(19) Uani d 1 . .
    C C8 0.61870(13) 0.18014(11) 0.21636(4) 0.0222(2) Uani d 1 . .
    H H8 0.7153 0.2417 0.2012 0.027 Uiso calc 1 . .
    C C9 0.45975(15) 0.16155(12) 0.18614(4) 0.0277(2) Uani d 1 . .
    H H9 0.4485 0.2100 0.1505 0.033 Uiso calc 1 . .
    C C10 0.31775(15) 0.07256(13) 0.20780(5) 0.0314(2) Uani d 1 . .
    H H10 0.2081 0.0621 0.1875 0.038 Uiso calc 1 . .
    C C11 0.33642(14) -0.00130(13) 0.25926(5) 0.0306(2) Uani d 1 . .
    H H11 0.2401 -0.0642 0.2739 0.037 Uiso calc 1 . .
    C C12 0.49596(14) 0.01645(12) 0.28948(4) 0.0253(2) Uani d 1 . .
    H H12 0.5082 -0.0351 0.3246 0.030 Uiso calc 1 . .
    C C13 0.75566(13) 0.61201(11) 0.47460(4) 0.01904(19) Uani d 1 . .
    H H13A 0.8627 0.5955 0.4987 0.023 Uiso calc 1 . .
    H H13B 0.6466 0.5924 0.4972 0.023 Uiso calc 1 . .
    C C14 0.75378(12) 0.78657(11) 0.45400(4) 0.01866(19) Uani d 1 . .
    C C15 0.74349(16) 1.06125(11) 0.48474(4) 0.0277(2) Uani d 1 . .
    H H15A 0.6350 1.0933 0.4632 0.033 Uiso calc 1 . .
    H H15B 0.8518 1.0871 0.4625 0.033 Uiso calc 1 . .
    C C16 0.74939(16) 1.15128(12) 0.53893(5) 0.0305(2) Uani d 1 . .
    H H16A 0.6443 1.1210 0.5612 0.046 Uiso calc 1 . .
    H H16B 0.7475 1.2690 0.5319 0.046 Uiso calc 1 . .
    H H16C 0.8602 1.1225 0.5590 0.046 Uiso calc 1 . .
loop_
    _atom_site_aniso_label
    _atom_site_aniso_U_11
    _atom_site_aniso_U_22
    _atom_site_aniso_U_33
    _atom_site_aniso_U_12
    _atom_site_aniso_U_13
    _atom_site_aniso_U_23
    O1 0.0213(3) 0.0338(4) 0.0318(4) 0.0072(3) -0.0028(3) -0.0136(3)
    O2 0.0441(5) 0.0257(4) 0.0173(4) 0.0028(3) 0.0022(3) 0.0014(3)
    O3 0.0351(4) 0.0156(3) 0.0173(3) 0.0007(3) 0.0015(3) -0.0014(2)
    N1 0.0196(4) 0.0183(4) 0.0164(4) 0.0021(3) -0.0026(3) -0.0039(3)
    N2 0.0188(4) 0.0188(3) 0.0173(4) 0.0016(3) -0.0010(3) 0.0014(3)
    C1 0.0195(4) 0.0211(4) 0.0200(4) 0.0010(3) -0.0018(3) -0.0034(3)
    C2 0.0192(4) 0.0172(4) 0.0151(4) 0.0014(3) -0.0004(3) 0.0027(3)
    C3 0.0218(4) 0.0151(4) 0.0145(4) -0.0001(3) -0.0001(3) 0.0003(3)
    C4 0.0203(4) 0.0204(4) 0.0190(4) 0.0002(3) -0.0033(3) -0.0043(3)
    C5 0.0208(4) 0.0282(5) 0.0229(5) 0.0064(4) -0.0006(4) -0.0002(4)
    C6 0.0252(5) 0.0194(4) 0.0206(5) 0.0032(3) -0.0001(4) -0.0052(3)
    C7 0.0253(5) 0.0162(4) 0.0175(4) 0.0008(3) 0.0012(3) -0.0045(3)
    C8 0.0290(5) 0.0188(4) 0.0188(4) -0.0001(3) 0.0031(4) -0.0022(3)
    C9 0.0366(6) 0.0256(5) 0.0208(5) 0.0050(4) -0.0034(4) -0.0053(4)
    C10 0.0298(5) 0.0295(5) 0.0350(6) 0.0000(4) -0.0071(4) -0.0138(4)
    C11 0.0304(5) 0.0245(5) 0.0370(6) -0.0081(4) 0.0061(4) -0.0089(4)
    C12 0.0346(5) 0.0202(4) 0.0212(5) -0.0032(4) 0.0047(4) -0.0022(3)
    C13 0.0244(4) 0.0181(4) 0.0146(4) 0.0004(3) -0.0019(3) -0.0026(3)
    C14 0.0187(4) 0.0201(4) 0.0172(4) 0.0004(3) -0.0009(3) -0.0023(3)
    C15 0.0412(6) 0.0157(4) 0.0261(5) 0.0018(4) 0.0013(4) 0.0011(4)
    C16 0.0397(6) 0.0185(5) 0.0332(6) 0.0025(4) 0.0003(4) -0.0054(4)
_geom_special_details
;
 All esds (except the esd in the dihedral angle between two l.s. planes)
 are estimated using the full covariance matrix.  The cell esds are taken
 into account individually in the estimation of esds in distances, angles
 and torsion angles; correlations between esds in cell parameters are only
 used when they are defined by crystal symmetry.  An approximate (isotropic)
 treatment of cell esds is used for estimating esds involving l.s. planes.
;
loop_
    _geom_bond_atom_site_label_1
    _geom_bond_atom_site_label_2
    _geom_bond_site_symmetry_2
    _geom_bond_distance
    _geom_bond_publ_flag
    O1 C1 . 1.2336(11) ?
    O2 C14 . 1.2020(11) ?
    O3 C14 . 1.3392(10) ?
    O3 C15 . 1.4577(11) ?
    N1 N2 . 1.3625(10) ?
    N1 C1 . 1.3845(12) ?
    N1 C13 . 1.4541(11) ?
    N2 C2 . 1.3063(11) ?
    C1 C4 . 1.4434(12) ?
    C2 C3 . 1.4463(12) ?
    C2 C5 . 1.4985(12) ?
    C3 C4 . 1.3535(13) ?
    C3 C6 . 1.5164(12) ?
    C4 H4 . 0.9500 ?
    C5 H5A . 0.9800 ?
    C5 H5B . 0.9800 ?
    C5 H5C . 0.9800 ?
    C6 C7 . 1.5088(13) ?
    C6 H6A . 0.9900 ?
    C6 H6B . 0.9900 ?
    C7 C8 . 1.3932(13) ?
    C7 C12 . 1.3958(13) ?
    C8 C9 . 1.3901(14) ?
    C8 H8 . 0.9500 ?
    C9 C10 . 1.3846(16) ?
    C9 H9 . 0.9500 ?
    C10 C11 . 1.3878(16) ?
    C10 H10 . 0.9500 ?
    C11 C12 . 1.3930(15) ?
    C11 H11 . 0.9500 ?
    C12 H12 . 0.9500 ?
    C13 C14 . 1.5145(12) ?
    C13 H13A . 0.9900 ?
    C13 H13B . 0.9900 ?
    C15 C16 . 1.5020(14) ?
    C15 H15A . 0.9900 ?
    C15 H15B . 0.9900 ?
    C16 H16A . 0.9800 ?
    C16 H16B . 0.9800 ?
    C16 H16C . 0.9800 ?
loop_
    _geom_angle_atom_site_label_1
    _geom_angle_atom_site_label_2
    _geom_angle_atom_site_label_3
    _geom_angle_site_symmetry_1
    _geom_angle_site_symmetry_3
    _geom_angle
    _geom_angle_publ_flag
    C14 O3 C15 . . 115.91(7) ?
    N2 N1 C1 . . 126.01(7) ?
    N2 N1 C13 . . 115.28(7) ?
    C1 N1 C13 . . 118.70(7) ?
    C2 N2 N1 . . 117.97(7) ?
    O1 C1 N1 . . 120.34(8) ?
    O1 C1 C4 . . 125.64(8) ?
    N1 C1 C4 . . 114.00(8) ?
    N2 C2 C3 . . 122.39(8) ?
    N2 C2 C5 . . 116.22(8) ?
    C3 C2 C5 . . 121.39(8) ?
    C4 C3 C2 . . 117.90(8) ?
    C4 C3 C6 . . 123.08(8) ?
    C2 C3 C6 . . 119.01(8) ?
    C3 C4 C1 . . 121.70(8) ?
    C3 C4 H4 . . 119.1 ?
    C1 C4 H4 . . 119.1 ?
    C2 C5 H5A . . 109.5 ?
    C2 C5 H5B . . 109.5 ?
    H5A C5 H5B . . 109.5 ?
    C2 C5 H5C . . 109.5 ?
    H5A C5 H5C . . 109.5 ?
    H5B C5 H5C . . 109.5 ?
    C7 C6 C3 . . 113.65(7) ?
    C7 C6 H6A . . 108.8 ?
    C3 C6 H6A . . 108.8 ?
    C7 C6 H6B . . 108.8 ?
    C3 C6 H6B . . 108.8 ?
    H6A C6 H6B . . 107.7 ?
    C8 C7 C12 . . 118.70(9) ?
    C8 C7 C6 . . 120.30(8) ?
    C12 C7 C6 . . 120.94(9) ?
    C9 C8 C7 . . 120.76(9) ?
    C9 C8 H8 . . 119.6 ?
    C7 C8 H8 . . 119.6 ?
    C10 C9 C8 . . 120.17(10) ?
    C10 C9 H9 . . 119.9 ?
    C8 C9 H9 . . 119.9 ?
    C9 C10 C11 . . 119.69(10) ?
    C9 C10 H10 . . 120.2 ?
    C11 C10 H10 . . 120.2 ?
    C10 C11 C12 . . 120.21(10) ?
    C10 C11 H11 . . 119.9 ?
    C12 C11 H11 . . 119.9 ?
    C11 C12 C7 . . 120.44(9) ?
    C11 C12 H12 . . 119.8 ?
    C7 C12 H12 . . 119.8 ?
    N1 C13 C14 . . 112.26(7) ?
    N1 C13 H13A . . 109.2 ?
    C14 C13 H13A . . 109.2 ?
    N1 C13 H13B . . 109.2 ?
    C14 C13 H13B . . 109.2 ?
    H13A C13 H13B . . 107.9 ?
    O2 C14 O3 . . 124.51(9) ?
    O2 C14 C13 . . 126.38(8) ?
    O3 C14 C13 . . 109.09(7) ?
    O3 C15 C16 . . 107.38(8) ?
    O3 C15 H15A . . 110.2 ?
    C16 C15 H15A . . 110.2 ?
    O3 C15 H15B . . 110.2 ?
    C16 C15 H15B . . 110.2 ?
    H15A C15 H15B . . 108.5 ?
    C15 C16 H16A . . 109.5 ?
    C15 C16 H16B . . 109.5 ?
    H16A C16 H16B . . 109.5 ?
    C15 C16 H16C . . 109.5 ?
    H16A C16 H16C . . 109.5 ?
    H16B C16 H16C . . 109.5 ?
loop_
    _geom_torsion_atom_site_label_1
    _geom_torsion_atom_site_label_2
    _geom_torsion_atom_site_label_3
    _geom_torsion_atom_site_label_4
    _geom_torsion_site_symmetry_1
    _geom_torsion_site_symmetry_2
    _geom_torsion_site_symmetry_3
    _geom_torsion_site_symmetry_4
    _geom_torsion
    _geom_torsion_publ_flag
    C1 N1 N2 C2 . . . . -0.81(13) ?
    C13 N1 N2 C2 . . . . 179.38(7) ?
    N2 N1 C1 O1 . . . . 179.08(9) ?
    C13 N1 C1 O1 . . . . -1.11(13) ?
    N2 N1 C1 C4 . . . . 0.48(13) ?
    C13 N1 C1 C4 . . . . -179.71(8) ?
    N1 N2 C2 C3 . . . . 0.03(12) ?
    N1 N2 C2 C5 . . . . -179.33(8) ?
    N2 C2 C3 C4 . . . . 1.02(13) ?
    C5 C2 C3 C4 . . . . -179.66(8) ?
    N2 C2 C3 C6 . . . . -177.78(8) ?
    C5 C2 C3 C6 . . . . 1.55(12) ?
    C2 C3 C4 C1 . . . . -1.34(13) ?
    C6 C3 C4 C1 . . . . 177.40(8) ?
    O1 C1 C4 C3 . . . . -177.86(9) ?
    N1 C1 C4 C3 . . . . 0.65(13) ?
    C4 C3 C6 C7 . . . . 2.78(13) ?
    C2 C3 C6 C7 . . . . -178.49(8) ?
    C3 C6 C7 C8 . . . . 98.97(10) ?
    C3 C6 C7 C12 . . . . -78.09(11) ?
    C12 C7 C8 C9 . . . . 1.41(13) ?
    C6 C7 C8 C9 . . . . -175.72(8) ?
    C7 C8 C9 C10 . . . . 0.24(14) ?
    C8 C9 C10 C11 . . . . -1.55(15) ?
    C9 C10 C11 C12 . . . . 1.21(15) ?
    C10 C11 C12 C7 . . . . 0.46(15) ?
    C8 C7 C12 C11 . . . . -1.75(14) ?
    C6 C7 C12 C11 . . . . 175.35(9) ?
    N2 N1 C13 C14 . . . . 104.34(9) ?
    C1 N1 C13 C14 . . . . -75.50(10) ?
    C15 O3 C14 O2 . . . . -1.63(13) ?
    C15 O3 C14 C13 . . . . 176.99(8) ?
    N1 C13 C14 O2 . . . . -5.26(14) ?
    N1 C13 C14 O3 . . . . 176.15(7) ?
    C14 O3 C15 C16 . . . . -172.44(8) ?
loop_
    _geom_hbond_atom_site_label_D
    _geom_hbond_atom_site_label_H
    _geom_hbond_atom_site_label_A
    _geom_hbond_site_symmetry_A
    _geom_hbond_distance_DH
    _geom_hbond_distance_HA
    _geom_hbond_distance_DA
    _geom_hbond_angle_DHA
    C13 H13A N2 3_766 0.99 2.51 3.4704(13) 165
    C13 H13B O1 3_666 0.99 2.59 3.4281(13) 143
_shelx_space_group_comment
;
The symmetry employed for this shelxl refinement is uniquely defined
by the following loop, which should always be used as a source of
symmetry information in preference to the above space-group names.
They are only intended as comments.
;
_shelx_estimated_absorpt_T_min     0.967
_shelx_estimated_absorpt_T_max     0.979
_shelx_hkl_file
;
  -1   0   0    1.80    0.30
  -1   0   0    1.90    0.40
   1   0   0    2.30    0.30
   1   0   0    2.30    0.30
  -2   0   0 7420.06  273.57
   2   0   0 7889.01  273.97
   2   0   0 8334.77  274.07
  -2   0   0 8586.64  274.17
  -2   0   0 7959.30  274.17
   2   0   0 7725.53  273.67
  -2   0   0 8240.78  274.07
   3   0   0    0.60    0.60
  -3   0   0    0.10    0.60
   3   0   0    0.00    0.60
  -3   0   0    0.30    0.80
   3   0   0    0.00    0.60
  -3   0   0    0.20    0.60
  -3   0   0    1.90    0.60
   4   0   0 1391.16   47.30
  -4   0   0 1400.36   47.40
  -4   0   0 1329.67   47.60
   4   0   0 1333.47   47.50
   4   0   0 1371.46   47.40
  -4   0   0 1407.76   47.30
  -4   0   0 1376.46   47.20
   5   0   0   -0.40    1.00
  -5   0   0   -0.10    1.00
  -5   0   0   -0.30    1.10
   5   0   0   -0.60    1.00
  -5   0   0   -0.10    0.90
   5   0   0    0.60    1.20
  -5   0   0    0.20    1.20
   6   0   0  907.71   31.30
   6   0   0  879.61   31.50
  -6   0   0  841.92   31.60
   6   0   0  922.01   31.30
  -7   0   0    1.80    2.20
   7   0   0    0.20    1.80
  -7   0   0   -0.20    1.70
  -8   0   0  324.07   12.20
  -8   0   0  301.57   12.80
   8   0   0  304.97   12.60
   9   0   0    0.00    2.70
  -9   0   0    0.30    3.10
  -9   0   0    1.50    2.50
  10   0   0   48.90    5.70
 -10   0   0   52.29    5.60
 -10   0   0   46.60    6.30
   0   1   0    0.20    0.20
   0   1   0    0.00    0.20
   0   1   0    0.20    0.20
  -1  -1   0  788.32   27.10
   1  -1   0  805.32   27.10
  -1  -1   0  791.62   27.10
  -1  -1   0  740.83   27.00
   1  -1   0  775.12   27.00
   1   1   0  802.52   27.10
  -1   1   0  811.92   27.00
   1   1   0  800.72   27.10
  -1   1   0  823.22   27.10
   1   1   0  757.52   27.00
  -2  -1   0  322.07   11.40
   2  -1   0  319.27   11.40
  -2  -1   0  328.57   11.40
   2  -1   0  318.67   11.30
  -2  -1   0  324.77   11.40
  -2  -1   0  326.67   11.50
  -2   1   0  325.37   11.30
   2   1   0  324.57   11.40
  -2   1   0  312.97   11.50
   2   1   0  335.17   11.40
   2   1   0  324.27   11.30
   3  -1   0  100.59    3.80
   3  -1   0   89.79    3.90
  -3  -1   0  101.59    3.90
  -3  -1   0   99.79    3.90
  -3  -1   0  102.99    3.90
  -3  -1   0   91.39    4.00
   3  -1   0   97.49    3.80
  -3   1   0  102.09    3.50
   3   1   0   91.49    3.80
   3   1   0   94.59    4.00
  -3   1   0   94.99    3.70
   3   1   0   98.79    3.90
   4  -1   0   24.70    1.60
  -4  -1   0   16.90    1.70
   4  -1   0   21.10    1.80
  -4  -1   0   20.90    1.70
  -4  -1   0   17.20    1.60
   4  -1   0   26.40    1.80
  -4  -1   0   23.10    1.60
   4   1   0   18.10    1.70
  -4   1   0   20.20    1.50
  -4   1   0   18.70    1.70
  -4   1   0   22.60    1.20
   4   1   0   17.10    1.60
  -4   1   0   21.30    1.90
   4   1   0   23.10    1.70
   5  -1   0   69.59    3.50
   5  -1   0   71.79    3.30
  -5  -1   0   68.79    3.70
   5  -1   0   71.79    3.50
  -5  -1   0   65.69    3.40
  -5  -1   0   72.99    3.30
  -5  -1   0   71.39    3.50
  -5   1   0   66.79    3.60
   5   1   0   65.49    3.30
   5   1   0   68.69    3.50
  -5   1   0   61.99    3.20
   5   1   0   83.69    3.50
  -6  -1   0  585.34   21.20
  -6  -1   0  590.64   20.90
   6  -1   0  578.74   21.00
   6  -1   0  589.94   20.80
   6   1   0  572.54   21.10
  -6   1   0  567.54   20.70
  -6   1   0  580.24   21.20
   6   1   0  586.44   20.90
  -7  -1   0    0.60    2.10
   7  -1   0    2.50    1.80
   7  -1   0    2.00    2.00
  -7  -1   0    0.20    1.80
  -7   1   0    0.00    2.00
   7   1   0    1.10    1.80
  -7   1   0    1.10    1.50
   7   1   0    1.00    1.90
  -8  -1   0    2.00    2.60
   8  -1   0   -0.20    2.40
  -8  -1   0    0.60    2.30
   8   1   0    0.80    2.40
  -8   1   0    2.60    1.90
  -8   1   0    1.10    2.20
  -9  -1   0    1.50    2.60
   9  -1   0    7.30    3.30
  -9  -1   0    2.80    3.20
  -9   1   0    3.40    2.40
   9   1   0    3.30    3.20
  -9   1   0    4.00    2.90
 -10  -1   0   82.49    7.30
  10  -1   0   91.59    6.90
 -10   1   0   88.99    6.10
  10   1   0   94.39    7.00
   0   2   0  588.84   20.10
   0   2   0  570.94   20.20
   0   2   0  591.24   20.20
  -1  -2   0  106.19    4.60
   1  -2   0  126.29    4.60
  -1  -2   0  123.29    4.60
   1  -2   0  122.79    4.30
  -1  -2   0  123.99    4.50
   1  -2   0  129.39    4.30
  -1   2   0  126.59    4.70
  -1   2   0  128.59    4.50
   1   2   0  131.19    4.40
   1   2   0  124.69    4.70
  -1   2   0  134.69    4.70
   1   2   0  126.19    4.40
   1   2   0  128.69    4.70
   2  -2   0  353.66   12.60
  -2  -2   0  359.96   12.90
  -2  -2   0  369.76   12.80
   2  -2   0  361.86   12.80
   2  -2   0  366.46   12.70
  -2  -2   0  365.56   13.00
  -2   2   0  378.26   12.60
   2   2   0  353.26   12.70
   2   2   0  358.26   12.90
  -2   2   0  375.56   12.60
  -2   2   0  365.86   12.60
   2   2   0  357.66   12.90
  -2   2   0  370.96   12.90
  -3  -2   0  368.56   13.10
  -3  -2   0  361.06   13.20
   3  -2   0  372.96   13.10
  -3  -2   0  377.96   13.20
   3  -2   0  382.36   13.00
  -3  -2   0  353.66   13.00
  -3   2   0  380.66   12.90
   3   2   0  356.26   13.20
   3   2   0  370.96   13.20
  -3   2   0  359.56   13.30
   3   2   0  371.46   13.00
   3   2   0  364.46   13.00
   4  -2   0   47.20    2.60
  -4  -2   0   54.69    2.80
  -4  -2   0   49.30    2.90
   4  -2   0   53.39    2.50
   4  -2   0   56.99    2.70
  -4  -2   0   52.59    2.60
  -4   2   0   52.19    2.40
   4   2   0   49.20    2.70
   4   2   0   50.79    2.60
   4   2   0   47.00    2.70
  -4   2   0   57.19    3.00
  -5  -2   0  472.55   17.40
   5  -2   0  483.55   17.00
  -5  -2   0  474.15   17.10
  -5  -2   0  481.65   17.10
  -5  -2   0  491.15   17.10
   5  -2   0  473.75   17.20
   5   2   0  495.25   17.00
   5   2   0  452.75   17.20
  -5   2   0  450.95   16.80
   6  -2   0   77.79    3.90
  -6  -2   0   68.39    3.80
  -6  -2   0   72.09    4.20
   6  -2   0   63.99    3.60
  -6  -2   0   69.59    3.70
  -6  -2   0   63.59    3.70
   6   2   0   72.79    4.10
   6   2   0   62.19    3.60
  -6   2   0   66.59    3.40
  -6   2   0   68.69    4.10
   7  -2   0    3.90    2.20
  -7  -2   0   10.40    2.30
   7  -2   0    6.60    1.90
  -7   2   0    4.80    2.10
   7   2   0    6.90    2.00
  -7   2   0    4.80    1.50
   7   2   0    7.80    2.40
   8  -2   0    2.50    2.20
  -8  -2   0    0.90    2.70
   8  -2   0    2.80    2.70
   8   2   0    4.40    2.70
  -8   2   0    2.60    2.30
   8   2   0    4.20    2.50
  -8   2   0    5.40    1.80
  -9  -2   0   10.70    3.70
   9  -2   0    8.80    3.50
  -9   2   0    7.80    2.40
   9   2   0   10.40    3.60
  -9   2   0    8.00    3.20
  10  -2   0    2.00    4.50
   0   3   0   -0.60    0.60
   0   3   0    0.00    0.50
   0   3   0    0.00    0.50
  -1  -3   0  212.68    7.40
  -1  -3   0  206.78    7.40
   1  -3   0  197.78    7.60
  -1  -3   0  214.38    7.70
  -1   3   0  212.28    7.70
  -1   3   0  216.78    7.70
  -1   3   0  214.08    7.60
   1   3   0  212.48    7.80
   1   3   0  215.18    7.70
   2  -3   0   40.00    1.70
  -2  -3   0   43.20    2.10
  -2  -3   0   41.70    1.90
   2  -3   0   38.60    1.60
   2  -3   0   37.40    2.00
  -2  -3   0   39.70    2.20
  -2   3   0   41.10    2.10
   2   3   0   40.20    2.20
  -2   3   0   42.30    1.80
   2   3   0   40.60    2.10
   2   3   0   40.90    1.80
   2   3   0   40.50    1.70
  -3  -3   0  320.37   11.40
   3  -3   0  312.17   11.20
   3  -3   0  326.17   11.30
   3  -3   0  301.37   11.50
  -3  -3   0  311.57   11.70
  -3  -3   0  325.97   11.80
  -3  -3   0  317.87   11.50
  -3   3   0  325.17   11.70
   3   3   0  310.97   11.70
   3   3   0  309.47   11.30
  -3   3   0  336.27   11.10
  -3   3   0  330.27   11.10
  -3   3   0  315.87   11.00
   3   3   0  320.27   11.70
  -4  -3   0   27.30    1.90
  -4  -3   0   23.40    2.00
   4  -3   0   19.10    1.60
   4  -3   0   19.80    1.80
  -4  -3   0   20.10    1.90
  -4  -3   0   18.30    2.10
   4   3   0   21.80    2.10
  -4   3   0   23.40    1.30
   4   3   0   21.60    1.70
  -4   3   0   27.80    2.20
   4   3   0   19.20    1.90
  -4   3   0   21.40    1.50
   5  -3   0  228.38    8.90
  -5  -3   0  226.98    9.10
  -5  -3   0  218.98    9.10
  -5  -3   0  237.88    8.90
   5  -3   0  248.78    8.70
   5   3   0  239.38    8.80
  -5   3   0  237.18    9.30
  -5   3   0  228.98    8.50
   5   3   0  219.58    9.10
   6  -3   0    1.00    1.80
  -6  -3   0   -0.10    1.70
  -6  -3   0    0.20    1.90
  -6  -3   0   -0.20    1.60
   6  -3   0   -1.00    1.30
   6   3   0   -0.20    1.80
   6   3   0   -0.10    1.40
  -6   3   0    0.00    1.00
  -6   3   0   -0.50    1.60
   7  -3   0   11.90    2.00
   7  -3   0   17.40    2.60
  -7  -3   0   13.80    2.60
   7   3   0   22.00    2.60
  -7   3   0   16.50    1.90
  -7   3   0   20.60    3.10
   7   3   0   15.00    2.60
   8  -3   0    5.50    2.30
   8  -3   0    5.80    2.60
  -8  -3   0    7.60    3.00
  -8   3   0    7.80    3.00
   8   3   0    6.60    2.80
   8   3   0    6.40    2.30
  -8   3   0    7.60    1.80
   9  -3   0   21.70    4.00
   9  -3   0   14.00    3.20
  -9  -3   0   18.30    4.20
   9   3   0   17.10    3.90
   9   3   0   15.10    3.30
  -9   3   0   16.70    2.50
  -9   3   0   18.30    4.00
   0  -4   0  124.09    4.90
   0   4   0  127.79    4.90
   0   4   0  130.39    5.00
   0   4   0  119.19    4.90
  -1  -4   0  156.98    5.60
  -1  -4   0  145.49    6.10
  -1  -4   0  154.38    5.60
  -1  -4   0  157.88    6.00
   1   4   0  158.88    6.00
   1   4   0  154.18    6.10
  -1   4   0  158.88    6.00
  -1   4   0  163.58    6.00
  -1   4   0  156.68    5.90
   2  -4   0  406.86   13.80
  -2  -4   0  384.66   14.50
  -2  -4   0  409.36   14.10
  -2  -4   0  385.76   14.00
   2  -4   0  390.56   13.80
   2  -4   0  400.76   14.30
  -2  -4   0  400.56   14.30
  -2   4   0  417.56   14.40
   2   4   0  390.76   14.50
   2   4   0  401.76   13.80
  -2   4   0  394.06   14.40
   2   4   0  416.76   13.80
  -2   4   0  399.86   14.10
   2   4   0  399.76   14.40
  -3  -4   0  334.57   12.80
  -3  -4   0  346.27   12.50
   3  -4   0  336.97   12.20
   3  -4   0  344.77   12.70
  -3  -4   0  346.57   12.90
   3  -4   0  361.06   12.30
  -3   4   0  365.66   12.30
   3   4   0  378.86   12.40
   3   4   0  338.87   12.80
   3   4   0  343.77   12.30
   3   4   0  330.67   12.90
  -3   4   0  352.76   12.80
  -4  -4   0    3.40    1.10
   4  -4   0    6.00    1.40
  -4  -4   0    5.80    1.70
   4  -4   0    8.20    1.10
  -4  -4   0    5.30    1.60
   4   4   0    6.00    1.40
   4   4   0    5.80    1.50
   4   4   0    5.80    1.00
  -4   4   0    5.90    1.50
  -5  -4   0   60.79    3.80
  -5  -4   0   62.09    3.40
   5  -4   0   61.69    3.20
  -5  -4   0   63.39    3.80
   5  -4   0   64.39    3.60
  -5   4   0   59.59    3.80
   5   4   0   68.09    3.70
  -5   4   0   62.09    2.60
   5   4   0   69.89    3.20
   5   4   0   59.29    3.60
  -6  -4   0   27.90    3.00
  -6  -4   0   25.80    2.90
   6  -4   0   29.00    2.90
  -6  -4   0   27.70    3.00
   6  -4   0   28.20    2.50
  -6   4   0   27.00    1.80
   6   4   0   26.40    3.00
   6   4   0   28.40    2.50
  -6   4   0   27.90    3.30
  -7  -4   0   42.90    4.10
   7  -4   0   46.50    4.10
  -7  -4   0   42.70    4.20
   7  -4   0   46.70    3.40
  -7  -4   0   48.70    4.00
  -7   4   0   50.39    4.30
   7   4   0   47.10    3.90
   7   4   0   47.80    3.40
  -8  -4   0    0.40    2.90
   8  -4   0    1.80    2.90
   8  -4   0    3.10    2.20
   8   4   0    1.80    3.00
  -8   4   0    0.90    2.70
   8   4   0    0.60    2.20
  -9  -4   0   30.90    4.90
  -9   4   0   28.80    4.40
   9   4   0   36.50    3.90
  -9   4   0   36.80    3.30
   9   4   0   40.60    5.10
   0  -5   0    0.10    1.00
   0  -5   0   -0.50    0.90
   0   5   0    0.80    1.10
   0   5   0   -0.60    0.90
   0   5   0   -0.10    0.90
  -1  -5   0    2.50    0.60
  -1  -5   0    2.30    1.20
  -1  -5   0    3.20    0.60
  -1  -5   0    3.10    1.10
   1  -5   0    1.80    1.10
  -1   5   0    4.30    1.10
  -1   5   0    4.50    1.20
   1   5   0    3.30    1.20
   1   5   0    4.40    1.20
  -1   5   0    2.80    1.00
   2  -5   0    0.10    0.50
   2  -5   0    0.40    1.10
  -2  -5   0    0.10    1.30
  -2  -5   0    0.80    0.60
  -2  -5   0    2.00    1.20
   2  -5   0    0.60    0.40
   2  -5   0    0.00    1.10
  -2   5   0    0.20    1.10
  -2   5   0    0.50    1.00
  -2   5   0    0.90    1.00
   2   5   0    0.20    1.30
   2   5   0    1.40    1.10
   3  -5   0   41.60    2.70
  -3  -5   0   43.90    2.40
  -3  -5   0   51.79    3.10
  -3  -5   0   45.00    2.90
   3  -5   0   37.90    2.00
   3   5   0   42.90    1.90
   3   5   0   43.40    2.80
  -3   5   0   45.40    2.80
   3   5   0   46.90    2.00
   3   5   0   40.30    2.80
   4  -5   0  120.59    4.70
   4  -5   0  111.49    5.20
  -4  -5   0  113.19    5.40
  -4  -5   0  127.09    5.70
  -4  -5   0  118.19    5.00
   4   5   0  120.39    5.50
  -4   5   0  116.09    5.50
   4   5   0  122.19    5.60
   4   5   0  119.59    4.60
  -5  -5   0   50.89    3.20
   5  -5   0   56.29    3.50
  -5  -5   0   45.00    3.60
  -5  -5   0   45.60    3.60
   5  -5   0   48.60    2.80
   5   5   0   50.69    3.50
  -5   5   0   45.80    3.40
   5   5   0   51.09    2.80
   5   5   0   53.39    3.60
  -6  -5   0   24.00    3.00
  -6  -5   0   27.20    2.70
   6  -5   0   28.10    3.10
  -6  -5   0   25.00    3.10
   6  -5   0   26.90    2.50
  -6   5   0   30.40    3.50
   6   5   0   31.90    2.60
   6   5   0   25.10    2.90
  -7  -5   0    2.00    2.70
  -7  -5   0    8.10    2.60
  -7  -5   0    4.50    2.90
   7  -5   0    3.70    1.80
   7  -5   0    6.10    2.70
  -7   5   0    4.90    2.70
   7   5   0    5.00    1.80
   7   5   0    5.10    2.40
   8  -5   0   16.40    2.80
  -8  -5   0    8.80    3.50
  -8   5   0   14.30    1.50
   8   5   0   12.10    2.60
   8   5   0   16.40    3.70
  -8   5   0   11.80    3.50
   9  -5   0    0.40    2.90
  -9  -5   0    2.20    4.30
   9   5   0   -1.40    3.10
  -9   5   0    0.70    2.20
   0  -6   0  213.38    8.50
   0  -6   0  222.38    8.80
   0   6   0  225.08    8.50
   0   6   0  225.68    8.70
   0   6   0  225.98    8.60
   1  -6   0  430.26   16.10
  -1  -6   0  423.26   16.40
  -1  -6   0  459.35   15.50
  -1  -6   0  456.75   16.10
  -1  -6   0  436.56   15.40
  -1   6   0  433.66   16.10
   1   6   0  462.35   16.20
  -1   6   0  435.46   16.10
  -1   6   0  454.15   16.10
   1   6   0  445.26   16.30
  -2  -6   0   34.80    2.90
  -2  -6   0   36.70    2.80
   2  -6   0   34.20    2.70
   2  -6   0   35.80    2.60
  -2  -6   0   39.20    2.00
   2  -6   0   38.00    1.60
   2  -6   0   34.10    1.50
   2   6   0   43.00    2.90
   2   6   0   39.50    2.90
  -2   6   0   37.80    2.70
  -2   6   0   39.80    2.60
  -2   6   0   38.80    2.80
  -3  -6   0    8.90    2.00
   3  -6   0    7.30    1.70
  -3  -6   0   11.00    2.30
   3  -6   0    9.30    0.90
  -3  -6   0    8.20    1.30
   3   6   0    7.40    1.90
  -3   6   0    9.90    1.80
   3   6   0   11.30    1.90
   4  -6   0   24.90    2.70
   4  -6   0   26.90    1.90
  -4  -6   0   24.20    2.90
  -4  -6   0   26.20    2.30
  -4  -6   0   29.10    3.00
   4   6   0   30.10    3.00
  -4   6   0   29.80    2.90
   4   6   0   23.90    1.50
   4   6   0   22.90    2.70
   5  -6   0   68.69    3.50
  -5  -6   0   73.99    5.00
  -5  -6   0   75.19    3.90
  -5  -6   0   76.59    4.60
   5  -6   0   74.19    4.40
   5   6   0   70.09    3.20
   5   6   0   75.29    4.80
   5   6   0   69.29    4.30
  -5   6   0   64.19    4.40
  -6  -6   0    0.70    2.60
   6  -6   0    3.20    2.30
   6  -6   0    2.60    1.50
  -6  -6   0    1.70    2.00
  -6  -6   0    4.00    2.70
  -6   6   0    3.40    2.60
   6   6   0    2.70    2.40
   6   6   0    3.30    1.40
  -7  -6   0   -0.60    2.50
  -7  -6   0    0.50    3.00
   7  -6   0    0.20    1.80
  -7  -6   0   -0.80    2.70
   7   6   0    0.50    2.60
  -7   6   0    0.00    2.90
   7   6   0    0.20    1.60
   8  -6   0    4.80    2.50
  -8  -6   0    5.90    4.00
   8   6   0    6.00    3.40
   8   6   0    4.10    2.30
  -8   6   0    5.70    3.90
   0  -7   0    0.00    1.80
   0  -7   0    0.00    0.40
   0  -7   0    0.50    1.60
   0  -7   0    0.40    0.50
   0   7   0   -0.90    1.60
   0   7   0   -1.00    1.50
   0   7   0   -1.10    1.60
   1  -7   0    6.00    1.90
   1  -7   0    9.80    2.00
  -1  -7   0    7.00    1.90
   1  -7   0    5.90    1.70
  -1  -7   0    4.70    2.10
  -1  -7   0    7.30    0.90
  -1   7   0    4.70    1.70
  -1   7   0    5.90    1.80
   1   7   0    6.90    1.90
   1   7   0    8.10    1.90
  -1   7   0    6.80    1.90
   2  -7   0   13.60    2.00
  -2  -7   0    9.70    2.30
  -2  -7   0   11.10    2.20
  -2  -7   0   12.70    1.40
   2  -7   0   12.30    2.10
  -2   7   0   11.90    1.90
   2   7   0   13.50    2.10
   2   7   0   16.40    2.40
  -2   7   0   17.60    2.40
  -2   7   0   16.00    2.20
   3  -7   0   86.79    3.50
  -3  -7   0   87.39    4.80
  -3  -7   0   81.39    3.90
   3  -7   0   97.69    4.70
  -3  -7   0   97.39    5.20
  -3   7   0   84.09    4.80
   3   7   0   86.59    4.90
  -4  -7   0    8.20    2.80
   4  -7   0    6.20    1.20
  -4  -7   0    5.80    1.50
   4  -7   0    7.50    2.30
   4   7   0    5.80    2.40
  -4   7   0    4.50    2.30
   4   7   0    7.00    2.10
  -5  -7   0    3.80    2.60
  -5  -7   0    3.50    1.80
   5  -7   0    4.00    2.50
   5  -7   0    3.60    1.40
   5   7   0    3.40    0.90
  -5   7   0    1.90    2.40
   5   7   0    3.90    2.40
   5   7   0    4.00    2.30
  -6  -7   0    6.70    2.40
   6  -7   0    5.00    1.80
  -6  -7   0    6.20    3.10
   6   7   0    1.10    2.50
   6   7   0    4.70    1.30
  -6   7   0    8.50    3.00
  -7  -7   0   54.49    6.00
  -7  -7   0   64.69    5.30
   7  -7   0   61.49    4.20
   7   7   0   59.29    3.60
  -7   7   0   55.99    5.50
   7   7   0   51.79    5.10
   0  -8   0   27.00    1.40
   0  -8   0   24.90    3.20
   0   8   0   28.20    3.20
   0   8   0   29.80    3.20
   1  -8   0   24.30    2.90
   1  -8   0   20.00    2.70
   1  -8   0   20.40    2.90
  -1  -8   0   20.50    1.60
  -1  -8   0   19.00    2.90
  -1   8   0   22.30    2.80
   1   8   0   14.50    2.60
  -1   8   0   22.20    2.80
  -1   8   0   22.50    2.60
   1   8   0   19.40    2.80
  -2  -8   0  165.98    7.70
   2  -8   0  168.48    7.20
  -2  -8   0  167.68    6.30
   2   8   0  159.48    7.50
   2   8   0  153.18    7.20
  -2   8   0  173.28    7.30
  -2   8   0  158.98    7.20
   3  -8   0  162.98    6.00
  -3  -8   0  166.88    6.60
  -3  -8   0  158.68    7.80
   3  -8   0  167.98    7.40
   3   8   0  153.38    7.40
   3   8   0  161.28    7.60
  -3   8   0  167.68    7.40
   4  -8   0   15.30    1.50
  -4  -8   0   14.10    3.10
  -4  -8   0    9.40    1.90
   4   8   0    8.80    2.50
   4   8   0   13.90    2.90
  -4   8   0   14.20    3.10
  -5  -8   0    5.80    3.40
  -5  -8   0    4.80    2.10
   5  -8   0    4.80    1.50
   5   8   0    5.10    2.70
  -5   8   0    9.00    3.10
  -6  -8   0   10.50    3.70
  -6  -8   0   15.80    3.00
   6  -8   0   14.50    2.30
  -6   8   0   16.20    3.80
   6   8   0   14.00    3.40
  -7  -8   0    6.70    4.50
  -7  -8   0    7.30    3.30
  -7   8   0   10.70    4.30
   0  -9   0   -0.30    2.60
   0  -9   0    0.50    0.80
   0   9   0    0.40    2.40
   0   9   0   -1.20    2.40
   1  -9   0    8.40    3.00
   1  -9   0    7.00    2.60
  -1  -9   0    5.30    2.90
  -1  -9   0    5.00    1.20
   1   9   0    7.10    2.80
   1   9   0    3.00    2.60
  -1   9   0   10.50    2.80
  -1   9   0   10.10    2.70
   2  -9   0   84.59    5.30
  -2  -9   0   87.69    5.60
  -2  -9   0   81.49    3.80
   2   9   0   74.99    5.20
  -2   9   0   86.49    5.30
   2   9   0   73.79    4.90
   3  -9   0   50.19    2.40
  -3  -9   0   47.60    3.30
  -3  -9   0   43.70    4.80
   3   9   0   44.30    4.50
   3   9   0   53.59    4.70
   4  -9   0   86.39    3.80
  -4  -9   0   89.19    6.70
  -4  -9   0   82.79    4.60
   4   9   0   74.69    5.90
  -5  -9   0   54.39    4.50
   5  -9   0   58.09    3.40
  -5  -9   0   51.19    5.70
   5   9   0   46.90    5.50
   0 -10   0    0.90    1.10
   0 -10   0    0.90    2.90
   0  10   0   -0.50    2.90
   0  10   0    1.30    2.60
  -1 -10   0   13.70    3.90
   1 -10   0   10.10    5.20
  -1 -10   0   11.10    1.60
   1  10   0    6.80    2.90
  -1  10   0   10.30    3.40
   1  10   0   13.60    3.60
  -2 -10   0   10.90    1.90
  -2 -10   0    6.60    3.50
   2  10   0   12.00    3.60
   2  10   0   10.80    3.40
   3 -10   0   19.50    1.80
  -3 -10   0   22.90    2.50
  -3 -10   0   17.60    4.20
   3  10   0   19.30    3.70
   4 -10   0    6.10    1.60
  -4 -10   0    4.10    4.40
  -4 -10   0    6.10    2.50
   4  10   0    7.40    4.00
   0 -11   0    0.40    1.30
  -1 -11   0  172.98    9.80
  -1 -11   0  155.08    6.40
   1  11   0  168.68    9.00
  -2 -11   0   16.00    5.10
  -2 -11   0   18.60    3.20
   2  11   0   14.60    4.50
  10   0  -1   -1.70    3.70
 -10   0   1    0.80    3.30
 -10   0   1   -0.50    4.50
  -9   0   1    3.10    2.50
   9   0  -1    2.90    3.20
  -9   0   1    1.10    3.20
   8   0  -1    0.40    2.40
  -8   0   1   -0.40    2.30
  -8   0   1   -0.20    2.00
  -7   0   1 1048.60   36.30
   7   0  -1 1055.69   36.60
  -7   0   1  981.90   36.60
   6   0  -1    0.20    1.60
  -6   0   1    0.90    1.20
   6   0  -1    0.40    1.40
   6   0  -1   -0.40    1.30
  -6   0   1    0.40    1.50
   5   0  -1   21.90    2.10
  -5   0   1   23.80    1.80
  -5   0   1   25.60    2.10
   5   0  -1   23.30    2.00
  -5   0   1   17.70    2.00
   5   0  -1   20.70    1.90
   4   0  -1   -1.20    0.90
  -4   0   1   -1.50    0.90
   4   0  -1   -0.30    0.80
  -4   0   1   -0.50    1.00
  -4   0   1   -0.90    0.70
  -4   0   1   -0.70    0.70
   4   0  -1   -1.70    0.80
  -3   0   1  572.64   19.70
   3   0  -1  551.54   19.70
  -3   0   1  546.65   19.90
  -3   0   1  585.04   19.70
   3   0  -1  556.94   19.80
   3   0  -1  586.04   19.70
  -3   0   1  565.24   19.60
  -2   0   1   -0.10    0.40
  -2   0   1    0.30    0.40
   2   0  -1    0.50    0.40
  -2   0   1    0.90    0.60
  -2   0   1    0.30    0.50
   2   0  -1    0.20    0.50
   2   0  -1    0.40    0.50
  -1   0   1 4437.86  150.78
  -1   0   1 4309.37  150.68
  -1   0   1 4341.47  150.88
   1   0  -1 4512.55  150.88
   1   0  -1 4451.35  150.88
  -1   0  -1 1906.01   64.79
   1   0   1 1817.52   64.79
  -1   0  -1 1896.21   64.89
   1   0   1 1902.21   64.89
   1   0   1 1978.40   64.89
   2   0   1    0.80    0.50
   2   0   1    0.20    0.50
  -2   0  -1    1.00    0.40
   2   0   1    0.60    0.40
   2   0   1   -0.70    0.40
  -2   0  -1   -0.10    0.50
  -2   0  -1   -0.10    0.40
  -2   0  -1    0.70    0.60
  -3   0  -1  162.58    6.10
  -3   0  -1  175.98    5.90
   3   0   1  162.78    6.10
  -3   0  -1  160.18    6.30
   3   0   1  159.98    6.00
   3   0   1  160.38    6.20
   4   0   1   -0.70    0.80
  -4   0  -1   -0.30    0.80
  -4   0  -1   -0.60    0.70
  -4   0  -1   -0.50    0.90
   4   0   1   -0.20    0.90
   4   0   1    0.90    0.90
  -4   0  -1   -0.30    0.90
  -5   0  -1   16.10    1.80
  -5   0  -1   14.50    1.90
   5   0   1   17.20    1.90
   5   0   1   18.10    1.80
  -5   0  -1   16.60    1.50
  -5   0  -1   17.40    1.80
   5   0   1   16.80    1.90
   6   0   1    1.50    1.70
   6   0   1    0.20    1.40
  -6   0  -1    2.10    1.90
   6   0   1    0.30    1.60
  -6   0  -1    1.20    1.40
   7   0   1   34.30    3.20
  -7   0  -1   36.70    3.30
  -7   0  -1   31.10    2.90
   8   0   1    0.60    2.50
  -8   0  -1    1.00    2.10
  -8   0  -1    2.20    2.50
   9   0   1    2.40    2.90
  -9   0  -1    3.30    3.10
  -9   0  -1    1.00    2.30
  10   0   1    0.20    3.70
 -10   0  -1   -2.50    6.70
 -10   0  -1    0.10    3.30
  10  -1  -1    5.00    4.30
 -10  -1   1    5.00    4.30
  10   1  -1    4.50    4.30
 -10   1   1    5.40    3.10
  -9  -1   1   17.90    3.70
   9  -1  -1   16.70    3.60
  -9  -1   1   24.70    3.40
  -9   1   1   16.10    3.80
   9   1  -1   18.60    3.50
  -9   1   1   17.70    2.90
  -8  -1   1   18.00    2.70
   8  -1  -1   26.90    3.40
  -8  -1   1   19.80    3.10
  -8   1   1   21.00    3.10
  -8   1   1   26.90    3.00
   8   1  -1   22.20    3.20
   7  -1  -1  408.46   15.40
   7  -1  -1  413.36   15.20
  -7  -1   1  403.06   15.50
  -7  -1   1  406.06   15.20
   7   1  -1  438.36   15.30
  -7   1   1  391.66   15.50
   7   1  -1  397.06   15.40
  -7   1   1  394.96   15.00
  -6  -1   1   29.60    2.70
   6  -1  -1   32.30    2.50
   6  -1  -1   27.00    2.50
  -6  -1   1   30.00    2.50
  -6   1   1   29.10    2.30
   6   1  -1   27.00    2.90
   6   1  -1   23.90    2.50
  -6   1   1   26.90    2.80
  -5  -1   1   36.80    2.70
  -5  -1   1   42.70    2.50
   5  -1  -1   35.60    2.40
   5  -1  -1   33.80    2.40
  -5  -1   1   36.00    2.30
   5  -1  -1   39.00    2.40
  -5  -1   1   43.40    2.40
   5   1  -1   37.00    2.40
  -5   1   1   33.50    2.50
   5   1  -1   31.40    2.40
   5   1  -1   37.40    2.50
  -5   1   1   36.90    2.20
  -4  -1   1   51.69    2.70
  -4  -1   1   47.30    2.40
  -4  -1   1   39.50    2.40
   4  -1  -1   45.40    2.40
   4  -1  -1   44.40    2.50
  -4  -1   1   39.90    2.40
   4  -1  -1   50.99    2.40
   4   1  -1   50.19    2.50
  -4   1   1   50.39    2.50
  -4   1   1   48.20    2.00
  -4   1   1   45.60    2.30
  -4   1   1   39.70    2.50
   4   1  -1   40.70    2.50
   4   1  -1   46.00    2.40
  -3  -1   1 1055.39   35.70
  -3  -1   1 1029.50   35.80
  -3  -1   1 1062.79   35.70
  -3  -1   1 1024.00   35.70
   3  -1  -1 1035.00   35.60
   3  -1  -1 1035.80   35.70
   3  -1  -1 1042.20   35.60
  -3   1   1 1046.00   35.90
  -3   1   1  990.90   35.60
   3   1  -1 1047.60   35.70
  -3   1   1 1028.80   35.40
   3   1  -1 1034.90   35.70
   3   1  -1 1010.40   35.80
  -2  -1   1 1026.20   35.70
   2  -1  -1 1040.00   35.60
  -2  -1   1 1027.60   35.70
   2  -1  -1 1021.20   35.60
  -2  -1   1 1047.10   35.60
  -2  -1   1 1060.29   35.70
   2   1  -1 1033.70   35.70
  -2   1   1 1050.49   35.80
   2   1  -1 1021.30   35.60
  -2   1   1 1038.70   35.60
  -2   1   1 1033.00   35.50
   2   1  -1 1051.39   35.60
  -1  -1   1    0.20    0.30
   1  -1  -1    0.20    0.30
  -1  -1   1    1.40    0.40
   1  -1  -1    2.10    0.30
  -1  -1   1   -0.30    0.40
  -1   1   1    0.30    0.40
   1   1  -1   -0.10    0.30
  -1   1   1    0.20    0.30
   1   1  -1    0.10    0.30
  -1   1   1    0.40    0.30
   1   1  -1    0.10    0.40
  -1   1   1    1.00    0.20
   0  -1   1  847.82   29.00
   0   1   1  862.31   29.00
   0   1  -1  841.92   29.00
   0   1   1  832.62   28.90
   0   1   1  830.42   29.00
   0   1  -1  861.41   29.00
   1  -1   1  567.74   19.20
  -1  -1  -1  547.15   19.30
   1  -1   1  572.74   19.30
  -1  -1  -1  572.74   19.40
   1   1   1  541.05   19.20
   1   1   1  568.34   19.30
   1   1   1  555.34   19.30
  -1   1  -1  560.54   19.30
  -1   1  -1  561.44   19.20
   2  -1   1 3362.76  116.29
  -2  -1  -1 3418.16  116.39
  -2  -1  -1 3267.37  116.49
  -2  -1  -1 3631.04  116.39
   2  -1   1 3349.17  116.39
  -2   1  -1 3314.37  116.29
   2   1   1 3464.75  116.39
   2   1   1 3360.86  116.39
   2   1   1 3458.65  116.39
   2   1   1 3421.96  116.49
  -2   1  -1 3455.35  116.49
   3  -1   1 1169.68   41.30
  -3  -1  -1 1228.28   41.20
   3  -1   1 1240.38   41.20
  -3  -1  -1 1226.08   41.30
  -3  -1  -1 1201.08   41.20
   3  -1   1 1189.78   41.20
  -3  -1  -1 1206.78   41.40
   3   1   1 1171.98   41.20
   3   1   1 1203.88   41.20
  -3   1  -1 1191.38   41.20
  -3   1  -1 1184.78   41.40
   3   1   1 1198.88   41.20
   3   1   1 1153.58   41.40
   4  -1   1  996.00   35.10
   4  -1   1 1009.80   34.90
  -4  -1  -1 1020.70   35.00
  -4  -1  -1  978.90   35.20
  -4  -1  -1 1027.30   34.90
   4  -1   1  990.70   34.90
  -4  -1  -1 1036.10   34.90
  -4   1  -1 1024.10   35.20
   4   1   1 1004.90   34.90
  -4   1  -1 1012.20   34.90
   4   1   1 1018.20   34.90
  -4   1  -1  932.41   34.50
   4   1   1 1009.90   35.10
   4   1   1 1058.79   35.00
  -4   1  -1 1004.30   34.90
  -5  -1  -1    1.40    1.30
   5  -1   1    0.80    1.20
  -5  -1  -1    1.70    1.10
  -5  -1  -1    1.60    1.10
   5  -1   1    1.50    1.10
   5  -1   1    1.70    1.20
  -5  -1  -1    1.30    1.10
   5   1   1    1.10    1.10
  -5   1  -1    0.80    1.00
   5   1   1    3.20    1.20
  -5   1  -1    1.30    1.30
   5   1   1    0.80    1.20
   6  -1   1    9.00    1.90
  -6  -1  -1    6.80    1.80
   6  -1   1    8.80    1.70
  -6  -1  -1   13.20    2.30
  -6   1  -1   12.40    2.20
   6   1   1    9.10    2.00
   6   1   1    7.20    1.70
  -6   1  -1    9.40    1.60
  -7  -1  -1    0.50    1.80
  -7  -1  -1    0.20    2.10
   7  -1   1   -0.80    1.70
   7  -1   1    0.10    2.00
   7   1   1   -0.40    1.80
  -7   1  -1    0.30    1.80
  -7   1  -1    0.00    1.50
   7   1   1   -0.70    1.80
  -8  -1  -1    3.30    2.30
  -8  -1  -1    8.30    2.90
   8  -1   1    7.20    2.50
  -8   1  -1    5.70    1.90
   8   1   1    9.60    2.80
  -8   1  -1    7.30    2.50
  -9  -1  -1   47.70    4.60
  -9  -1  -1   42.60    4.70
   9  -1   1   46.90    4.70
  -9   1  -1   47.90    5.20
   9   1   1   58.59    4.90
  -9   1  -1   40.50    4.20
  10  -1   1    5.90    4.40
  10   1   1   12.00    4.50
 -10   1  -1   16.30    3.50
  10   2  -1   22.40    5.40
   9  -2  -1    7.50    3.40
  -9  -2   1    4.80    3.40
  -9   2   1    4.60    2.30
  -9   2   1    5.80    3.50
   9   2  -1    4.60    3.10
  -8  -2   1    7.50    2.60
   8  -2  -1   12.10    2.90
   8  -2  -1   12.10    2.60
   8   2  -1   11.30    2.90
  -8   2   1    8.00    2.00
   8   2  -1   10.80    2.60
  -8   2   1    5.70    2.40
   7  -2  -1   46.70    3.40
  -7  -2   1   45.30    3.70
   7  -2  -1   51.79    3.60
  -7   2   1   47.10    3.70
  -7   2   1   49.10    3.10
   7   2  -1   47.70    4.00
   7   2  -1   48.90    3.70
   6  -2  -1  300.67   11.50
  -6  -2   1  305.47   11.30
  -6  -2   1  297.77   11.40
  -6  -2   1  309.67   11.30
  -6  -2   1  300.97   11.60
   6  -2  -1  289.27   11.20
  -6   2   1  298.27   11.00
   6   2  -1  290.47   11.20
   6   2  -1  285.77   11.50
  -6   2   1  297.67   11.70
   5  -2  -1    5.30    1.20
  -5  -2   1    8.00    1.60
  -5  -2   1    5.40    1.60
  -5  -2   1    5.20    1.40
   5  -2  -1    6.00    1.40
  -5  -2   1    6.70    1.40
  -5   2   1    7.70    1.60
   5   2  -1    6.50    1.30
   5   2  -1    5.20    1.40
  -5   2   1    5.40    1.10
  -4  -2   1    3.30    1.10
   4  -2  -1    2.40    1.10
  -4  -2   1    1.90    1.10
   4  -2  -1    1.90    1.00
   4  -2  -1    3.50    0.90
  -4  -2   1    1.30    1.10
  -4  -2   1    1.40    0.90
   4   2  -1    2.00    0.90
  -4   2   1    1.20    0.70
   4   2  -1    1.20    1.00
  -4   2   1    4.40    0.60
  -4   2   1    4.10    1.10
  -4   2   1    3.40    1.20
   4   2  -1    2.70    1.00
   3  -2  -1   76.39    3.00
  -3  -2   1   72.69    3.30
  -3  -2   1   74.99    3.10
   3  -2  -1   73.69    3.20
  -3  -2   1   76.89    3.40
  -3  -2   1   77.29    3.30
   3   2  -1   73.59    3.10
   3   2  -1   75.79    3.20
   3   2  -1   67.59    3.30
  -3   2   1   75.49    3.00
   3   2  -1   72.59    3.30
  -3   2   1   76.19    3.40
  -3   2   1   84.29    2.80
   2  -2  -1   49.99    2.10
  -2  -2   1   50.99    2.30
   2  -2  -1   49.00    2.00
  -2  -2   1   50.89    2.30
  -2  -2   1   50.09    2.10
   2  -2  -1   50.59    2.00
   2   2  -1   46.50    2.30
   2   2  -1   41.80    2.20
  -2   2   1   50.19    1.90
  -2   2   1   51.29    1.90
   2   2  -1   48.00    2.00
  -2   2   1   54.69    2.00
  -2   2   1   46.90    2.30
  -1  -2   1 4770.82  159.88
   1  -2  -1 4411.06  159.38
  -1  -2   1 4731.73  159.88
   1  -2  -1 4803.02  159.88
  -1  -2   1 4483.75  159.68
  -1   2   1 4697.43  159.68
  -1   2   1 4706.93  159.68
   1   2  -1 4687.83  159.68
   1   2  -1 4593.44  159.68
   1   2  -1 4678.03  159.78
  -1   2   1 4728.43  159.68
   1   2  -1 4868.31  159.78
   0  -2   1  852.11   29.70
   0   2   1  865.51   29.70
   0   2  -1  883.11   29.70
   0   2  -1  868.61   29.70
   0   2  -1  878.31   29.60
   0   2   1  852.21   29.70
   0   2   1  841.12   29.70
   1  -2   1   67.79    2.50
  -1  -2  -1   71.29    2.70
   1  -2   1   72.29    2.70
  -1  -2  -1   68.49    2.60
   1  -2   1   69.89    2.50
   1  -2   1   65.19    2.70
  -1  -2  -1   66.09    2.80
  -1   2  -1   66.69    2.80
   1   2   1   73.49    2.50
  -1   2  -1   72.89    2.80
   1   2   1   71.29    2.80
  -1   2  -1   71.89    2.60
   1   2   1   66.29    2.80
   1   2   1   71.69    2.50
   2  -2   1   -0.10    0.30
  -2  -2  -1    0.00    0.40
   2  -2   1    0.00    0.40
   2  -2   1    0.30    0.50
   2  -2   1    0.00    0.40
  -2  -2  -1   -0.10    0.60
  -2   2  -1    0.20    0.60
   2   2   1    0.00    0.40
   2   2   1    0.00    0.60
  -2   2  -1   -0.10    0.40
   2   2   1    0.20    0.60
  -2   2  -1   -0.10    0.30
  -2   2  -1    0.50    0.30
  -3  -2  -1  121.09    4.90
  -3  -2  -1  132.59    5.00
  -3  -2  -1  120.29    5.10
   3  -2   1  131.69    4.80
   3  -2   1  116.59    4.90
  -3  -2  -1  133.09    5.10
   3   2   1  124.49    5.10
   3   2   1  135.99    4.90
  -3   2  -1  126.79    4.70
  -3   2  -1  135.59    4.80
   3   2   1  124.49    4.90
   3   2   1  126.79    5.00
  -3   2  -1  129.39    5.10
   4  -2   1  190.18    6.90
  -4  -2  -1  185.48    7.00
  -4  -2  -1  175.28    7.20
  -4  -2  -1  182.08    7.10
   4  -2   1  181.58    6.80
   4  -2   1  179.58    7.00
  -4  -2  -1  176.78    6.90
  -4   2  -1  184.98    7.20
   4   2   1  185.58    7.20
   4   2   1  171.78    6.90
   4   2   1  176.58    7.00
  -4   2  -1  182.58    6.80
   4   2   1  204.88    7.00
   5  -2   1    2.80    1.10
  -5  -2  -1    3.80    1.40
   5  -2   1    1.50    1.40
  -5  -2  -1    2.60    1.40
  -5  -2  -1    1.00    1.30
  -5  -2  -1    2.20    1.50
  -5   2  -1    3.40    1.50
   5   2   1    3.20    1.10
  -5   2  -1    1.20    0.90
   5   2   1    1.80    1.30
   6  -2   1   81.19    4.10
  -6  -2  -1   88.89    4.40
  -6  -2  -1   89.69    4.40
  -6  -2  -1   90.39    4.80
  -6  -2  -1   94.29    4.50
   6  -2   1   82.89    4.40
   6   2   1   87.89    4.50
  -6   2  -1   83.19    4.50
  -6   2  -1   86.69    4.00
   6   2   1   78.29    4.20
  -7  -2  -1   99.89    5.60
   7  -2   1   97.69    5.10
   7  -2   1   94.89    5.20
   7   2   1   94.09    5.50
   7   2   1  111.09    5.20
  -7   2  -1  101.69    4.70
  -7   2  -1  111.79    5.70
   8  -2   1    0.80    2.20
   8  -2   1    0.70    2.60
  -8  -2  -1    1.50    2.70
  -8   2  -1    0.60    1.70
   8   2   1   -0.60    2.20
   8   2   1   -0.10    2.20
  -8   2  -1   -1.00    2.20
   9  -2   1   10.30    3.30
  -9  -2  -1   10.50    3.50
   9   2   1   10.90    3.40
  -9   2  -1    8.70    3.50
  -9   2  -1   13.60    2.50
   9  -3  -1   14.90    3.20
   9  -3  -1   13.80    3.90
  -9  -3   1   13.10    4.00
   9   3  -1   13.80    3.60
   9   3  -1   13.70    3.30
  -9   3   1   11.90    3.80
  -9   3   1   13.70    2.30
  -8  -3   1   35.00    3.90
   8  -3  -1   37.40    3.70
   8  -3  -1   35.80    3.80
  -8   3   1   28.20    3.60
  -8   3   1   35.40    2.90
   8   3  -1   32.40    3.80
   8   3  -1   34.90    3.70
   7  -3  -1    1.60    2.00
  -7  -3   1    0.80    2.20
  -7  -3   1    0.10    2.30
   7  -3  -1    1.90    1.70
  -7   3   1    1.70    2.40
   7   3  -1    0.60    1.90
  -7   3   1    1.00    1.30
   7   3  -1    1.10    1.80
   6  -3  -1   -1.30    1.60
   6  -3  -1    0.30    1.30
  -6  -3   1    0.80    1.50
  -6  -3   1   -0.80    1.70
  -6  -3   1    0.80    1.90
   6   3  -1   -0.60    1.40
   6   3  -1    0.30    1.60
  -6   3   1   -1.30    0.90
  -6   3   1   -0.40    1.90
   5  -3  -1    0.40    1.40
  -5  -3   1    0.00    1.20
   5  -3  -1    0.00    0.90
  -5  -3   1   -0.30    1.40
  -5  -3   1   -0.40    1.20
  -5   3   1    1.50    1.50
   5   3  -1    0.60    1.10
   5   3  -1    0.10    1.30
  -5   3   1   -0.30    0.80
   4  -3  -1  506.15   17.70
  -4  -3   1  489.85   17.80
  -4  -3   1  500.95   17.60
  -4  -3   1  492.25   17.90
  -4  -3   1  515.75   17.90
   4  -3  -1  504.65   17.40
   4   3  -1  472.85   17.80
   4   3  -1  484.75   17.80
   4   3  -1  492.55   17.50
  -4   3   1  514.45   17.20
  -4   3   1  483.35   17.20
  -4   3   1  476.75   17.80
  -3  -3   1   16.60    1.60
  -3  -3   1   14.60    1.60
   3  -3  -1   16.20    1.30
   3  -3  -1   15.00    1.40
   3  -3  -1   14.60    1.10
  -3  -3   1   16.50    1.30
  -3  -3   1   17.90    1.80
  -3   3   1   15.20    0.90
  -3   3   1   17.40    1.10
  -3   3   1   15.40    0.80
   3   3  -1   14.20    1.20
  -3   3   1   11.50    1.40
   3   3  -1   16.60    1.60
   3   3  -1   11.10    1.50
   2  -3  -1 2367.76   81.79
  -2  -3   1 2320.17   82.29
  -2  -3   1 2435.46   82.19
  -2  -3   1 2343.67   81.99
   2  -3  -1 2382.66   81.79
   2  -3  -1 2396.76   82.09
   2   3  -1 2389.16   82.29
   2   3  -1 2345.97   82.29
   2   3  -1 2394.36   81.89
  -2   3   1 2425.46   82.19
  -2   3   1 2469.45   81.99
   2   3  -1 2492.95   81.89
   1  -3  -1  780.12   26.30
  -1  -3   1  749.53   26.10
  -1  -3   1  784.22   26.10
  -1  -3   1  736.73   26.50
  -1  -3   1  773.12   26.30
  -1   3   1  774.02   26.30
  -1   3   1  758.12   26.30
   1   3  -1  750.62   26.40
  -1   3   1  743.73   26.40
   1   3  -1  743.83   26.40
   0  -3  -1 1806.72   60.59
   0  -3   1 1725.23   60.69
   0   3  -1 1749.22   60.49
   0   3  -1 1773.42   60.69
   0   3   1 1801.72   60.59
   0   3   1 1761.72   60.59
   0   3   1 1775.22   60.69
   0   3  -1 1749.12   60.69
  -1  -3  -1   39.20    1.90
   1  -3   1   37.90    1.80
  -1  -3  -1   39.30    1.60
  -1  -3  -1   37.70    1.60
   1  -3   1   38.70    1.90
  -1   3  -1   40.70    1.80
   1   3   1   38.00    2.00
  -1   3  -1   38.00    1.90
  -1   3  -1   37.50    1.90
   1   3   1   41.30    2.00
   2  -3   1  542.25   20.20
  -2  -3  -1  582.64   20.30
  -2  -3  -1  573.34   20.00
   2  -3   1  562.44   19.80
   2  -3   1  582.94   19.90
   2  -3   1  592.14   20.00
   2   3   1  601.44   19.90
   2   3   1  579.24   19.90
  -2   3  -1  587.84   19.90
   2   3   1  568.04   20.30
  -2   3  -1  555.34   20.20
   2   3   1  587.64   20.30
  -3  -3  -1 1756.02   60.59
  -3  -3  -1 1792.42   60.49
   3  -3   1 1832.92   59.99
  -3  -3  -1 1689.73   60.39
  -3  -3  -1 1728.63   60.69
   3  -3   1 1759.92   60.19
   3  -3   1 1799.72   60.29
   3  -3   1 1680.63   60.49
  -3   3  -1 1827.82   59.99
   3   3   1 1742.73   60.29
  -3   3  -1 1699.73   60.59
  -3   3  -1 1826.42   59.99
   3   3   1 1683.03   60.59
   3   3   1 1750.82   60.59
  -3   3  -1 1785.82   59.99
   4  -3   1  340.07   13.00
   4  -3   1  353.96   12.80
  -4  -3  -1  359.56   13.00
  -4  -3  -1  369.66   13.20
  -4  -3  -1  341.97   13.20
  -4   3  -1  362.36   13.20
   4   3   1  351.36   12.80
   4   3   1  358.26   13.10
  -4   3  -1  380.26   12.60
  -4   3  -1  362.16   12.60
   4   3   1  360.66   13.20
   5  -3   1    0.30    1.00
   5  -3   1    0.70    1.20
  -5  -3  -1    1.10    1.60
  -5  -3  -1    0.20    1.50
  -5  -3  -1    0.40    1.20
  -5   3  -1   -0.20    0.80
   5   3   1   -0.10    1.30
   5   3   1   -0.20    1.10
  -5   3  -1    0.00    1.50
   5   3   1    0.70    1.40
  -6  -3  -1  559.24   19.80
  -6  -3  -1  551.34   20.20
   6  -3   1  541.45   19.90
  -6  -3  -1  568.24   19.90
   6  -3   1  546.85   19.60
  -6   3  -1  544.35   20.10
   6   3   1  530.95   20.10
  -6   3  -1  535.35   19.30
   6   3   1  534.85   19.60
   7  -3   1   19.80    2.40
   7  -3   1   18.30    2.70
  -7  -3  -1   21.20    3.10
   7   3   1   23.20    2.60
  -7   3  -1   21.70    3.10
  -7   3  -1   20.20    2.20
   7   3   1   14.40    2.60
  -8  -3  -1   28.00    3.80
   8  -3   1   35.20    3.90
   8  -3   1   33.50    3.60
   8   3   1   30.00    3.60
  -8   3  -1   25.70    2.70
   8   3   1   33.20    3.30
  -8   3  -1   25.30    3.70
  -9  -3  -1   11.10    4.10
   9  -3   1   15.60    3.50
   9  -3   1   13.60    3.20
   9   3   1   14.20    3.20
   9   3   1   10.30    3.40
  -9   3  -1   14.60    3.70
  -9   3  -1   11.10    2.30
   9  -4  -1   10.00    3.10
  -9  -4   1   10.90    4.30
   9   4  -1   12.80    3.20
   9   4  -1   12.50    3.70
  -9   4   1   11.10    2.20
  -9   4   1    7.90    4.00
   8  -4  -1    0.90    2.00
   8  -4  -1    2.10    3.00
  -8  -4   1    3.60    2.80
   8   4  -1    1.60    2.70
   8   4  -1   -0.70    2.20
  -8   4   1    0.90    2.80
  -8   4   1   -0.10    1.50
  -7  -4   1    2.20    2.30
   7  -4  -1    3.20    2.40
  -7  -4   1    3.40    2.60
   7  -4  -1    1.30    1.60
  -7  -4   1    3.60    2.40
   7   4  -1    3.10    1.80
  -7   4   1    2.40    1.20
   7   4  -1    1.10    2.10
  -7   4   1    3.00    2.40
  -6  -4   1   25.40    2.90
  -6  -4   1   16.60    2.60
   6  -4  -1   15.30    1.90
  -6  -4   1   18.90    2.40
   6  -4  -1   21.60    2.60
  -6   4   1   18.30    1.60
   6   4  -1   14.30    2.40
  -6   4   1   25.00    3.00
   6   4  -1   21.10    2.30
   5  -4  -1  195.58    7.70
  -5  -4   1  198.48    8.30
  -5  -4   1  203.58    8.30
   5  -4  -1  202.98    8.00
  -5  -4   1  198.48    7.90
   5   4  -1  198.98    7.70
   5   4  -1  204.28    8.30
  -5   4   1  204.88    7.20
  -5   4   1  207.48    8.30
   4  -4  -1   64.19    3.40
  -4  -4   1   67.29    3.30
   4  -4  -1   65.39    3.00
  -4  -4   1   62.29    3.50
  -4  -4   1   77.19    3.90
   4   4  -1   68.69    3.10
  -4   4   1   71.49    3.70
   4   4  -1   67.79    3.50
   4   4  -1   65.09    3.70
   3  -4  -1  695.43   24.40
  -3  -4   1  696.33   24.50
  -3  -4   1  673.63   24.20
  -3  -4   1  709.43   24.70
   3  -4  -1  711.63   24.10
   3  -4  -1  681.73   24.00
   3   4  -1  667.33   24.60
   3   4  -1  683.73   24.10
   3   4  -1  744.73   24.10
  -3   4   1  720.83   24.10
  -3   4   1  672.43   24.60
   3   4  -1  679.83   24.70
  -2  -4   1  337.87   11.80
   2  -4  -1  328.17   11.50
   2  -4  -1  321.37   12.00
  -2  -4   1  335.07   12.30
   2  -4  -1  335.77   11.50
  -2  -4   1  324.47   11.70
  -2  -4   1  332.07   12.00
  -2   4   1  329.97   12.10
   2   4  -1  328.17   11.50
   2   4  -1  313.57   12.10
  -2   4   1  352.56   12.00
  -2   4   1  338.47   11.80
   2   4  -1  344.67   11.50
   2   4  -1  327.97   12.20
  -1  -4   1  606.04   20.50
  -1  -4   1  590.84   20.80
  -1  -4   1  595.24   20.50
  -1  -4   1  590.44   21.10
  -1   4   1  580.94   20.90
   1   4  -1  596.14   20.90
   1   4  -1  613.64   21.10
  -1   4   1  612.24   20.90
  -1   4   1  568.24   20.80
   0  -4   1  262.27    9.70
   0  -4   1  255.57    9.50
   0  -4  -1  260.97    9.60
   0   4   1  266.97    9.70
   0   4   1  266.77    9.60
   0   4  -1  261.97    9.50
   0   4  -1  269.97    9.70
   0   4   1  266.37    9.60
   0   4  -1  261.17    9.60
  -1  -4  -1   40.70    2.20
   1  -4   1   36.70    2.20
   1  -4   1   44.00    2.20
  -1  -4  -1   42.30    1.70
  -1  -4  -1   40.40    1.80
   1   4   1   44.30    2.30
   1   4   1   46.20    2.30
  -1   4  -1   41.60    2.10
  -1   4  -1   42.40    2.30
  -1   4  -1   44.00    2.20
  -2  -4  -1   66.69    2.90
  -2  -4  -1   70.59    3.00
   2  -4   1   69.69    2.70
   2  -4   1   73.19    3.10
   2  -4   1   73.99    2.70
  -2  -4  -1   70.39    3.30
  -2  -4  -1   76.19    3.50
   2  -4   1   66.59    3.20
   2   4   1   69.09    3.40
  -2   4  -1   70.99    3.30
   2   4   1   72.59    3.30
  -2   4  -1   78.59    3.10
   2   4   1   73.39    2.70
   2   4   1   75.99    2.70
  -2   4  -1   73.29    3.30
   3  -4   1    7.40    1.00
  -3  -4  -1    8.40    1.60
  -3  -4  -1    8.00    1.40
  -3  -4  -1    7.90    1.00
   3  -4   1    6.20    1.30
   3  -4   1    7.70    0.80
   3  -4   1    8.70    1.00
  -3   4  -1    6.60    1.40
   3   4   1    6.80    1.40
   3   4   1    6.60    0.80
  -3   4  -1    9.50    1.00
   3   4   1    7.60    1.00
   3   4   1    7.30    1.30
   4  -4   1  282.77   10.50
   4  -4   1  279.97   10.10
  -4  -4  -1  283.87   10.30
  -4  -4  -1  288.17   10.70
  -4  -4  -1  289.47   10.80
  -4   4  -1  282.07   10.70
   4   4   1  276.87   10.70
   4   4   1  260.77   10.60
   4   4   1  276.37   10.10
  -5  -4  -1  150.58    6.30
  -5  -4  -1  151.88    6.70
  -5  -4  -1  155.18    6.60
   5  -4   1  145.89    6.00
   5  -4   1  154.18    6.50
   5   4   1  152.68    6.50
  -5   4  -1  152.08    6.60
   5   4   1  143.99    6.50
   5   4   1  151.98    6.00
  -6  -4  -1  103.39    5.40
  -6  -4  -1   94.49    5.30
  -6  -4  -1   99.39    4.90
   6  -4   1  104.79    5.20
   6  -4   1  100.29    4.60
  -6   4  -1   95.29    5.30
   6   4   1   95.89    5.10
   6   4   1   98.19    4.60
  -6   4  -1   97.19    4.00
  -7  -4  -1   12.20    3.00
   7  -4   1    8.40    2.00
  -7  -4  -1    8.30    2.60
   7  -4   1   17.40    2.90
  -7  -4  -1    8.40    2.40
  -7   4  -1    9.40    1.40
   7   4   1   11.30    2.70
   7   4   1   13.10    2.20
  -7   4  -1   10.00    2.40
   8  -4   1    1.70    2.80
  -8  -4  -1    0.50    3.00
   8  -4   1    0.20    2.10
  -8   4  -1    0.00    2.70
   8   4   1    0.30    2.60
   8   4   1    1.10    2.10
   9  -4   1   56.79    6.00
   9  -4   1   52.39    4.90
  -9  -4  -1   46.80    5.50
  -9   4  -1   54.99    6.00
   9   4   1   54.59    5.50
   9   4   1   52.09    5.00
   9  -5  -1   14.00    3.30
   9   5  -1   18.60    3.70
  -8  -5   1   32.30    4.30
  -8   5   1   37.10    1.90
   8   5  -1   29.40    3.20
   8   5  -1   34.20    4.10
  -8   5   1   42.00    4.80
  -7  -5   1   11.40    2.70
  -7  -5   1   11.20    3.10
   7  -5  -1    8.20    1.90
  -7  -5   1   13.70    3.20
   7   5  -1   10.50    2.00
  -7   5   1    9.30    2.70
   7   5  -1    5.70    2.40
  -6  -5   1    4.20    2.30
  -6  -5   1    7.80    2.60
   6  -5  -1    7.80    1.60
   6  -5  -1    8.10    2.10
  -6  -5   1    6.00    2.00
   6   5  -1    7.70    2.40
  -6   5   1    6.10    2.50
   6   5  -1   11.60    1.70
  -5  -5   1  310.17   12.00
   5  -5  -1  329.97   11.80
   5  -5  -1  305.57   11.30
  -5  -5   1  300.97   12.10
  -5  -5   1  292.47   11.50
  -5   5   1  301.27   11.90
   5   5  -1  293.37   11.20
   5   5  -1  330.67   12.10
  -4  -5   1    8.60    1.40
  -4  -5   1    7.50    2.00
   4  -5  -1   10.30    1.10
   4  -5  -1   10.30    1.80
  -4  -5   1    7.90    1.80
   4   5  -1   13.10    2.10
  -4   5   1   12.30    1.90
   4   5  -1    8.50    1.90
   4   5  -1    8.50    1.10
  -3  -5   1   50.59    2.50
   3  -5  -1   46.10    2.20
  -3  -5   1   48.30    3.00
  -3  -5   1   52.89    3.40
   3  -5  -1   42.30    2.70
  -3   5   1   47.70    2.90
  -3   5   1   52.29    2.60
   3   5  -1   49.50    3.00
   3   5  -1   40.30    3.10
   3   5  -1   50.09    2.10
   3   5  -1   55.39    2.20
  -2  -5   1   37.10    2.40
   2  -5  -1   40.20    1.60
   2  -5  -1   36.60    1.50
  -2  -5   1   35.80    2.80
  -2  -5   1   39.50    2.00
   2  -5  -1   36.20    2.30
  -2   5   1   41.80    2.30
   2   5  -1   36.90    2.40
   2   5  -1   41.20    2.60
  -2   5   1   40.20    2.30
  -2   5   1   41.00    2.50
  -1  -5   1   -0.20    1.00
  -1  -5   1    0.20    0.50
  -1  -5   1    0.50    0.60
  -1  -5   1    1.40    1.10
  -1   5   1    0.50    0.90
  -1   5   1    0.50    1.10
   1   5  -1    0.10    1.00
   1   5  -1   -0.80    1.00
  -1   5   1   -0.20    1.00
   0  -5  -1  149.88    6.20
   0  -5   1  149.49    6.30
   0  -5   1  157.08    6.10
   0   5   1  162.18    6.20
   0   5  -1  160.38    6.10
   0   5  -1  158.68    6.20
   0   5  -1  155.08    6.20
   0   5   1  151.88    6.10
   0   5   1  167.18    6.30
  -1  -5  -1  837.12   30.20
   1  -5   1  876.71   30.20
  -1  -5  -1  907.01   29.70
  -1  -5  -1  825.82   29.60
   1   5   1  857.81   30.20
   1   5   1  868.21   30.40
  -1   5  -1  889.11   30.20
  -1   5  -1  840.52   30.20
  -1   5  -1  866.81   30.10
  -2  -5  -1    0.30    1.10
  -2  -5  -1   -1.20    1.30
   2  -5   1    0.50    1.10
   2  -5   1   -0.20    1.00
   2  -5   1   -0.10    0.50
   2  -5   1    0.00    0.40
  -2  -5  -1    0.30    0.60
   2   5   1    0.40    1.10
  -2   5  -1   -0.50    1.10
  -2   5  -1    0.50    1.00
  -2   5  -1    0.30    1.10
   2   5   1    0.10    1.10
   3  -5   1   35.00    1.80
  -3  -5  -1   41.90    2.20
  -3  -5  -1   34.30    2.70
  -3  -5  -1   40.70    2.90
   3  -5   1   38.30    2.60
   3   5   1   40.80    2.80
   3   5   1   32.40    2.70
  -3   5  -1   42.60    2.70
   3   5   1   40.00    1.80
   3   5   1   41.60    1.80
   4  -5   1    3.40    1.00
  -4  -5  -1    4.70    1.30
  -4  -5  -1    3.40    1.60
  -4  -5  -1    2.60    1.70
   4  -5   1    4.40    1.60
   4   5   1    4.40    1.70
   4   5   1    4.00    0.90
   4   5   1    3.20    1.60
  -4   5  -1    4.00    1.70
  -5  -5  -1   13.30    1.90
   5  -5   1   19.30    1.90
  -5  -5  -1   15.90    2.60
   5  -5   1   21.20    2.30
  -5  -5  -1   22.40    2.70
  -5   5  -1   19.50    2.60
   5   5   1   18.40    2.40
   5   5   1   18.70    1.90
   5   5   1   20.30    2.50
  -6  -5  -1   22.90    2.50
   6  -5   1   28.50    2.50
  -6  -5  -1   31.90    3.40
  -6  -5  -1   37.10    3.70
   6  -5   1   29.40    3.10
  -6   5  -1   22.70    2.90
   6   5   1   23.60    2.40
   6   5   1   22.90    2.80
   7  -5   1    2.70    2.60
   7  -5   1    1.80    1.70
  -7  -5  -1    2.90    2.40
  -7  -5  -1    0.50    2.60
  -7  -5  -1    1.50    2.40
   7   5   1    3.40    2.60
  -7   5  -1    1.30    2.30
   7   5   1    0.70    1.70
   8  -5   1   14.60    3.30
  -8  -5  -1   11.90    3.80
   8  -5   1   10.50    2.60
  -8   5  -1   10.00    3.20
  -8   5  -1   13.90    1.30
   8   5   1   13.80    3.30
   8   5   1   17.20    2.70
   9  -5   1    5.80    3.00
  -9  -5  -1    9.80    4.50
   9   5   1    9.90    3.40
  -9   5  -1    7.60    1.60
  -9   5  -1    3.90    4.20
  -8  -6   1    8.20    3.90
   8  -6  -1    8.60    2.50
   8   6  -1    9.20    3.50
  -8   6   1    7.20    3.90
   8   6  -1    7.40    2.40
  -7  -6   1   67.69    5.00
  -7  -6   1   60.19    5.10
   7  -6  -1   65.89    4.10
  -7   6   1   69.09    5.50
   7   6  -1   69.09    3.90
   6  -6  -1   48.80    3.10
  -6  -6   1   42.90    4.30
  -6  -6   1   44.50    4.10
  -6  -6   1   43.80    3.70
   6   6  -1   47.60    4.00
   6   6  -1   48.40    2.90
  -6   6   1   47.00    3.90
   5  -6  -1   18.00    2.50
   5  -6  -1   15.20    1.60
  -5  -6   1   17.00    2.20
  -5  -6   1   13.80    2.60
  -5  -6   1   16.60    2.70
  -5   6   1   19.00    2.80
   5   6  -1   14.50    1.50
   5   6  -1   13.10    2.40
   4  -6  -1   47.90    3.10
  -4  -6   1   43.30    2.70
  -4  -6   1   44.50    3.50
  -4  -6   1   35.10    3.20
   4  -6  -1   39.80    2.20
   4   6  -1   37.20    1.90
   4   6  -1   47.20    3.30
  -4   6   1   40.80    3.30
   4   6  -1   37.70    3.50
  -3  -6   1    0.70    1.70
   3  -6  -1    1.80    0.80
   3  -6  -1    1.50    1.30
  -3  -6   1    0.70    1.50
  -3  -6   1    0.80    1.00
   3   6  -1    0.00    1.50
   3   6  -1    2.00    1.70
  -3   6   1    1.40    1.60
  -2  -6   1  122.49    5.40
  -2  -6   1  127.79    4.90
   2  -6  -1  133.19    4.50
   2  -6  -1  121.59    5.40
  -2  -6   1  120.99    5.80
   2   6  -1  128.69    5.70
   2   6  -1  119.89    5.70
  -2   6   1  136.29    5.60
  -2   6   1  122.29    5.30
  -2   6   1  130.29    5.50
  -1  -6   1    4.80    0.70
  -1  -6   1    5.40    1.10
  -1  -6   1    5.30    1.50
  -1  -6   1    6.00    1.80
  -1   6   1    4.20    1.40
   1   6  -1    5.00    1.40
  -1   6   1    5.50    1.50
  -1   6   1    7.40    1.50
   1   6  -1    9.60    1.90
   0  -6   1   29.50    2.40
   0  -6   1   32.80    1.40
   0  -6  -1   33.90    2.70
   0  -6  -1   35.50    2.50
   0  -6   1   32.60    2.50
   0  -6   1   31.60    1.40
   0   6   1   36.40    2.40
   0   6  -1   35.90    2.40
   0   6   1   33.50    2.40
   0   6  -1   34.80    2.60
   0   6   1   36.40    2.60
   0   6  -1   39.00    2.70
   1  -6   1  218.88    8.60
  -1  -6  -1  209.78    7.80
  -1  -6  -1  205.08    8.70
   1  -6   1  205.48    8.50
  -1  -6  -1  220.48    8.50
  -1  -6  -1  226.28    7.80
   1   6   1  232.28    8.60
  -1   6  -1  227.68    8.60
  -1   6  -1  226.98    8.50
   1   6   1  215.28    8.70
  -1   6  -1  228.48    8.40
   2  -6   1   57.89    2.30
  -2  -6  -1   55.39    3.60
   2  -6   1   62.69    3.40
  -2  -6  -1   60.49    2.70
   2  -6   1   58.29    3.40
  -2  -6  -1   55.19    3.40
   2  -6   1   56.39    2.20
  -2   6  -1   60.19    3.40
  -2   6  -1   57.49    3.30
   2   6   1   59.49    3.50
   2   6   1   61.29    3.30
  -2   6  -1   63.29    3.20
  -3  -6  -1    3.40    1.70
   3  -6   1    2.80    0.80
   3  -6   1    2.40    1.40
  -3  -6  -1    3.10    1.10
  -3  -6  -1    2.40    1.70
   3   6   1    2.80    1.50
  -3   6  -1    3.90    1.70
   3   6   1    2.90    1.70
  -4  -6  -1   45.10    3.60
  -4  -6  -1   54.99    3.00
  -4  -6  -1   49.20    3.80
   4  -6   1   56.19    3.50
   4  -6   1   51.09    2.60
   4   6   1   47.70    2.20
   4   6   1   50.89    3.70
   4   6   1   50.79    3.40
  -4   6  -1   46.00    3.40
  -5  -6  -1  100.69    5.50
  -5  -6  -1   94.49    4.70
  -5  -6  -1   96.69    5.50
   5  -6   1  104.69    5.20
   5  -6   1   95.79    4.30
   5   6   1  104.89    5.40
  -5   6  -1  101.99    5.40
   5   6   1   97.49    4.10
   5   6   1   98.49    5.20
  -6  -6  -1    1.30    2.40
  -6  -6  -1    0.20    2.50
   6  -6   1   -0.40    1.40
  -6  -6  -1    0.50    1.90
   6  -6   1    1.00    2.30
   6   6   1    0.30    1.20
   6   6   1    0.40    2.10
  -6   6  -1    0.30    2.50
   7  -6   1    9.60    2.10
   7  -6   1   10.30    4.30
  -7  -6  -1   11.20    2.80
  -7  -6  -1    8.80    3.20
  -7  -6  -1    9.90    3.10
   7   6   1    9.80    1.90
   7   6   1    6.70    2.90
  -7   6  -1   12.20    3.40
  -8  -6  -1   65.99    6.30
  -8  -6  -1   49.20    6.70
   8  -6   1   50.49    4.50
   8   6   1   51.99    4.10
  -8   6  -1   55.09    6.00
   8   6   1   48.90    5.30
  -7  -7   1   23.20    3.50
  -7  -7   1   24.80    4.10
   7  -7  -1   20.60    2.70
   7   7  -1   23.40    3.80
  -7   7   1   25.80    4.10
   7   7  -1   22.20    2.30
   6  -7  -1   28.10    2.80
  -6  -7   1   24.80    3.90
  -6  -7   1   25.90    3.00
   6   7  -1   25.40    3.50
  -6   7   1   32.10    3.80
   6   7  -1   27.10    2.20
   5  -7  -1   97.69    4.40
  -5  -7   1   97.59    5.00
  -5  -7   1  102.09    6.20
   5   7  -1   98.39    5.40
  -5   7   1  104.19    5.80
   5   7  -1   99.49    3.80
  -4  -7   1    0.70    2.20
   4  -7  -1    1.00    1.00
  -4  -7   1    1.80    1.40
   4  -7  -1    0.40    1.90
   4   7  -1    0.00    2.10
  -4   7   1    0.00    2.10
   4   7  -1   -0.20    2.00
   3  -7  -1    0.00    1.80
  -3  -7   1   -0.70    2.00
   3  -7  -1   -0.90    0.80
  -3  -7   1   -1.00    1.10
   3   7  -1    0.60    1.90
  -3   7   1    0.50    1.90
   3   7  -1    1.60    1.90
  -2  -7   1  317.07   12.40
   2  -7  -1  313.27   11.90
   2  -7  -1  316.77   12.00
  -2  -7   1  305.27   12.40
  -2  -7   1  305.27   11.20
  -2   7   1  317.07   12.00
   2   7  -1  316.77   12.10
  -2   7   1  327.17   11.90
   2   7  -1  304.07   12.30
  -2   7   1  302.17   11.90
  -1  -7   1  378.16   13.70
   1  -7  -1  394.76   14.60
   1  -7  -1  383.56   14.50
  -1  -7   1  389.06   14.40
  -1  -7   1  400.66   14.90
   1  -7  -1  374.06   14.60
  -1   7   1  407.16   14.60
   1   7  -1  399.46   14.60
  -1   7   1  388.56   14.50
  -1   7   1  386.06   14.50
   1   7  -1  402.56   14.80
   0  -7  -1    0.60    0.50
   0  -7   1    1.20    0.60
   0  -7   1    2.10    1.70
   0  -7  -1    0.50    1.60
   0  -7  -1    1.00    0.50
   0  -7  -1    2.10    1.90
   0  -7   1    0.90    0.50
   0  -7   1    0.20    1.60
   0   7   1    1.10    1.70
   0   7  -1    1.60    1.60
   0   7   1    1.00    1.60
   0   7  -1    1.50    1.60
   0   7  -1    1.70    1.50
   0   7   1    1.20    1.60
   1  -7   1   60.69    3.70
  -1  -7  -1   58.49    3.80
   1  -7   1   53.19    3.70
  -1  -7  -1   51.99    3.60
   1  -7   1   51.69    3.50
  -1  -7  -1   61.79    2.50
  -1   7  -1   64.39    3.60
  -1   7  -1   58.79    3.60
  -1   7  -1   60.49    3.70
   1   7   1   63.69    3.70
   1   7   1   55.19    3.60
  -2  -7  -1   48.90    2.50
   2  -7   1   53.69    3.30
  -2  -7  -1   54.99    3.80
  -2  -7  -1   45.40    3.60
   2  -7   1   52.59    2.00
   2  -7   1   44.80    3.40
  -2   7  -1   44.60    3.20
   2   7   1   44.70    3.50
   2   7   1   46.20    3.30
  -2   7  -1   54.99    3.50
  -2   7  -1   56.99    3.50
  -3  -7  -1   10.50    1.50
  -3  -7  -1    7.10    2.30
  -3  -7  -1   15.40    2.50
   3  -7   1   12.70    1.10
   3  -7   1    8.40    2.10
   3   7   1    8.60    2.00
  -3   7  -1   15.00    2.30
   3   7   1   11.70    2.40
   4  -7   1    3.20    2.10
   4  -7   1    3.70    1.20
  -4  -7  -1    2.80    2.40
  -4  -7  -1    2.30    1.50
  -4  -7  -1    0.60    2.20
   4   7   1    1.70    2.10
   4   7   1    5.90    2.10
  -4   7  -1    4.20    2.20
   5  -7   1  104.09    5.60
  -5  -7  -1  101.99    5.90
  -5  -7  -1   95.89    4.90
   5  -7   1  103.69    4.40
  -5  -7  -1  106.99    5.90
   5   7   1   92.49    5.70
   5   7   1   98.19    5.50
   5   7   1   97.69    3.80
  -5   7  -1  103.49    5.80
  -6  -7  -1    6.00    3.30
  -6  -7  -1    6.50    2.30
   6  -7   1    4.20    1.70
  -6   7  -1    4.90    2.80
   6   7   1    2.20    2.50
   6   7   1    4.00    1.30
  -7  -7  -1   19.70    4.30
  -7  -7  -1   18.40    3.30
   7  -7   1   16.00    2.60
   7   7   1   17.40    2.10
  -7   7  -1   19.60    4.00
   7   7   1   15.10    3.40
  -7  -8   1   18.00    3.70
  -7  -8   1   16.00    4.80
  -7   8   1   23.00    4.50
   7   8  -1   20.00    2.20
   6  -8  -1   19.60    2.40
  -6  -8   1   12.90    4.20
  -6  -8   1   18.00    3.10
  -6   8   1   20.10    4.00
   6   8  -1   18.90    3.90
  -5  -8   1    7.10    2.20
  -5  -8   1    8.80    3.50
   5  -8  -1    7.00    1.60
   5   8  -1    8.00    2.70
  -5   8   1    8.20    2.90
   4  -8  -1   25.40    2.00
  -4  -8   1   27.60    2.80
  -4  -8   1   25.80    3.60
  -4   8   1   26.80    3.40
   4   8  -1   21.30    3.00
   3  -8  -1   99.79    3.90
   3  -8  -1  104.99    5.40
  -3  -8   1   95.39    4.50
  -3  -8   1  102.19    5.80
   3   8  -1   90.19    5.30
   3   8  -1  100.59    5.90
  -3   8   1  105.89    5.70
   2  -8  -1   21.60    2.70
  -2  -8   1   23.20    3.30
  -2  -8   1   17.60    1.90
   2   8  -1   17.40    2.90
   2   8  -1   20.60    2.90
  -2   8   1   20.80    2.70
  -2   8   1   23.00    2.80
  -1  -8   1   12.50    1.20
  -1  -8   1   12.50    2.50
   1  -8  -1   10.00    2.30
   1  -8  -1   11.50    2.40
   1  -8  -1   13.80    2.40
  -1   8   1   12.30    2.30
   1   8  -1   10.00    2.20
   1   8  -1   10.80    2.50
  -1   8   1    9.70    2.20
  -1   8   1   12.90    2.30
   0  -8  -1    3.20    2.00
   0  -8  -1    1.20    2.00
   0  -8   1    3.60    2.30
   0  -8  -1    2.30    0.60
   0  -8   1    3.50    0.80
   0   8   1    4.20    2.00
   0   8  -1    1.10    2.00
   0   8   1    2.80    2.10
   0   8  -1    3.60    2.10
   0   8   1    3.00    2.10
  -1  -8  -1   23.80    1.70
  -1  -8  -1   29.40    4.50
   1  -8   1   21.30    2.60
  -1  -8  -1   29.70    3.40
   1  -8   1   24.10    2.90
  -1   8  -1   27.80    2.90
  -1   8  -1   24.80    2.70
   1   8   1   23.80    2.90
   1   8   1   16.90    2.50
  -2  -8  -1  229.98    8.40
   2  -8   1  221.98    7.90
  -2  -8  -1  221.68    9.70
   2  -8   1  228.18    9.30
   2   8   1  217.58    9.20
   2   8   1  227.18    9.60
  -2   8  -1  224.88   10.50
  -2   8  -1  223.58    9.20
  -3  -8  -1   50.19    3.00
   3  -8   1   48.40    4.00
  -3  -8  -1   54.19    4.80
   3  -8   1   50.39    2.40
  -3   8  -1   50.19    4.00
   3   8   1   49.80    3.90
   3   8   1   49.99    4.40
   4  -8   1  213.48    8.00
  -4  -8  -1  215.68   10.00
  -4  -8  -1  202.08    8.50
   4  -8   1  226.88    9.20
   4   8   1  219.38    9.80
   4   8   1  211.78    9.40
  -4   8  -1  213.78    9.30
  -5  -8  -1    5.90    2.10
  -5  -8  -1    7.50    3.50
   5  -8   1    4.20    1.50
   5   8   1    3.80    3.10
  -5   8  -1    3.10    2.80
   5   8   1    8.40    2.80
   6  -8   1    1.50    1.80
  -6  -8  -1    0.40    2.50
  -6  -8  -1   -0.80    3.60
  -6   8  -1    0.10    3.20
   6   8   1    0.20    2.80
  -7  -8  -1    0.20    3.90
  -7  -8  -1   -0.50    3.30
  -7   8  -1    0.50    3.90
  -6   9   1    5.10    4.60
  -5  -9   1    9.20    4.20
  -5  -9   1    5.90    2.50
   5  -9  -1    7.70    1.80
   5   9  -1    6.60    3.20
  -5   9   1    6.20    5.00
  -4  -9   1   34.10    3.40
  -4  -9   1   31.60    4.70
   4  -9  -1   35.40    2.40
   4   9  -1   32.20    3.90
  -3  -9   1    6.10    1.80
  -3  -9   1    5.30    3.00
   3  -9  -1    4.30    1.00
   3   9  -1    5.30    2.90
  -2  -9   1   61.09    3.30
  -2  -9   1   63.79    5.00
   2   9  -1   65.49    4.80
  -2   9   1   67.39    5.40
   2   9  -1   60.79    4.80
  -1  -9   1   54.39    2.80
   1  -9  -1   56.99    4.90
   1  -9  -1   56.99    4.40
  -1  -9   1   61.59    5.10
  -1   9   1   57.89    4.40
  -1   9   1   62.79    4.70
   1   9  -1   59.49    4.70
   1   9  -1   51.09    4.50
   0  -9   1    0.10    2.60
   0  -9  -1   -0.10    0.80
   0  -9  -1   -0.40    2.60
   0  -9   1    0.20    0.90
   0   9  -1    0.60    2.50
   0   9   1   -1.60    2.20
   0   9  -1   -0.50    2.40
   0   9   1   -0.50    2.20
   1  -9   1    3.80    4.10
  -1  -9  -1    4.50    2.70
  -1  -9  -1    5.50    1.20
   1  -9   1    7.60    2.40
   1   9   1    3.40    2.40
  -1   9  -1    6.50    2.60
   1   9   1    4.70    2.70
  -1   9  -1    4.80    2.30
   2  -9   1  300.87   10.80
  -2  -9  -1  317.77   13.10
  -2  -9  -1  306.67   11.30
   2  -9   1  325.97   12.60
   2   9   1  310.47   12.50
  -2   9  -1  321.57   12.50
   2   9   1  286.37   12.70
   3  -9   1  158.18    7.40
  -3  -9  -1  154.18    6.50
  -3  -9  -1  158.68    8.10
   3  -9   1  163.48    5.90
   3   9   1  146.39    7.80
   3   9   1  147.79    7.40
   4  -9   1  127.59    5.20
  -4  -9  -1  124.99    7.80
  -4  -9  -1  125.39    5.90
   4   9   1  130.89    6.90
   4   9   1  124.79    7.20
  -5  -9  -1   26.90    4.60
   5  -9   1   39.00    3.00
  -5  -9  -1   28.30    3.30
   5   9   1   35.20    4.30
   6   9   1   15.10    6.70
   4 -10  -1    9.10    1.60
  -4 -10   1   11.00    2.70
  -4 -10   1    8.50    4.30
   4  10  -1    8.30    3.60
  -3 -10   1    8.70    2.30
  -3 -10   1    9.50    4.30
   3 -10  -1   10.40    1.20
   3  10  -1    7.00    3.70
  -2 -10   1   -1.10    1.60
  -2 -10   1    0.00    3.20
   2  10  -1    0.40    2.90
  -1 -10   1   11.10    3.80
  -1 -10   1    8.10    1.60
   1  10  -1   10.10    3.10
   0 -10  -1    0.90    1.10
   0 -10  -1    1.60    3.40
   0 -10   1    1.00    1.00
   0 -10   1    1.80    3.30
   0  10   1    2.00    3.10
   0  10  -1    3.70    3.00
   0  10   1    4.40    3.00
   1 -10   1    6.30    3.20
  -1 -10  -1    5.00    3.60
  -1 -10  -1    6.30    1.40
   1  10   1    5.40    3.30
  -1  10  -1    8.40    3.30
   1  10   1    5.60    3.20
  -2 -10  -1   88.39    6.30
  -2 -10  -1   81.29    4.10
   2  10   1   74.79    5.90
   2  10   1   80.29    6.30
  -3 -10  -1    2.80    4.00
   3 -10   1    2.30    1.30
  -3 -10  -1    2.40    2.00
   3  10   1    3.00    3.00
   3  10   1    2.20    3.60
  -4 -10  -1   23.80    4.70
  -4 -10  -1   29.00    3.20
   4 -10   1   31.40    2.70
   4  10   1   29.00    4.30
  -2 -11   1   -0.50    4.50
  -2 -11   1    0.90    3.50
   2  11  -1    1.70    3.80
  -1 -11   1   77.19    7.40
  -1 -11   1   73.89    3.90
   1  11  -1   78.69    6.70
   0 -11   1   31.70    2.30
   0  11  -1   27.70    4.30
  -1 -11  -1  132.99    9.00
  -1 -11  -1  131.49    5.50
   1  11   1  127.39    8.50
  -2 -11  -1   40.10    4.10
  -2 -11  -1   40.90    5.60
   2  11   1   35.30    5.00
   2  11   1   42.10    5.40
  10   0  -2  163.78    9.20
 -10   0   2  157.08    8.30
 -10   0   2  141.69    8.60
  -9   0   2    1.40    3.20
  -9   0   2   -0.30    2.50
   9   0  -2    0.40    3.00
  -8   0   2   51.99    4.00
  -8   0   2   47.50    4.10
   8   0  -2   52.79    4.50
  -7   0   2   -0.40    1.50
   7   0  -2    0.30    1.80
  -7   0   2   -0.60    1.80
   6   0  -2  127.49    5.80
  -6   0   2  123.79    5.90
   6   0  -2  133.29    5.60
   6   0  -2  135.69    6.20
  -6   0   2  123.29    5.50
  -5   0   2    0.70    1.20
   5   0  -2   -0.10    1.10
  -5   0   2   -0.20    1.30
  -5   0   2    0.60    0.90
   5   0  -2    0.10    1.00
  -5   0   2    0.00    1.10
   5   0  -2   -0.30    1.10
   4   0  -2 2740.63   92.69
   4   0  -2 2596.64   92.69
  -4   0   2 2575.44   92.79
  -4   0   2 2835.92   92.59
  -4   0   2 2666.43   92.49
   4   0  -2 2795.22   92.69
  -4   0   2 2712.43   92.59
  -3   0   2    0.20    0.80
   3   0  -2    0.20    0.60
  -3   0   2    0.20    0.60
   3   0  -2    0.30    0.50
  -3   0   2    0.10    0.50
   3   0  -2    0.00    0.60
  -3   0   2   -0.30    0.70
   2   0  -2 4649.94  153.98
  -2   0   2 4645.14  153.88
  -2   0   2 4274.67  153.88
  -2   0   2 4533.95  153.78
   2   0  -2 4520.95  153.98
   2   0  -2 4379.76  153.88
  -2   0   2 4552.74  153.78
   1   0  -2    1.20    0.30
  -1   0   2    0.20    0.30
  -1   0   2    0.60    0.30
   1   0  -2    1.00    0.30
  -1   0   2    0.90    0.30
   1   0  -2    0.30    0.30
   0   0   2  530.65   18.20
   1   0   2    1.80    0.30
  -1   0  -2    2.40    0.40
  -1   0  -2    3.90    0.40
   1   0   2    2.40    0.30
  -1   0  -2    2.00    0.30
   1   0   2    1.60    0.40
   1   0   2    1.70    0.30
  -2   0  -2 4164.08  142.59
   2   0   2 4299.37  142.59
  -2   0  -2 4447.85  142.79
   2   0   2 4281.17  142.89
   2   0   2 3979.70  142.49
  -2   0  -2 4190.48  142.69
   2   0   2 3894.31  142.59
   3   0   2    0.00    0.70
  -3   0  -2    0.00    0.60
  -3   0  -2   -0.50    0.50
  -3   0  -2    0.00    0.70
  -3   0  -2   -0.40    0.60
   3   0   2   -0.40    0.50
   3   0   2   -0.20    0.60
   3   0   2    0.00    0.60
  -4   0  -2 2560.44   88.39
  -4   0  -2 2568.34   88.09
  -4   0  -2 2601.84   88.09
   4   0   2 2661.23   88.19
  -4   0  -2 2504.65   87.89
   4   0   2 2563.04   88.09
   4   0   2 2536.25   88.29
  -5   0  -2   -0.90    0.90
  -5   0  -2   -0.20    1.30
  -5   0  -2   -0.50    1.00
   5   0   2    0.10    1.10
   5   0   2   -0.40    1.10
  -5   0  -2    0.60    1.10
   5   0   2   -0.10    1.10
   6   0   2 5103.69  168.08
   6   0   2 5042.00  168.08
  -6   0  -2 4896.21  168.08
  -6   0  -2 4823.82  168.38
   6   0   2 4677.23  168.28
   7   0   2   -0.20    1.80
  -7   0  -2   -0.80    1.50
  -7   0  -2   -0.80    2.10
   8   0   2  207.48    9.20
  -8   0  -2  214.58    9.60
  -8   0  -2  213.68    8.90
  -9   0  -2    0.30    2.70
  -9   0  -2   -0.10    2.40
   9   0   2   -1.00    2.80
 -10   0  -2   42.00    4.60
  10   0   2   45.20    5.20
 -10  -1   2   18.20    4.80
  10  -1  -2   22.20    4.90
  10   1  -2   18.80    4.40
 -10   1   2   21.70    3.60
  -9  -1   2   -1.00    2.70
  -9  -1   2    1.10    3.10
   9  -1  -2    0.20    2.90
  -9   1   2    0.10    3.10
   9   1  -2   -0.80    2.80
  -9   1   2    2.40    2.40
  -8  -1   2   15.10    3.10
  -8  -1   2    8.20    2.30
   8  -1  -2   12.10    2.70
   8   1  -2   11.70    2.90
  -8   1   2   13.50    2.70
  -8   1   2    7.90    2.10
   7  -1  -2  880.11   31.60
  -7  -1   2  875.71   32.00
   7  -1  -2  904.71   31.90
  -7  -1   2  916.51   31.70
   7   1  -2  921.21   31.70
  -7   1   2  870.41   31.50
  -7   1   2  878.31   32.10
   7   1  -2  894.61   31.90
   6  -1  -2  177.48    7.30
   6  -1  -2  171.58    7.40
  -6  -1   2  183.08    7.70
  -6  -1   2  169.08    7.30
  -6  -1   2  194.78    7.30
   6   1  -2  175.38    7.60
  -6   1   2  176.98    7.70
  -6   1   2  187.18    7.20
   6   1  -2  193.38    7.40
   5  -1  -2   16.30    1.60
  -5  -1   2    9.20    1.60
  -5  -1   2   14.90    1.60
  -5  -1   2   16.30    1.70
   5  -1  -2   12.70    1.60
   5  -1  -2   14.20    2.00
  -5   1   2   11.50    1.40
  -5   1   2   10.30    1.60
   5   1  -2   12.90    1.70
   5   1  -2   13.60    1.60
   5   1  -2   11.50    1.50
  -4  -1   2 1313.57   44.90
  -4  -1   2 1339.27   45.00
  -4  -1   2 1248.58   45.10
   4  -1  -2 1374.06   44.90
   4  -1  -2 1312.37   45.00
   4  -1  -2 1262.87   44.90
  -4   1   2 1374.46   44.90
   4   1  -2 1258.27   45.00
  -4   1   2 1266.07   45.20
   4   1  -2 1305.27   44.90
  -4   1   2 1310.97   44.80
  -4   1   2 1247.48   44.60
   3  -1  -2  175.98    6.40
   3  -1  -2  173.28    6.30
  -3  -1   2  182.58    6.40
  -3  -1   2  177.88    6.50
  -3  -1   2  172.78    6.40
   3  -1  -2  178.88    6.40
  -3  -1   2  167.68    6.50
   3   1  -2  178.48    6.40
  -3   1   2  160.48    6.50
  -3   1   2  178.58    6.20
  -3   1   2  161.18    6.30
   3   1  -2  168.38    6.50
   2  -1  -2  101.89    3.70
  -2  -1   2   93.29    3.70
  -2  -1   2   98.79    3.80
  -2  -1   2   93.49    3.70
  -2  -1   2  105.79    3.80
   2  -1  -2   98.39    3.70
  -2   1   2  101.99    3.60
  -2   1   2   90.29    3.80
   2   1  -2  100.79    3.70
  -2   1   2   99.09    3.60
   2   1  -2   99.09    3.80
   2   1  -2   99.99    3.70
  -1  -1   2  684.43   23.20
   1  -1  -2  669.33   23.10
  -1  -1   2  674.43   23.10
   1  -1  -2  666.93   23.10
  -1  -1   2  668.23   23.10
  -1   1   2  675.73   23.00
  -1   1   2  670.03   23.20
   1   1  -2  687.53   23.10
   1   1  -2  648.04   23.20
  -1   1   2  690.33   23.10
   0  -1   2  575.24   19.90
   0  -1  -2  577.94   19.90
   0  -1   2  594.44   20.00
   0   1   2  585.54   19.90
   0   1   2  561.64   19.90
   0   1  -2  587.14   20.00
   0   1   2  596.64   20.00
   0   1  -2  593.74   19.90
   0   1   2  564.84   20.00
   0   1   2  583.24   19.90
   1  -1   2 3287.27  108.79
   1  -1   2 3044.10  108.69
  -1  -1  -2 3194.58  108.89
  -1  -1  -2 3192.38  108.99
   1   1   2 3155.18  108.79
  -1   1  -2 3266.37  109.09
   1   1   2 3223.78  108.79
  -1   1  -2 3148.78  108.99
   1   1   2 3189.18  108.99
   2  -1   2  623.34   22.00
  -2  -1  -2  634.14   22.00
   2  -1   2  661.83   22.10
  -2  -1  -2  652.43   22.10
  -2  -1  -2  605.74   22.20
   2   1   2  621.24   22.00
   2   1   2  660.53   22.20
  -2   1  -2  641.14   22.00
  -2   1  -2  622.34   22.10
   2   1   2  640.74   22.10
   2   1   2  654.13   22.00
  -3  -1  -2  199.18    7.00
  -3  -1  -2  192.18    7.30
  -3  -1  -2  199.88    7.10
  -3  -1  -2  189.58    7.00
   3  -1   2  180.28    7.10
   3  -1   2  203.58    7.00
   3  -1   2  183.68    7.00
   3   1   2  195.48    7.20
   3   1   2  198.18    7.00
  -3   1  -2  186.18    7.00
   3   1   2  177.98    7.00
   3   1   2  199.48    7.00
  -3   1  -2  185.78    7.20
  -4  -1  -2  533.75   18.40
  -4  -1  -2  532.75   18.40
   4  -1   2  513.45   18.50
  -4  -1  -2  514.65   18.70
   4  -1   2  530.55   18.40
  -4  -1  -2  513.95   18.40
   4  -1   2  538.35   18.40
  -4   1  -2  540.85   18.40
   4   1   2  535.45   18.40
   4   1   2  553.84   18.40
  -4   1  -2  506.05   18.60
  -4   1  -2  500.85   17.90
  -4   1  -2  511.35   18.30
   4   1   2  509.95   18.40
   4   1   2  496.85   18.60
   5  -1   2    5.60    1.20
   5  -1   2    3.80    1.50
  -5  -1  -2    8.50    1.30
  -5  -1  -2    4.30    1.40
  -5  -1  -2    7.40    1.40
   5  -1   2    4.50    1.30
  -5  -1  -2    5.90    1.40
  -5   1  -2    6.90    1.50
   5   1   2    4.70    1.20
   5   1   2    4.70    1.40
  -5   1  -2    4.00    1.10
   5   1   2    6.10    1.40
  -6  -1  -2  185.18    7.60
  -6  -1  -2  196.08    8.00
   6  -1   2  206.58    7.90
   6  -1   2  188.68    7.50
  -6   1  -2  180.48    7.90
  -6   1  -2  185.18    7.40
   6   1   2  185.68    7.80
   6   1   2  176.28    7.60
  -7  -1  -2   12.80    2.60
   7  -1   2   13.40    2.40
   7  -1   2   10.90    2.20
  -7  -1  -2   11.50    2.30
  -7   1  -2   12.60    2.00
   7   1   2    9.80    2.10
   7   1   2    8.80    2.30
  -7   1  -2   11.40    2.40
   8  -1   2    4.50    2.30
  -8  -1  -2    6.90    2.40
  -8  -1  -2    6.20    2.70
  -8   1  -2    3.40    1.90
   8   1   2    6.70    2.50
  -8   1  -2    4.50    2.30
   9  -1   2   33.30    4.20
  -9  -1  -2   29.50    4.20
  -9  -1  -2   33.80    4.60
  -9   1  -2   34.40    3.70
  -9   1  -2   26.80    4.20
   9   1   2   32.80    4.30
  10  -1   2   30.70    5.30
  10   1   2   40.40    5.50
 -10   1  -2   42.10    4.30
   9  -2  -2    9.60    3.50
  -9  -2   2    7.90    3.20
   9   2  -2    7.30    3.50
  -9   2   2    6.20    3.40
  -9   2   2    6.80    2.30
   8  -2  -2   62.69    4.70
  -8  -2   2   62.49    5.00
   8  -2  -2   57.59    4.30
  -8   2   2   61.29    4.60
   8   2  -2   66.39    4.90
   8   2  -2   56.89    4.40
  -8   2   2   56.99    3.80
   7  -2  -2   30.40    3.40
   7  -2  -2   25.50    2.80
  -7  -2   2   25.10    3.10
   7   2  -2   25.60    2.70
  -7   2   2   24.10    2.50
   7   2  -2   22.20    2.80
  -7   2   2   32.60    3.40
  -6  -2   2  165.58    7.20
   6  -2  -2  176.58    7.10
  -6  -2   2  186.98    7.30
   6  -2  -2  185.58    7.40
  -6  -2   2  179.08    7.60
   6   2  -2  171.28    7.40
  -6   2   2  182.48    7.60
   6   2  -2  163.48    7.10
  -6   2   2  170.98    6.90
   5  -2  -2   31.00    2.10
  -5  -2   2   23.80    2.30
  -5  -2   2   27.30    2.30
   5  -2  -2   25.00    2.30
  -5  -2   2   33.00    2.50
  -5  -2   2   27.20    2.30
  -5   2   2   29.40    2.30
   5   2  -2   22.10    2.10
  -5   2   2   25.00    1.80
   5   2  -2   28.50    2.50
  -4  -2   2  155.58    5.90
   4  -2  -2  145.49    5.90
  -4  -2   2  140.29    6.10
   4  -2  -2  146.59    6.00
  -4  -2   2  161.28    6.10
   4  -2  -2  149.09    5.80
  -4  -2   2  152.38    6.00
   4   2  -2  165.58    6.00
  -4   2   2  150.18    6.20
   4   2  -2  140.59    6.10
  -4   2   2  148.69    5.70
  -4   2   2  155.88    5.90
   4   2  -2  150.48    5.90
  -4   2   2  162.88    5.50
  -3  -2   2   33.10    2.00
   3  -2  -2   38.60    1.80
   3  -2  -2   36.20    1.90
  -3  -2   2   35.80    2.00
  -3  -2   2   34.00    2.00
  -3  -2   2   37.50    1.90
   3   2  -2   38.00    2.00
  -3   2   2   38.60    2.10
   3   2  -2   37.50    1.90
  -3   2   2   37.70    1.80
  -3   2   2   38.50    1.70
   3   2  -2   34.50    2.00
  -3   2   2   37.90    1.70
   2  -2  -2   92.89    3.60
  -2  -2   2  100.99    4.00
  -2  -2   2  100.59    3.80
   2  -2  -2   92.69    3.60
  -2  -2   2  100.39    3.70
   2  -2  -2   94.89    3.70
   2   2  -2   96.99    3.90
  -2   2   2  105.39    4.00
   2   2  -2   99.99    3.90
  -2   2   2  102.39    3.70
  -2   2   2   98.69    3.50
   2   2  -2   98.19    3.70
  -2   2   2   97.39    3.50
   1  -2  -2  210.78    7.40
   1  -2  -2  210.08    7.20
  -1  -2   2  199.38    7.50
   1  -2  -2  204.88    7.20
  -1  -2   2  216.98    7.40
  -1  -2   2  198.68    7.30
  -1   2   2  204.68    7.40
  -1   2   2  210.88    7.50
  -1   2   2  211.78    7.40
   1   2  -2  213.08    7.30
   1   2  -2  212.38    7.60
   1   2  -2  211.68    7.50
   1   2  -2  205.38    7.30
   0  -2   2  112.69    3.80
   0  -2   2  104.49    4.10
   0  -2   2  107.89    3.80
   0   2   2  112.29    4.00
   0   2  -2  109.19    4.10
   0   2  -2  109.09    4.10
   0   2  -2  111.29    3.90
   0   2   2  112.19    4.10
   0   2   2  106.29    4.10
   1  -2   2   77.39    2.70
   1  -2   2   71.79    2.80
   1  -2   2   65.69    2.90
   1  -2   2   72.69    2.60
  -1  -2  -2   70.79    2.70
  -1  -2  -2   65.29    2.90
   1   2   2   79.59    2.70
   1   2   2   77.19    3.00
   1   2   2   74.69    2.90
  -1   2  -2   77.69    2.90
  -1   2  -2   76.89    2.80
   1   2   2   73.39    2.70
  -1   2  -2   74.19    2.90
  -2  -2  -2    7.80    0.80
   2  -2   2    6.80    0.60
   2  -2   2    6.40    0.80
  -2  -2  -2    5.40    0.90
   2  -2   2    7.10    0.60
   2   2   2    5.80    0.60
  -2   2  -2    6.30    0.80
  -2   2  -2    7.40    0.70
   2   2   2    7.30    0.90
  -2   2  -2    7.30    0.60
   2   2   2    7.60    0.90
  -3  -2  -2  560.84   19.80
   3  -2   2  564.24   19.90
   3  -2   2  574.14   19.70
  -3  -2  -2  546.35   19.80
  -3  -2  -2  558.84   20.00
  -3   2  -2  590.54   19.60
   3   2   2  563.64   19.70
  -3   2  -2  554.54   19.60
   3   2   2  589.94   19.90
   3   2   2  557.34   20.00
  -3   2  -2  564.24   20.00
   4  -2   2  162.28    6.20
   4  -2   2  156.78    6.40
  -4  -2  -2  153.08    6.50
  -4  -2  -2  163.88    6.30
  -4  -2  -2  174.68    6.40
  -4  -2  -2  162.58    6.30
   4   2   2  178.88    6.30
   4   2   2  162.98    6.20
   4   2   2  159.78    6.30
  -4   2  -2  152.48    6.10
  -4   2  -2  159.78    6.50
   4   2   2  166.48    6.50
  -5  -2  -2   -0.10    1.20
  -5  -2  -2   -0.50    1.20
  -5  -2  -2   -0.10    1.10
   5  -2   2    0.60    1.20
   5  -2   2    0.30    1.00
  -5  -2  -2    0.30    1.30
   5   2   2    0.50    1.20
  -5   2  -2    0.60    0.90
   5   2   2    0.80    1.20
   5   2   2    0.50    1.00
  -5   2  -2    1.00    1.40
  -6  -2  -2  129.99    5.80
  -6  -2  -2  129.89    6.20
   6  -2   2  125.09    5.90
  -6  -2  -2  136.69    5.80
  -6  -2  -2  128.79    6.00
  -6   2  -2  134.19    5.50
   6   2   2  130.49    5.90
  -6   2  -2  135.69    6.20
   6   2   2  124.09    5.70
   7  -2   2  108.69    5.30
   7  -2   2  118.69    5.70
  -7  -2  -2  114.79    5.80
  -7   2  -2  112.19    5.10
  -7   2  -2  112.69    5.90
   7   2   2  101.99    5.60
   7   2   2  112.79    5.50
  -8  -2  -2   36.60    4.00
   8  -2   2   38.70    3.80
   8  -2   2   33.90    3.80
   8   2   2   38.70    4.20
  -8   2  -2   36.50    3.20
   8   2   2   38.00    3.80
  -8   2  -2   32.00    3.80
  -9  -2  -2   24.40    4.00
   9  -2   2   30.80    4.30
  -9   2  -2   28.10    4.00
  -9   2  -2   23.80    3.00
   9   2   2   24.00    4.10
   9  -3  -2    4.70    2.80
  -9  -3   2    4.70    3.50
   9   3  -2    3.00    2.90
  -9   3   2    4.90    2.00
   9   3  -2    7.80    3.70
  -9   3   2    5.80    3.60
   8  -3  -2    4.00    2.20
  -8  -3   2    4.10    2.90
   8  -3  -2    4.20    2.80
  -8   3   2    3.20    2.50
  -8   3   2    4.00    1.60
   8   3  -2    4.00    2.60
   8   3  -2    3.30    2.20
  -7  -3   2   23.30    2.90
  -7  -3   2   16.20    2.90
   7  -3  -2   20.30    2.90
   7   3  -2   24.20    2.60
  -7   3   2   17.00    2.70
  -7   3   2   21.40    2.20
   7   3  -2   16.60    2.70
   6  -3  -2    1.80    1.30
   6  -3  -2    1.10    1.80
  -6  -3   2    0.90    1.70
  -6  -3   2    0.30    1.70
  -6  -3   2   -0.30    1.70
  -6   3   2    1.70    1.60
   6   3  -2    1.20    1.40
  -6   3   2    1.20    1.00
   6   3  -2    1.10    1.60
   5  -3  -2   18.00    2.00
  -5  -3   2   12.90    1.80
  -5  -3   2   15.30    1.80
  -5  -3   2   12.20    2.00
   5  -3  -2   13.20    1.50
   5   3  -2   11.10    1.80
   5   3  -2   10.50    1.50
  -5   3   2   13.20    2.00
  -5   3   2   13.00    1.30
   4  -3  -2  109.19    4.70
   4  -3  -2  113.69    4.50
  -4  -3   2  114.49    5.10
  -4  -3   2  118.09    4.70
  -4  -3   2  110.79    4.90
  -4  -3   2  111.79    4.90
  -4   3   2  116.49    4.30
  -4   3   2  114.09    5.00
   4   3  -2  113.99    4.60
   4   3  -2  104.79    4.90
  -3  -3   2  821.52   27.20
   3  -3  -2  782.52   27.00
  -3  -3   2  748.53   27.30
   3  -3  -2  780.02   27.20
  -3  -3   2  773.62   27.50
   3  -3  -2  767.82   27.00
  -3  -3   2  779.32   27.20
   3   3  -2  766.72   27.10
  -3   3   2  763.92   27.40
   3   3  -2  764.12   27.40
   3   3  -2  761.62   27.40
  -3   3   2  817.52   26.80
  -3   3   2  795.22   26.80
  -3   3   2  814.82   27.00
  -2  -3   2    5.40    0.90
  -2  -3   2    2.20    0.60
   2  -3  -2    2.30    0.50
   2  -3  -2    2.90    0.50
  -2  -3   2    2.80    0.90
   2  -3  -2    2.00    0.70
   2   3  -2    2.50    0.50
   2   3  -2    4.00    0.70
   2   3  -2    2.90    0.90
  -2   3   2    3.50    0.90
  -2   3   2    3.90    0.70
   2   3  -2    3.10    1.00
  -1  -3   2    2.20    0.40
  -1  -3   2    2.00    0.80
   1  -3  -2    1.90    0.60
  -1  -3   2    2.50    0.50
  -1  -3   2    2.40    0.60
   1   3  -2    2.30    0.70
   1   3  -2    1.80    0.70
  -1   3   2    3.00    0.70
  -1   3   2    1.40    0.70
  -1   3   2    2.80    0.60
   1   3  -2    4.00    0.30
   1   3  -2    3.00    0.30
   0  -3   2   69.79    3.00
   0  -3  -2   63.69    3.00
   0  -3   2   71.79    2.60
   0  -3   2   73.29    2.60
   0   3   2   76.09    3.10
   0   3  -2   73.79    3.00
   0   3  -2   78.39    2.90
   0   3   2   76.79    2.90
   0   3  -2   72.49    3.00
   0   3   2   71.89    3.00
  -1  -3  -2  504.05   18.10
  -1  -3  -2  504.85   17.80
   1  -3   2  498.65   18.10
   1  -3   2  511.05   18.00
   1  -3   2  542.85   17.70
   1  -3   2  521.35   17.70
  -1  -3  -2  520.95   17.80
   1   3   2  525.55   18.20
  -1   3  -2  504.25   18.10
  -1   3  -2  517.65   18.00
  -1   3  -2  532.15   18.00
   1   3   2  519.85   18.10
   2  -3   2   18.90    1.10
  -2  -3  -2   18.70    1.20
   2  -3   2   16.00    1.30
   2  -3   2   16.10    1.10
  -2  -3  -2   16.90    1.50
   2  -3   2   17.80    1.00
  -2   3  -2   19.10    1.10
   2   3   2   18.10    1.00
   2   3   2   18.20    1.10
   2   3   2   18.50    1.40
   2   3   2   18.30    1.50
  -2   3  -2   17.20    1.40
  -3  -3  -2  705.53   23.90
  -3  -3  -2  680.83   24.10
   3  -3   2  663.43   24.00
   3  -3   2  718.43   23.40
  -3  -3  -2  696.03   23.80
   3  -3   2  675.03   23.70
   3  -3   2  681.03   23.70
  -3  -3  -2  680.73   24.10
   3   3   2  673.23   24.10
   3   3   2  651.23   23.70
  -3   3  -2  679.53   24.00
  -3   3  -2  681.83   23.50
  -3   3  -2  723.73   23.50
   3   3   2  650.43   24.00
  -4  -3  -2   12.40    1.50
   4  -3   2   12.30    1.60
  -4  -3  -2   15.90    1.80
  -4  -3  -2   12.20    1.70
   4  -3   2   13.10    1.40
   4   3   2   17.10    1.80
   4   3   2   11.60    1.30
   4   3   2   15.90    1.80
  -4   3  -2   14.40    1.30
  -4   3  -2   15.30    1.20
  -4   3  -2   14.20    1.80
  -5  -3  -2  215.38    8.50
   5  -3   2  194.68    8.30
   5  -3   2  210.08    8.10
  -5  -3  -2  221.18    8.70
  -5  -3  -2  218.68    8.30
  -5   3  -2  216.48    7.90
  -5   3  -2  228.18    8.70
   5   3   2  202.18    8.10
   5   3   2  217.08    8.40
   5   3   2  214.98    8.50
   6  -3   2   85.19    4.20
  -6  -3  -2   83.99    4.40
  -6  -3  -2   88.99    4.60
  -6  -3  -2   88.99    4.90
   6  -3   2   88.89    4.50
   6   3   2   85.39    4.30
  -6   3  -2   90.39    4.80
   6   3   2   87.39    4.80
  -6   3  -2   86.99    3.90
  -7  -3  -2    0.40    2.10
   7  -3   2    0.60    1.70
   7  -3   2    0.60    2.30
  -7   3  -2    0.80    2.20
   7   3   2   -0.70    1.70
   7   3   2    1.20    2.20
  -7   3  -2   -0.10    1.30
   8  -3   2    3.20    2.50
   8  -3   2    1.10    2.10
  -8  -3  -2    0.10    2.70
   8   3   2    0.40    2.20
   8   3   2    1.30    2.50
  -8   3  -2    1.60    1.70
  -8   3  -2    2.40    2.70
   9  -3   2    9.00    3.80
  -9  -3  -2    6.90    3.70
   9  -3   2    4.30    2.90
   9   3   2    6.50    3.00
   9   3   2    5.50    3.40
  -9   3  -2    4.80    2.20
  -9   3  -2   10.00    3.80
  -9  -4   2    1.20    3.70
   9  -4  -2    0.20    2.80
  -9   4   2   -0.30    1.90
  -9   4   2    0.40    3.70
   9   4  -2   -0.80    3.20
   9   4  -2   -0.10    2.70
  -8  -4   2    0.90    3.00
   8  -4  -2    0.30    2.10
  -8   4   2   -0.50    1.50
  -8   4   2    1.40    3.00
   8   4  -2    0.00    2.50
   8   4  -2    0.80    2.10
   7  -4  -2    8.40    2.60
  -7  -4   2    8.60    2.70
   7  -4  -2    6.70    1.80
  -7  -4   2    8.30    2.50
  -7   4   2    7.60    1.40
   7   4  -2    6.70    2.50
   7   4  -2    8.10    1.90
  -7   4   2    5.90    2.40
   6  -4  -2   67.09    3.70
  -6  -4   2   69.49    4.40
  -6  -4   2   76.99    4.60
   6  -4  -2   71.19    4.20
  -6  -4   2   70.09    4.20
   6   4  -2   64.39    4.20
  -6   4   2   74.39    3.10
  -6   4   2   72.69    4.50
   6   4  -2   71.29    3.70
  -5  -4   2   48.90    3.20
  -5  -4   2   47.40    3.00
   5  -4  -2   44.80    2.60
  -5  -4   2   41.60    3.20
   5  -4  -2   47.60    3.10
  -5   4   2   43.10    2.00
   5   4  -2   50.89    2.70
   5   4  -2   39.80    3.00
  -5   4   2   44.30    3.30
  -4  -4   2  214.78    8.00
  -4  -4   2  205.38    8.20
  -4  -4   2  206.78    8.40
   4  -4  -2  205.48    8.00
   4  -4  -2  208.58    7.70
   4   4  -2  213.28    8.40
   4   4  -2  206.28    7.80
  -4   4   2  214.88    8.40
   3  -4  -2   15.90    1.20
  -3  -4   2   15.70    1.70
  -3  -4   2   15.50    1.40
   3  -4  -2   16.00    1.60
   3  -4  -2   15.20    1.40
  -3  -4   2   16.30    1.90
   3   4  -2   18.00    1.40
   3   4  -2   15.00    1.20
   3   4  -2   15.10    1.80
   3   4  -2   18.00    1.80
  -3   4   2   18.50    1.50
  -3   4   2   16.10    1.70
  -2  -4   2  143.39    5.30
  -2  -4   2  133.39    5.80
   2  -4  -2  135.79    5.00
  -2  -4   2  139.99    5.40
  -2  -4   2  141.29    5.50
   2  -4  -2  144.49    5.50
   2  -4  -2  145.89    5.10
   2   4  -2  138.89    5.70
   2   4  -2  141.29    5.80
  -2   4   2  151.88    5.50
   2   4  -2  143.19    5.10
  -2   4   2  142.59    5.70
   2   4  -2  148.09    5.10
  -1  -4   2 1187.18   40.90
  -1  -4   2 1219.88   40.90
  -1  -4   2 1215.38   41.10
  -1  -4   2 1187.28   41.40
  -1   4   2 1229.78   41.30
   1   4  -2 1185.58   41.30
  -1   4   2 1163.98   41.20
  -1   4   2 1180.18   41.30
   1   4  -2 1169.58   41.40
   0  -4   2  279.07    9.70
   0  -4  -2  268.17   10.20
   0  -4   2  269.97   10.30
   0  -4   2  279.37   10.10
   0  -4   2  277.87    9.70
   0   4  -2  288.17   10.10
   0   4   2  288.27   10.30
   0   4  -2  282.97   10.30
   0   4  -2  284.57   10.30
   0   4   2  289.77   10.20
   0   4   2  288.97   10.30
   1  -4   2    0.10    0.80
   1  -4   2    0.00    0.80
  -1  -4  -2    0.10    0.80
  -1  -4  -2    0.80    0.40
  -1  -4  -2    0.40    0.40
  -1   4  -2    0.80    0.70
   1   4   2    0.50    0.80
   1   4   2    1.30    1.00
  -1   4  -2    0.60    0.80
  -1   4  -2    0.60    0.80
   2  -4   2  206.78    8.30
   2  -4   2  225.78    8.10
  -2  -4  -2  218.38    8.00
   2  -4   2  232.08    7.90
  -2  -4  -2  232.38    8.10
  -2  -4  -2  220.98    8.40
   2  -4   2  219.58    7.80
  -2   4  -2  235.58    8.10
   2   4   2  227.08    7.80
   2   4   2  218.08    8.40
  -2   4  -2  220.28    8.40
   2   4   2  224.58    7.80
  -2   4  -2  221.88    8.30
   2   4   2  215.98    8.50
   3  -4   2  693.13   24.50
  -3  -4  -2  683.83   24.70
   3  -4   2  744.13   24.00
  -3  -4  -2  691.73   24.20
   3  -4   2  667.53   24.00
   3  -4   2  715.83   24.10
  -3  -4  -2  677.33   24.50
   3   4   2  674.93   24.00
   3   4   2  667.43   24.60
   3   4   2  677.53   24.50
  -3   4  -2  712.13   24.50
   3   4   2  714.63   24.10
  -4  -4  -2  145.19    6.40
   4  -4   2  152.18    5.70
  -4  -4  -2  149.69    6.40
  -4  -4  -2  156.48    6.00
   4  -4   2  143.69    6.20
   4   4   2  148.69    6.40
  -4   4  -2  155.98    6.40
  -4   4  -2  151.88    5.20
  -4   4  -2  152.18    5.20
   4   4   2  147.29    5.80
   4   4   2  144.69    6.30
   5  -4   2    0.90    1.60
   5  -4   2    2.20    1.10
  -5  -4  -2    2.00    1.80
  -5  -4  -2    1.00    1.30
  -5  -4  -2    1.20    1.70
  -5   4  -2    1.00    0.70
   5   4   2    1.80    1.70
   5   4   2    0.20    1.10
  -5   4  -2    2.30    1.50
   5   4   2    1.10    1.50
   6  -4   2   14.60    2.50
  -6  -4  -2   14.40    2.40
   6  -4   2   15.90    1.90
  -6  -4  -2   11.20    2.10
  -6  -4  -2   15.30    2.60
  -6   4  -2   13.00    1.30
  -6   4  -2   13.00    2.50
   6   4   2   14.00    2.50
   6   4   2   14.70    2.50
   6   4   2   14.00    1.90
   7  -4   2   84.89    5.20
   7  -4   2   81.29    4.40
  -7  -4  -2   89.39    5.50
  -7  -4  -2   82.69    5.00
  -7  -4  -2   85.69    5.20
   7   4   2   79.69    4.40
  -7   4  -2   84.39    5.20
  -7   4  -2   79.29    3.70
   7   4   2   85.69    5.10
   8  -4   2   43.20    4.60
  -8  -4  -2   36.90    4.40
   8  -4   2   35.70    3.80
  -8   4  -2   36.70    2.70
  -8   4  -2   32.60    4.10
   8   4   2   37.50    3.80
   8   4   2   32.50    3.90
   9  -4   2   -1.90    3.70
   9  -4   2    0.10    2.80
  -9  -4  -2    0.80    3.90
  -9   4  -2   -2.40    3.50
   9   4   2    0.50    3.40
   9   4   2   -0.40    2.80
   9  -5  -2   14.00    3.30
   9   5  -2   10.00    3.50
  -8  -5   2   28.30    4.40
   8  -5  -2   27.80    3.20
   8   5  -2   31.50    4.00
   8   5  -2   24.20    2.90
  -8   5   2   23.00    1.70
  -8   5   2   27.80    4.00
  -7  -5   2    0.60    2.50
  -7  -5   2    0.30    2.20
  -7  -5   2   -1.40    2.60
   7  -5  -2   -0.90    1.60
   7   5  -2   -0.60    1.70
  -7   5   2    0.80    2.70
   7   5  -2   -0.30    2.20
   6  -5  -2  167.78    7.10
  -6  -5   2  163.48    7.60
   6  -5  -2  152.58    6.50
  -6  -5   2  164.88    7.40
  -6  -5   2  155.18    7.00
   6   5  -2  161.58    6.50
   6   5  -2  161.98    7.30
  -6   5   2  149.39    7.40
   5  -5  -2   84.79    4.30
   5  -5  -2   77.29    3.70
  -5  -5   2   88.69    4.70
  -5  -5   2   90.09    4.20
  -5  -5   2   75.99    4.70
   5   5  -2   78.99    3.70
  -5   5   2   81.99    4.50
   5   5  -2   77.59    4.40
   4  -5  -2   -0.30    1.30
  -4  -5   2    2.20    1.60
  -4  -5   2    0.80    1.20
  -4  -5   2    0.70    1.50
   4  -5  -2   -0.20    0.80
   4   5  -2    0.70    0.80
   4   5  -2    1.00    1.40
  -4   5   2   -0.30    1.30
  -3  -5   2   -0.70    1.30
   3  -5  -2    0.90    1.10
  -3  -5   2    2.70    0.90
  -3  -5   2    0.80    1.30
   3  -5  -2    0.90    0.60
   3   5  -2    1.00    1.30
   3   5  -2    1.00    0.60
  -3   5   2    0.80    1.30
   3   5  -2   -0.10    1.30
  -3   5   2    0.30    1.00
   3   5  -2    0.80    0.70
   2  -5  -2   22.60    1.90
  -2  -5   2   19.10    2.10
  -2  -5   2   19.80    1.40
   2  -5  -2   21.70    1.00
  -2  -5   2   22.10    2.00
   2  -5  -2   22.40    1.10
  -2   5   2   26.30    1.90
   2   5  -2   26.10    2.10
   2   5  -2   22.20    2.10
  -2   5   2   24.00    1.90
  -2   5   2   23.30    2.10
  -1  -5   2   26.30    2.30
  -1  -5   2   34.50    1.70
  -1  -5   2   34.50    2.10
  -1  -5   2   32.40    1.60
  -1   5   2   35.70    2.30
   1   5  -2   36.00    2.40
   1   5  -2   34.40    2.20
  -1   5   2   35.00    2.10
  -1   5   2   34.20    2.20
   0  -5   2  249.88    9.70
   0  -5  -2  248.98    9.60
   0  -5   2  258.27    8.90
   0  -5   2  251.57    8.90
   0  -5   2  250.17    9.40
   0   5   2  259.17    9.50
   0   5   2  267.07    9.60
   0   5  -2  259.67    9.40
   0   5  -2  247.68    9.60
   0   5  -2  270.37    9.70
   0   5   2  264.47    9.70
  -1  -5  -2  505.55   18.10
   1  -5   2  508.65   18.20
  -1  -5  -2  501.75   17.60
  -1  -5  -2  494.65   17.50
   1  -5   2  499.75   18.10
   1   5   2  492.85   18.10
  -1   5  -2  514.85   18.20
  -1   5  -2  529.95   18.10
   1   5   2  505.95   18.30
  -1   5  -2  528.75   18.00
  -2  -5  -2  270.97    9.80
   2  -5   2  277.77   10.10
  -2  -5  -2  265.57   10.30
   2  -5   2  273.37   10.30
   2  -5   2  269.47    9.50
   2  -5   2  279.47    9.60
  -2   5  -2  280.27   10.00
  -2   5  -2  289.77   10.20
   2   5   2  262.67   10.20
  -2   5  -2  276.87   10.30
   2   5   2  263.27   10.40
   3  -5   2   11.40    1.70
  -3  -5  -2   16.00    2.00
  -3  -5  -2   15.00    2.00
   3  -5   2   13.50    1.20
  -3  -5  -2   12.20    1.30
   3   5   2   16.30    2.00
   3   5   2   15.40    2.00
   3   5   2   15.10    1.10
   3   5   2   14.40    1.00
  -3   5  -2   19.00    2.00
  -4  -5  -2   14.40    2.20
   4  -5   2   14.40    1.60
  -4  -5  -2   16.10    1.60
  -4  -5  -2   16.50    2.40
   4  -5   2   12.60    1.80
   4   5   2   13.00    2.20
  -4   5  -2   19.50    2.20
   4   5   2   14.40    2.10
   4   5   2   14.90    1.40
   5  -5   2   -0.60    1.50
   5  -5   2    0.20    1.10
  -5  -5  -2    1.10    2.10
  -5  -5  -2    1.30    1.80
  -5  -5  -2    0.10    1.40
  -5   5  -2    1.70    1.80
   5   5   2    0.50    1.00
   5   5   2    1.90    1.70
   5   5   2   -1.20    1.90
  -6  -5  -2   44.70    3.50
   6  -5   2   44.30    3.80
  -6  -5  -2   45.40    4.20
   6  -5   2   40.50    2.90
  -6  -5  -2   44.00    4.00
  -6   5  -2   42.30    3.80
   6   5   2   40.10    3.80
   6   5   2   40.60    2.80
   6   5   2   43.80    4.00
   7  -5   2   26.80    3.50
   7  -5   2   21.80    2.40
  -7  -5  -2   24.60    3.50
  -7  -5  -2   21.80    3.40
  -7  -5  -2   22.60    3.00
  -7   5  -2   21.30    3.30
   7   5   2   16.80    3.00
  -7   5  -2   23.20    1.40
   7   5   2   20.00    2.40
   8  -5   2   31.70    3.30
  -8  -5  -2   26.40    4.30
   8  -5   2   25.10    3.90
   8   5   2   20.00    2.80
  -8   5  -2   19.90    3.80
  -8   5  -2   27.30    1.90
   8   5   2   19.30    3.60
   9  -5   2    0.40    3.00
  -9  -5  -2    2.90    4.50
  -9   5  -2    1.40    1.50
  -9   5  -2    1.10    4.10
   9   5   2    1.40    3.90
   8  -6  -2    1.00    2.40
  -8  -6   2   -1.00    3.70
   8   6  -2    0.10    2.20
  -8   6   2   -0.30    3.80
   8   6  -2    0.70    3.50
  -7  -6   2    0.20    3.00
   7  -6  -2    0.30    1.70
  -7  -6   2    1.40    2.50
   7   6  -2    0.70    1.70
   7   6  -2    0.10    2.80
  -7   6   2   -1.00    2.60
   6  -6  -2   -0.20    1.40
  -6  -6   2   -0.50    2.00
  -6  -6   2   -0.20    2.30
   6   6  -2    0.10    1.30
   6   6  -2    1.40    2.40
  -6   6   2    3.30    2.50
  -5  -6   2   13.20    2.00
   5  -6  -2   12.70    1.60
  -5  -6   2   10.40    2.50
   5  -6  -2   15.20    2.40
  -5  -6   2    9.90    3.60
  -5   6   2    9.60    2.20
   5   6  -2   12.90    1.40
   5   6  -2   10.80    2.50
  -4  -6   2   17.80    1.90
   4  -6  -2   18.00    1.60
  -4  -6   2   14.70    2.30
   4  -6  -2   16.00    2.20
  -4  -6   2   14.80    2.60
   4   6  -2   18.30    2.40
  -4   6   2   21.50    2.60
   4   6  -2   14.10    1.30
  -3  -6   2    1.50    1.50
   3  -6  -2    0.50    1.40
  -3  -6   2    1.00    1.00
  -3  -6   2    1.30    1.70
   3  -6  -2    0.10    0.70
   3   6  -2   -0.20    1.40
  -3   6   2    1.00    1.50
   3   6  -2    1.60    1.60
  -2  -6   2   26.80    2.70
  -2  -6   2   27.60    2.40
   2  -6  -2   28.30    2.30
   2  -6  -2   27.10    1.20
  -2  -6   2   29.60    1.80
  -2   6   2   29.30    2.60
  -2   6   2   30.60    2.40
   2   6  -2   27.60    2.70
   2   6  -2   29.40    2.50
  -2   6   2   29.90    2.40
  -1  -6   2  109.69    4.30
  -1  -6   2  110.59    4.90
  -1  -6   2  105.49    5.20
   1   6  -2  117.29    5.20
   1   6  -2  117.59    5.20
  -1   6   2  125.79    5.00
  -1   6   2  116.79    5.10
  -1   6   2  121.59    5.10
   0  -6   2  243.38    8.60
   0  -6   2  234.98    9.60
   0  -6  -2  253.17    9.50
   0  -6   2  247.28    8.70
   0  -6   2  243.78    9.30
   0   6   2  250.27    9.50
   0   6  -2  247.68    9.60
   0   6  -2  248.18    9.60
   0   6   2  251.97    9.60
   0   6   2  255.87    9.50
   0   6  -2  257.47    9.30
  -1  -6  -2   26.10    1.40
   1  -6   2   22.10    2.20
  -1  -6  -2   25.10    2.40
  -1  -6  -2   23.40    1.40
   1  -6   2   21.70    2.20
   1   6   2   26.20    2.20
  -1   6  -2   28.40    2.30
  -1   6  -2   25.40    2.20
  -1   6  -2   28.80    2.20
   1   6   2   23.90    2.30
   2  -6   2  120.19    4.20
   2  -6   2  114.39    5.10
  -2  -6  -2  113.89    5.40
  -2  -6  -2  115.99    4.50
  -2  -6  -2  103.39    5.10
   2  -6   2  115.19    4.20
   2  -6   2  113.79    5.20
   2   6   2  114.39    5.30
  -2   6  -2  118.69    5.00
  -2   6  -2  111.79    5.10
  -2   6  -2  117.89    5.10
   2   6   2  115.49    5.20
   3  -6   2  111.99    5.10
  -3  -6  -2  102.59    5.20
   3  -6   2  106.99    4.10
  -3  -6  -2  107.29    5.30
  -3  -6  -2  101.09    4.50
   3   6   2  108.09    5.20
   3   6   2  108.79    5.10
  -3   6  -2  116.79    5.10
   4  -6   2   56.09    3.60
   4  -6   2   54.09    2.60
  -4  -6  -2   55.79    3.10
  -4  -6  -2   49.60    3.70
  -4  -6  -2   46.70    3.70
   4   6   2   49.50    2.20
   4   6   2   50.39    3.70
   4   6   2   57.19    3.70
  -4   6  -2   47.30    3.40
   5  -6   2  200.88    8.40
   5  -6   2  197.98    7.70
  -5  -6  -2  209.18    8.80
  -5  -6  -2  192.88    8.80
  -5  -6  -2  205.78    8.10
   5   6   2  197.98    8.70
  -5   6  -2  203.38    8.60
   5   6   2  193.68    7.40
   5   6   2  199.08    8.60
  -6  -6  -2    4.70    2.70
  -6  -6  -2    6.40    2.10
   6  -6   2    4.50    1.60
   6  -6   2    4.90    2.30
  -6  -6  -2    4.30    2.60
   6   6   2    4.30    2.40
   6   6   2    6.30    2.30
  -6   6  -2    3.00    2.50
   6   6   2    5.00    1.40
  -7  -6  -2  110.39    6.60
   7  -6   2   98.59    5.10
   7  -6   2   96.29    6.10
  -7  -6  -2   99.59    6.10
  -7  -6  -2  101.89    5.90
   7   6   2  100.29    6.00
   7   6   2  100.39    4.90
  -7   6  -2   90.69    6.20
   8  -6   2    0.80    2.40
  -8  -6  -2    1.80    3.90
  -8   6  -2    5.70    3.90
   8   6   2    1.60    2.30
   8   6   2    1.70    3.30
  -7  -7   2   56.39    6.10
   7  -7  -2   59.49    4.10
  -7  -7   2   58.79    5.40
   7   7  -2   47.80    5.10
   7   7  -2   59.79    3.50
  -7   7   2   63.69    5.70
  -6  -7   2    3.60    2.30
   6  -7  -2    2.10    1.60
  -6  -7   2    0.10    2.90
   6   7  -2    0.90    2.80
  -6   7   2    3.30    2.90
   6   7  -2    2.40    1.30
  -5  -7   2    4.30    2.70
   5  -7  -2    4.20    1.30
  -5  -7   2    3.90    1.90
   5   7  -2    6.90    2.60
   5   7  -2    5.40    1.00
  -5   7   2    5.10    2.60
  -4  -7   2   11.00    2.60
  -4  -7   2    9.30    1.70
   4  -7  -2   11.10    1.30
  -4   7   2   11.70    2.60
   4   7  -2    7.70    2.20
   3  -7  -2  220.28    8.70
  -3  -7   2  216.28    9.20
   3  -7  -2  208.18    7.60
  -3  -7   2  208.98    8.10
   3   7  -2  218.18    9.10
   3   7  -2  207.18    8.80
  -3   7   2  210.88    8.90
   2  -7  -2   55.99    3.70
  -2  -7   2   56.79    2.80
   2  -7  -2   61.49    3.60
  -2  -7   2   62.19    4.00
  -2   7   2   60.19    3.80
   2   7  -2   61.29    3.90
   2   7  -2   57.89    3.80
  -2   7   2   59.99    3.60
  -2   7   2   59.39    3.60
   1  -7  -2    6.20    1.80
  -1  -7   2    8.20    2.20
  -1  -7   2    9.50    1.00
   1  -7  -2    5.90    1.80
   1  -7  -2    6.10    1.80
  -1   7   2    5.80    1.80
   1   7  -2    9.20    2.10
  -1   7   2    6.50    1.70
   1   7  -2    7.60    1.80
  -1   7   2    5.20    1.70
   0  -7   2   69.09    4.20
   0  -7  -2   64.19    3.80
   0  -7  -2   66.49    2.50
   0  -7   2   67.09    2.70
   0  -7   2   63.19    3.70
   0  -7  -2   76.59    4.30
   0   7   2   67.39    3.80
   0   7   2   70.39    3.70
   0   7  -2   71.99    3.70
   0   7  -2   64.69    4.00
   0   7   2   74.19    4.10
   0   7  -2   70.39    4.00
   1  -7   2   71.09    2.70
  -1  -7  -2   69.39    4.00
   1  -7   2   84.69    4.20
   1  -7   2   67.59    3.90
   1  -7   2   64.49    4.00
  -1  -7  -2   74.69    3.00
  -1  -7  -2   80.19    4.50
   1  -7   2   70.59    2.60
  -1   7  -2   64.99    3.90
   1   7   2   72.79    4.30
   1   7   2   70.69    3.80
  -1   7  -2   65.89    4.00
  -1   7  -2   70.59    3.80
   2  -7   2    0.80    1.60
  -2  -7  -2    0.90    0.90
  -2  -7  -2    1.60    1.90
  -2  -7  -2    1.40    1.80
   2  -7   2    0.90    0.60
   2   7   2    0.60    1.60
  -2   7  -2    1.20    1.70
  -2   7  -2   -0.20    1.80
   2   7   2    0.40    1.60
  -2   7  -2    1.10    1.70
  -3  -7  -2   -0.20    2.00
   3  -7   2    1.20    1.90
  -3  -7  -2    1.40    1.90
  -3  -7  -2    1.20    1.20
   3  -7   2    1.10    0.80
   3   7   2   -0.10    1.60
   3   7   2   -0.60    1.80
  -3   7  -2    2.20    1.80
  -4  -7  -2   27.80    2.60
  -4  -7  -2   31.50    3.70
   4  -7   2   25.30    2.00
   4  -7   2   29.60    3.10
  -4  -7  -2   29.60    3.20
  -4   7  -2   25.50    3.00
   4   7   2   22.40    2.80
   4   7   2   30.60    3.50
   5  -7   2   25.10    2.40
   5  -7   2   31.10    3.40
  -5  -7  -2   29.90    3.70
  -5  -7  -2   25.60    3.70
  -5  -7  -2   26.80    2.90
   5   7   2   28.40    1.50
   5   7   2   23.60    3.40
   5   7   2   29.50    3.30
  -5   7  -2   29.80    3.40
  -6  -7  -2   29.80    4.20
   6  -7   2   24.90    2.50
  -6  -7  -2   28.10    3.90
  -6  -7  -2   27.50    2.90
   6  -7   2   28.40    3.40
   6   7   2   25.30    2.20
   6   7   2   24.90    3.50
  -6   7  -2   29.90    3.70
   6   7   2   29.40    4.00
  -7  -7  -2    0.40    2.80
  -7  -7  -2   -1.00    3.20
   7  -7   2    0.40    2.10
   7   7   2   -0.50    2.90
  -7   7  -2    0.00    3.10
   7   7   2    0.40    1.50
  -7  -8   2   -0.50    4.30
  -7  -8   2   -0.60    3.30
  -7   8   2    1.90    4.20
   7   8  -2    3.00    1.50
  -6  -8   2    1.00    2.50
   6  -8  -2    2.60    1.80
  -6  -8   2    3.60    3.70
   6   8  -2    1.90    3.40
  -6   8   2    2.00    3.20
  -5  -8   2   76.19    4.50
  -5  -8   2   65.59    5.80
   5  -8  -2   75.29    3.70
   5   8  -2   64.89    5.00
  -5   8   2   76.59    5.50
   4  -8  -2   32.60    2.20
  -4  -8   2   31.50    3.80
  -4  -8   2   37.40    3.10
  -4   8   2   36.00    4.20
   4   8  -2   34.90    3.60
   3  -8  -2   26.30    1.70
  -3  -8   2   24.30    3.40
  -3  -8   2   24.20    2.40
   3   8  -2   26.90    3.10
  -3   8   2   31.40    3.40
  -2  -8   2  128.69    5.40
   2  -8  -2  140.19    6.30
  -2  -8   2  137.19    7.00
  -2   8   2  143.49    6.50
  -2   8   2  131.79    6.30
   2   8  -2  129.29    6.50
   2   8  -2  134.19    6.80
  -1  -8   2    7.00    2.60
   1  -8  -2    9.20    2.30
  -1  -8   2    8.30    1.20
   1  -8  -2   10.90    2.50
   1  -8  -2   11.10    2.50
  -1   8   2    6.80    2.20
  -1   8   2   12.20    2.40
  -1   8   2    8.20    2.20
   1   8  -2    7.80    2.40
   1   8  -2   10.40    2.50
   0  -8  -2    5.50    2.30
   0  -8  -2    6.90    2.30
   0  -8   2    5.30    0.90
   0  -8   2    3.80    2.10
   0  -8  -2    5.10    0.70
   0   8  -2    5.80    2.00
   0   8   2    6.10    2.20
   0   8   2    3.40    1.90
   0   8   2    9.00    2.30
   0   8  -2    6.20    2.10
   1  -8   2   46.00    1.90
  -1  -8  -2   45.70    2.20
  -1  -8  -2   48.70    3.90
  -1  -8  -2   47.60    3.90
   1  -8   2   42.80    3.70
   1  -8   2   51.19    3.90
   1   8   2   40.90    3.30
  -1   8  -2   42.60    3.70
  -1   8  -2   43.00    3.70
   1   8   2   41.90    3.60
  -2  -8  -2    3.00    2.60
   2  -8   2    4.30    2.20
  -2  -8  -2    3.10    1.10
  -2  -8  -2    1.80    2.30
   2  -8   2    3.00    0.70
   2   8   2    2.10    2.30
   2   8   2    2.50    2.20
  -2   8  -2    2.30    2.10
  -3  -8  -2   48.50    4.40
   3  -8   2   51.09    3.80
   3  -8   2   51.89    2.50
  -3  -8  -2   50.29    3.00
   3   8   2   51.49    4.20
   3   8   2   47.20    4.10
   4  -8   2  145.89    5.70
  -4  -8  -2  145.59    6.30
   4  -8   2  154.28    7.10
  -4  -8  -2  137.69    7.70
   4   8   2  145.19    7.50
   4   8   2  137.09    7.10
  -5  -8  -2    1.00    1.90
   5  -8   2    0.50    1.50
   5  -8   2   -1.20    2.80
  -5  -8  -2    0.50    2.90
   5   8   2    0.20    2.70
  -5   8  -2    0.20    2.80
   5   8   2   -0.30    2.70
  -6  -8  -2   90.49    5.50
   6  -8   2   83.09    4.60
  -6  -8  -2   88.09    6.50
   6   8   2   86.39    5.80
  -6   8  -2   85.09    6.20
  -7  -8  -2   18.30    3.60
  -7  -8  -2   18.70    5.00
  -7   8  -2   23.10    4.70
  -6   9   2   26.10    5.00
  -5  -9   2   27.20    3.30
  -5  -9   2   21.60    4.30
   5  -9  -2   31.60    2.80
  -5   9   2   44.30    4.90
   5   9  -2   28.60    4.10
   4  -9  -2   -0.10    1.20
  -4  -9   2   -0.30    1.90
  -4  -9   2   -1.20    2.90
  -4   9   2   -0.10    3.20
   4   9  -2   -1.00    2.70
   3  -9  -2   35.60    2.00
  -3  -9   2   35.30    4.50
  -3  -9   2   38.50    3.00
  -3   9   2   36.20    4.00
   3   9  -2   35.00    3.90
  -2  -9   2    8.20    1.60
  -2  -9   2    9.30    3.20
  -2   9   2    8.00    3.40
   2   9  -2    6.80    2.60
   1  -9  -2   23.90    3.40
   1  -9  -2   23.80    3.50
  -1  -9   2   25.10    3.50
  -1  -9   2   27.70    2.00
  -1   9   2   26.40    3.40
  -1   9   2   30.50    3.30
   1   9  -2   25.10    3.20
   1   9  -2   20.80    3.10
   0  -9   2   23.80    3.30
   0  -9  -2   22.90    3.30
   0  -9  -2   25.60    1.50
   0  -9   2   23.90    1.70
   0   9   2   19.10    3.00
   0   9  -2   24.80    3.20
   0   9   2   31.40    3.40
   0   9  -2   26.60    3.40
  -1  -9  -2   63.89    3.00
   1  -9   2   70.69    4.80
   1  -9   2   64.69    2.60
  -1  -9  -2   54.19    5.20
   1   9   2   57.69    5.00
   1   9   2   70.99    4.80
  -1   9  -2   58.29    4.60
  -2  -9  -2  158.68    8.40
  -2  -9  -2  164.28    6.40
   2  -9   2  160.78    5.90
   2  -9   2  166.98    7.80
   2   9   2  157.88    8.10
  -2   9  -2  165.68    7.80
   2   9   2  169.18    7.80
   3  -9   2  116.19    4.50
  -3  -9  -2  107.59    5.10
  -3  -9  -2  119.39    6.90
   3  -9   2  111.99    6.40
   3   9   2  116.59    6.40
   3   9   2  110.29    6.50
  -4  -9  -2   47.80    5.20
   4  -9   2   38.80    2.70
  -4  -9  -2   37.40    3.40
   4   9   2   38.70    4.70
   4   9   2   42.80    4.50
   5  -9   2   21.50    2.30
  -5  -9  -2   17.20    4.70
  -5  -9  -2   22.90    3.00
   5   9   2   25.40    4.60
   5   9   2   13.10    3.70
   6   9   2    0.90    3.80
  -4 -10   2   68.29    4.80
  -4 -10   2   67.99    6.60
   4 -10  -2   74.19    3.60
   4  10  -2   67.19    6.40
   3 -10  -2   34.20    2.10
  -3 -10   2   43.70    5.30
  -3 -10   2   33.50    3.40
   3  10  -2   40.10    4.40
  -2 -10   2    1.00    1.70
  -2 -10   2   -0.20    3.10
   2  10  -2    0.40    2.90
  -1 -10   2   72.09    5.60
  -1 -10   2   59.99    3.30
   1  10  -2   72.89    5.20
   0 -10   2    1.40    3.20
   0 -10  -2   -1.10    3.40
   0 -10   2    0.00    1.10
   0 -10  -2   -0.10    1.00
   0 -10   2    1.30    3.10
   0  10   2   -0.10    3.10
   0  10  -2    0.10    3.00
   1 -10   2   15.70    3.20
  -1 -10  -2   11.80    1.50
  -1 -10  -2   13.40    4.00
   1 -10   2   13.60    1.40
  -1  10  -2   14.60    3.20
   1  10   2   10.40    3.50
   1  10   2   11.70    3.50
   2 -10   2   96.29    3.80
  -2 -10  -2   88.39    7.10
   2 -10   2   99.29    6.40
  -2 -10  -2   93.69    4.40
  -2  10  -2  105.69    6.50
   2  10   2   92.29    6.70
   2  10   2   92.69    6.40
  -3 -10  -2   14.00    4.50
  -3 -10  -2   13.20    2.30
   3 -10   2   16.60    1.60
   3  10   2   10.60    4.00
   3  10   2   17.40    3.80
  -4 -10  -2    1.30    2.40
   4 -10   2    2.50    1.60
  -4 -10  -2    4.80    4.10
   4  10   2    0.10    3.50
   4  10   2    2.80    3.40
  -2 -11   2    3.90    4.50
   2  11  -2    3.30    3.90
  -1 -11   2    7.20    4.60
  -1 -11   2   12.50    2.00
   1  11  -2    8.10    4.20
   0 -11   2    0.20    1.40
   0 -11  -2    0.00    1.50
   0 -11   2    2.20    4.00
   0  11  -2   -1.20    3.80
   0  11   2    1.90    4.30
  -1 -11  -2    3.20    4.20
  -1 -11  -2    2.80    1.80
   1  11   2    6.70    3.80
  -2 -11  -2    9.10    2.80
  -2 -11  -2    8.90    5.60
   2  11   2    4.00    4.70
  10   0  -3    1.30    4.20
 -10   0   3    0.10    3.30
 -10   0   3    2.00    3.90
  -9   0   3    7.40    3.50
  -9   0   3    8.00    2.80
   9   0  -3   10.20    3.40
  -8   0   3   -0.70    2.00
   8   0  -3   -0.30    2.10
  -8   0   3   -0.20    2.50
   7   0  -3    8.70    2.30
  -7   0   3   14.50    2.20
  -7   0   3   10.50    2.30
   6   0  -3    0.40    1.40
   6   0  -3    0.70    1.50
  -6   0   3    0.50    1.20
  -6   0   3   -0.20    1.40
   5   0  -3  149.79    6.10
   5   0  -3  147.79    6.20
  -5   0   3  148.59    5.90
   5   0  -3  167.68    6.20
  -5   0   3  150.38    6.10
  -5   0   3  155.78    6.40
  -4   0   3   -0.60    0.90
  -4   0   3    0.30    0.80
  -4   0   3   -0.90    1.00
   4   0  -3    0.20    0.80
   4   0  -3    0.30    0.80
   4   0  -3   -0.40    0.90
  -4   0   3    0.10    0.80
  -3   0   3   37.90    2.00
  -3   0   3   46.00    2.10
   3   0  -3   46.20    2.10
  -3   0   3   39.80    2.20
   3   0  -3   44.20    2.10
  -3   0   3   46.10    2.10
   3   0  -3   44.60    2.10
  -2   0   3    0.10    0.50
   2   0  -3   -0.10    0.40
  -2   0   3    2.80    0.60
  -2   0   3    0.40    0.50
  -2   0   3    0.40    0.50
   2   0  -3    0.10    0.50
   2   0  -3   -0.30    0.50
  -1   0   3 1908.91   66.09
  -1   0   3 2020.90   65.99
   1   0  -3 1921.71   65.99
  -1   0   3 1848.52   65.99
  -1   0   3 2008.10   65.99
   1   0  -3 1891.71   65.99
   0   0   3    0.30    0.20
   0   0  -3    0.10    0.20
   0   0  -3    0.40    0.20
   0   0   3    0.50    0.30
   0   0   3    0.30    0.20
  -1   0  -3 7893.21  262.67
   1   0   3 7571.44  262.57
   1   0   3 7704.93  262.57
   1   0   3 7721.53  262.47
  -1   0  -3 7736.93  262.97
  -1   0  -3 7567.74  262.67
   1   0   3 7614.24  262.47
  -2   0  -3    0.50    0.50
  -2   0  -3   -0.20    0.50
   2   0   3   -0.40    0.50
   2   0   3   -0.10    0.50
   2   0   3   -0.20    0.50
  -2   0  -3    1.00    0.60
   2   0   3   -0.20    0.40
  -3   0  -3 3132.39  105.09
  -3   0  -3 3023.60  105.29
   3   0   3 3073.89  105.09
   3   0   3 3138.89  104.89
   3   0   3 3132.49  105.09
   3   0   3 2983.60  105.19
  -3   0  -3 3022.80  105.09
  -4   0  -3   -0.30    0.70
   4   0   3   -0.70    0.80
  -4   0  -3   -0.60    0.90
   4   0   3   -0.80    1.00
  -4   0  -3    0.30    1.00
   4   0   3   -1.30    0.80
  -4   0  -3   -0.20    0.80
   4   0   3   -0.10    0.70
  -5   0  -3 1094.59   38.40
  -5   0  -3 1075.59   38.70
   5   0   3 1095.19   38.40
   5   0   3 1112.09   38.40
  -5   0  -3 1167.48   38.10
   5   0   3 1078.59   38.60
  -6   0  -3   -1.80    1.30
  -6   0  -3    1.20    1.70
   6   0   3    2.40    1.60
   6   0   3   -3.50    1.50
   6   0   3   -3.90    1.40
  -7   0  -3  557.74   21.00
   7   0   3  564.74   20.90
  -7   0  -3  572.34   20.50
  -8   0  -3   -0.50    1.90
  -8   0  -3   -0.60    2.40
   8   0   3    0.60    2.40
  -9   0  -3   21.50    3.20
   9   0   3   26.50    4.10
  -9   0  -3   22.20    4.10
 -10   0  -3    2.40    3.10
  10   0   3   -0.20    4.20
 -10  -1   3    5.30    4.30
 -10   1   3    5.10    3.10
  10   1  -3    4.80    3.90
  -9  -1   3    0.50    2.70
   9  -1  -3    2.20    3.10
  -9  -1   3    3.50    3.00
  -9   1   3    3.70    2.50
   9   1  -3    3.80    3.00
  -9   1   3    1.00    3.20
  -8  -1   3    9.20    2.60
   8  -1  -3   12.40    2.90
  -8  -1   3   10.70    2.50
   8   1  -3   11.90    2.90
  -8   1   3   14.10    2.40
  -8   1   3   10.60    2.90
   7  -1  -3   19.90    2.40
  -7  -1   3   15.40    2.30
  -7  -1   3   16.20    2.60
   7  -1  -3   21.50    2.80
   7   1  -3   20.10    2.60
  -7   1   3   20.90    2.70
  -7   1   3   18.00    2.20
   7   1  -3   21.40    2.70
  -6  -1   3  896.51   31.40
  -6  -1   3  917.71   31.00
   6  -1  -3  872.61   31.00
   6  -1  -3  895.31   31.20
  -6  -1   3  873.31   31.10
   6   1  -3  874.01   31.30
  -6   1   3  871.31   30.90
  -6   1   3  829.92   31.40
   6   1  -3  906.01   31.10
   5  -1  -3   12.60    1.50
  -5  -1   3   10.00    1.50
   5  -1  -3   10.00    1.50
  -5  -1   3   11.70    1.60
  -5  -1   3   12.80    1.90
  -5  -1   3   15.60    1.80
   5   1  -3   14.40    1.70
   5   1  -3   11.20    1.70
  -5   1   3   13.20    1.30
   5   1  -3   11.30    1.50
  -5   1   3    8.40    1.60
  -5   1   3   10.20    1.30
   4  -1  -3   17.50    1.60
  -4  -1   3   14.20    1.50
  -4  -1   3   16.00    1.60
   4  -1  -3   18.60    1.50
  -4  -1   3   17.50    1.60
  -4  -1   3   18.70    1.60
   4  -1  -3   15.00    1.60
  -4   1   3   18.30    1.40
  -4   1   3   17.00    1.80
  -4   1   3   19.00    1.70
   4   1  -3   13.40    1.50
  -4   1   3   15.40    1.40
   4   1  -3   16.10    1.50
  -3  -1   3  102.49    4.00
  -3  -1   3  100.09    4.10
   3  -1  -3   98.19    3.90
   3  -1  -3   99.19    4.00
  -3  -1   3   98.89    4.00
   3  -1  -3  100.69    4.00
  -3  -1   3  117.49    4.10
   3   1  -3   98.49    4.10
   3   1  -3  107.59    4.00
  -3   1   3   87.29    4.10
  -3   1   3   95.89    3.90
  -3   1   3  103.49    3.80
   3   1  -3  107.59    4.00
   2  -1  -3 1368.86   47.70
  -2  -1   3 1336.67   47.80
  -2  -1   3 1386.56   47.90
  -2  -1   3 1421.46   47.80
   2  -1  -3 1377.16   47.70
  -2  -1   3 1408.86   47.80
  -2   1   3 1416.16   47.70
  -2   1   3 1371.26   47.90
   2   1  -3 1432.56   47.80
  -2   1   3 1446.66   47.70
   2   1  -3 1395.46   47.80
   2   1  -3 1362.26   47.90
  -1  -1   3 6827.82  242.78
   1  -1  -3 7121.09  242.78
   1  -1  -3 6878.61  242.38
  -1  -1   3 7132.79  242.48
  -1  -1   3 7241.38  242.68
  -1   1   3 7157.68  242.48
   1   1  -3 7047.00  242.38
  -1   1   3 7423.06  243.08
   1   1  -3 7128.19  242.88
   0  -1  -3 1267.77   42.90
   0  -1   3 1265.17   43.00
   0  -1  -3 1223.08   43.10
   0  -1   3 1269.67   43.10
   0   1   3 1276.87   43.10
   0   1   3 1199.38   43.10
   0   1   3 1255.77   42.90
   0   1  -3 1298.97   43.00
   0   1  -3 1267.17   43.10
   1  -1   3    0.00    0.30
   1  -1   3    0.90    0.40
   1  -1   3    0.10    0.30
  -1  -1  -3    0.10    0.30
  -1  -1  -3    0.30    0.40
   1   1   3    0.00    0.30
  -1   1  -3    0.60    0.40
   1   1   3    0.50    0.40
   1   1   3    0.50    0.40
  -1   1  -3    0.00    0.30
   2  -1   3    1.50    0.60
  -2  -1  -3    2.40    0.60
  -2  -1  -3    1.60    0.70
   2  -1   3    1.00    0.40
  -2  -1  -3    1.70    0.60
   2   1   3    1.40    0.50
   2   1   3    1.20    0.50
  -2   1  -3    1.40    0.50
  -2   1  -3    1.70    0.60
   2   1   3    0.80    0.50
   2   1   3    1.40    0.60
   3  -1   3  173.78    6.00
  -3  -1  -3  155.78    6.00
   3  -1   3  149.69    6.00
  -3  -1  -3  150.48    6.10
  -3  -1  -3  158.28    5.90
   3  -1   3  160.18    5.90
   3   1   3  162.58    5.90
   3   1   3  168.68    5.90
  -3   1  -3  156.08    6.10
   3   1   3  154.18    6.10
  -3   1  -3  155.68    5.90
   3   1   3  157.68    5.90
  -4  -1  -3   76.49    3.50
   4  -1   3   79.79    3.60
  -4  -1  -3   83.69    3.50
  -4  -1  -3   79.29    3.80
   4  -1   3   79.79    3.50
   4  -1   3   74.89    3.60
  -4  -1  -3   80.39    3.50
   4   1   3   77.49    3.50
  -4   1  -3   77.59    3.40
   4   1   3   77.79    3.70
  -4   1  -3   86.69    3.00
  -4   1  -3   81.49    3.70
   4   1   3   88.79    3.60
   4   1   3   81.09    3.50
  -5  -1  -3  571.74   21.30
   5  -1   3  585.24   21.20
   5  -1   3  607.84   20.90
  -5  -1  -3  626.04   20.80
   5  -1   3  591.44   20.90
  -5  -1  -3  559.54   20.90
  -5   1  -3  573.24   21.20
  -5   1  -3  567.34   20.80
   5   1   3  585.24   20.80
   5   1   3  597.44   21.20
   5   1   3  599.44   20.90
   5   1   3  611.44   20.90
  -6  -1  -3  107.59    5.30
   6  -1   3  111.69    5.00
  -6  -1  -3  107.49    5.10
   6  -1   3  111.79    5.20
   6   1   3  107.89    5.00
  -6   1  -3  105.09    5.30
  -6   1  -3  118.79    4.90
   6   1   3  113.19    5.30
   7  -1   3    3.30    1.90
  -7  -1  -3    3.50    2.00
  -7  -1  -3   -0.30    1.80
   7  -1   3    4.40    2.00
  -7   1  -3    5.20    1.70
   7   1   3    3.70    1.90
   7   1   3    3.60    2.00
  -7   1  -3    2.80    2.20
  -8  -1  -3   27.40    3.10
  -8  -1  -3   37.70    4.20
   8  -1   3   35.20    3.70
   8   1   3   35.70    3.70
  -8   1  -3   31.40    3.70
  -8   1  -3   32.90    3.40
   9  -1   3    7.90    3.10
  -9  -1  -3    9.30    3.60
  -9   1  -3    9.50    3.40
  -9   1  -3    5.70    2.40
   9   1   3    4.70    3.30
  10  -1   3   38.00    5.40
  10   1   3   28.40    5.80
 -10   1  -3   36.90    4.20
  -9  -2   3    1.00    3.20
  -9   2   3   -1.20    2.90
  -9   2   3    2.10    2.20
   9   2  -3   -0.20    3.20
  -8  -2   3    0.80    2.60
   8  -2  -3    1.30    2.10
   8  -2  -3    0.80    2.50
   8   2  -3    2.30    2.60
  -8   2   3    2.90    1.80
  -8   2   3    0.60    2.30
   8   2  -3    2.20    2.50
   7  -2  -3   96.49    4.90
   7  -2  -3  109.89    5.30
  -7  -2   3  101.69    5.30
   7   2  -3   98.99    5.10
   7   2  -3   94.79    5.40
  -7   2   3   90.39    4.60
  -7   2   3  101.39    5.40
  -6  -2   3    0.50    1.60
  -6  -2   3    0.70    1.60
  -6  -2   3    0.70    1.70
   6  -2  -3    0.80    1.20
  -6  -2   3    2.00    1.80
   6  -2  -3    0.80    1.40
   6   2  -3   -0.20    1.70
   6   2  -3    0.00    1.30
  -6   2   3    0.50    1.20
  -6   2   3   -0.70    1.50
  -5  -2   3  128.09    5.60
   5  -2  -3  134.59    5.30
  -5  -2   3  136.69    5.60
  -5  -2   3  127.79    5.70
  -5  -2   3  139.09    5.50
   5  -2  -3  131.69    5.50
  -5   2   3  125.69    5.20
  -5   2   3  123.29    5.80
   5   2  -3  129.79    5.60
   5   2  -3  132.19    5.40
  -4  -2   3   35.90    2.30
   4  -2  -3   28.50    3.00
  -4  -2   3   30.40    2.20
   4  -2  -3   29.70    1.80
   4  -2  -3   30.00    2.00
  -4  -2   3   28.10    2.00
  -4   2   3   36.70    1.60
  -4   2   3   26.80    1.70
   4   2  -3   28.40    2.10
  -4   2   3   34.20    2.00
   4   2  -3   31.20    2.10
   4   2  -3   28.80    2.00
  -4   2   3   30.10    2.30
   3  -2  -3   16.00    1.40
   3  -2  -3   15.80    1.20
  -3  -2   3   17.00    1.40
  -3  -2   3   14.10    1.40
  -3  -2   3   16.30    1.60
  -3  -2   3   15.60    1.40
   3   2  -3   13.90    1.40
   3   2  -3   17.80    1.40
  -3   2   3   19.10    1.60
  -3   2   3   17.50    1.20
   3   2  -3   16.40    1.30
  -3   2   3   17.10    1.20
  -2  -2   3  484.05   16.40
   2  -2  -3  449.36   16.20
  -2  -2   3  488.75   16.50
  -2  -2   3  451.15   16.30
  -2  -2   3  480.45   16.50
   2  -2  -3  447.76   16.20
   2  -2  -3  467.85   16.20
  -2   2   3  472.75   16.10
   2   2  -3  478.85   16.30
  -2   2   3  463.05   16.30
   2   2  -3  470.75   16.50
  -2   2   3  456.55   16.50
  -2   2   3  472.15   16.10
  -1  -2   3 5432.46  187.88
  -1  -2   3 5532.15  187.58
   1  -2  -3 5193.88  187.48
  -1  -2   3 5360.26  187.78
   1  -2  -3 5501.15  187.48
   1  -2  -3 5598.54  187.68
   1   2  -3 5489.45  187.88
   1   2  -3 5566.44  187.48
  -1   2   3 5379.06  187.48
  -1   2   3 5735.23  187.58
   1   2  -3 5488.75  188.28
  -1   2   3 5677.53  187.68
   0  -2  -3 8169.88  280.07
   0  -2   3 7772.72  280.37
   0  -2  -3 8494.75  281.27
   0  -2   3 7491.75  280.47
   0  -2  -3 8058.19  280.07
   0  -2   3 8410.66  280.27
   0   2  -3 8261.37  280.07
   0   2   3 8169.18  280.77
   0   2  -3 8217.38  280.07
   0   2  -3 8335.47  280.77
   0   2  -3 8575.74  280.37
   0   2   3 8366.46  281.47
   0   2   3 8509.75  280.77
  -1  -2  -3    6.60    0.80
   1  -2   3    5.70    0.60
   1  -2   3    3.80    0.40
   1  -2   3    5.60    0.60
  -1  -2  -3    4.50    0.50
   1  -2   3    4.60    0.70
  -1   2  -3    5.40    0.40
   1   2   3    6.80    0.70
  -1   2  -3    4.80    0.40
  -1   2  -3    5.60    0.60
   1   2   3    5.80    0.80
   1   2   3    6.00    0.60
  -1   2  -3    3.90    0.70
   1   2   3    6.10    0.50
  -2  -2  -3  290.17   10.10
   2  -2   3  282.27   10.00
   2  -2   3  290.97    9.90
   2  -2   3  271.57   10.20
  -2  -2  -3  271.67   10.30
  -2   2  -3  288.47   10.20
  -2   2  -3  294.37   10.00
   2   2   3  282.77   10.00
  -2   2  -3  299.97   10.00
   2   2   3  282.67   10.20
   2   2   3  280.37   10.30
   3  -2   3    3.60    0.90
  -3  -2  -3    3.20    0.80
  -3  -2  -3    3.20    0.90
   3  -2   3    4.70    0.80
  -3  -2  -3    3.20    1.00
   3   2   3    4.20    0.90
   3   2   3    5.20    0.90
  -3   2  -3    5.30    0.80
   3   2   3    4.50    1.00
  -3   2  -3    4.50    0.70
  -3   2  -3    2.80    0.90
   3   2   3    3.80    0.80
  -4  -2  -3  130.79    5.20
   4  -2   3  137.49    5.20
  -4  -2  -3  124.59    5.20
   4  -2   3  127.19    5.10
  -4  -2  -3  137.59    5.30
   4  -2   3  121.19    5.30
   4   2   3  138.99    5.20
   4   2   3  131.79    5.30
   4   2   3  124.69    5.30
   4   2   3  125.69    5.10
  -4   2  -3  129.39    5.40
  -4   2  -3  125.09    5.00
  -5  -2  -3  177.58    7.80
  -5  -2  -3  203.68    7.70
  -5  -2  -3  206.38    7.70
   5  -2   3  192.88    7.80
  -5  -2  -3  198.78    7.70
   5  -2   3  199.98    7.50
  -5   2  -3  199.68    7.90
   5   2   3  194.98    7.60
  -5   2  -3  189.88    7.30
   5   2   3  180.58    7.80
   5   2   3  198.58    7.60
  -6  -2  -3  302.27   11.10
   6  -2   3  292.97   11.40
  -6  -2  -3  294.67   11.60
  -6  -2  -3  301.27   11.10
  -6   2  -3  279.57   10.80
   6   2   3  281.57   11.30
  -6   2  -3  277.97   11.40
   6   2   3  304.27   11.10
  -7  -2  -3   38.00    3.60
   7  -2   3   46.40    3.90
   7  -2   3   47.60    3.40
   7   2   3   38.40    3.50
   7   2   3   48.90    3.50
  -7   2  -3   46.10    3.90
  -7   2  -3   42.20    2.90
   8  -2   3    0.10    2.30
   8  -2   3    0.40    2.20
  -8  -2  -3    3.10    2.70
   8   2   3    1.20    2.30
  -8   2  -3   -0.10    1.50
   8   2   3    0.80    2.30
  -8   2  -3    0.00    2.40
  -9  -2  -3   59.79    5.90
   9  -2   3   52.29    5.60
  -9   2  -3   64.99    5.80
  -9   2  -3   53.69    4.20
   9   2   3   59.59    5.70
   9  -3  -3   14.30    3.20
  -9  -3   3   18.40    4.10
   9   3  -3   16.70    3.70
   9   3  -3   14.70    3.30
  -9   3   3   16.00    3.60
  -8  -3   3  109.09    6.30
   8  -3  -3   99.79    5.50
   8   3  -3  104.09    5.50
  -8   3   3   95.29    5.90
   8   3  -3   96.19    5.80
   7  -3  -3    2.90    1.80
  -7  -3   3    3.80    2.30
  -7  -3   3    1.60    2.10
   7  -3  -3    2.30    2.20
  -7   3   3    3.70    1.30
  -7   3   3    2.40    2.00
   7   3  -3    3.10    2.10
   7   3  -3    2.90    1.90
  -6  -3   3    8.40    2.00
  -6  -3   3    5.90    1.80
   6  -3  -3    8.30    2.00
  -6  -3   3    5.20    1.80
   6  -3  -3    4.50    1.40
   6   3  -3    6.30    1.60
   6   3  -3    6.50    1.90
  -6   3   3    5.70    2.00
   5  -3  -3   10.90    1.40
   5  -3  -3    7.80    1.60
  -5  -3   3    7.30    1.80
  -5  -3   3   10.60    1.70
  -5  -3   3    6.20    1.60
   5   3  -3    7.60    1.40
   5   3  -3    8.70    1.70
  -5   3   3    8.30    1.10
  -5   3   3    9.40    1.90
   4  -3  -3    5.30    1.20
   4  -3  -3    3.00    0.80
  -4  -3   3    3.10    1.10
  -4  -3   3    3.30    1.40
  -4  -3   3    3.30    1.30
  -4  -3   3    1.50    1.30
   4   3  -3    2.50    0.90
  -4   3   3    4.50    0.80
  -4   3   3    5.50    1.00
  -4   3   3    2.50    1.30
   4   3  -3    2.20    1.10
  -4   3   3    4.00    0.70
  -3  -3   3  116.99    4.70
   3  -3  -3  105.39    4.40
  -3  -3   3  106.89    4.90
  -3  -3   3  122.59    4.80
   3  -3  -3  125.19    4.60
  -3  -3   3  121.49    4.80
   3  -3  -3  115.09    4.60
  -3   3   3  119.79    4.20
  -3   3   3  124.39    4.30
  -3   3   3  123.99    5.00
   3   3  -3  116.99    4.90
  -3   3   3  127.89    4.50
   3   3  -3  112.59    4.60
   2  -3  -3  651.13   22.60
   2  -3  -3  632.94   22.40
  -2  -3   3  631.64   22.50
  -2  -3   3  659.53   22.60
   2  -3  -3  653.43   22.40
  -2  -3   3  658.53   22.90
   2   3  -3  681.83   22.50
  -2   3   3  661.13   22.60
   2   3  -3  637.54   22.50
  -2   3   3  660.23   22.90
   2   3  -3  631.04   22.80
   1  -3  -3 1715.53   57.89
  -1  -3   3 1639.64   58.19
  -1  -3   3 1645.74   57.79
  -1  -3   3 1715.33   57.79
  -1  -3   3 1731.03   57.89
   1   3  -3 1650.13   58.09
   1   3  -3 1682.43   57.69
  -1   3   3 1742.23   58.09
  -1   3   3 1675.83   58.09
  -1   3   3 1707.93   57.89
   1   3  -3 1727.63   57.69
   1   3  -3 1648.24   58.09
   0  -3   3 2141.79   72.89
   0  -3  -3 2126.39   72.89
   0  -3   3 2031.50   72.49
   0  -3   3 2164.18   72.49
   0   3   3 2161.68   72.69
   0   3   3 2132.19   72.89
   0   3  -3 2122.79   72.89
   0   3  -3 2123.89   72.89
   0   3  -3 2149.88   72.59
   0   3   3 2101.39   72.89
  -1  -3  -3   21.70    1.10
   1  -3   3   24.00    1.00
   1  -3   3   23.70    1.00
   1  -3   3   23.20    1.50
   1  -3   3   23.60    1.40
  -1  -3  -3   23.50    1.50
  -1  -3  -3   22.70    1.20
  -1   3  -3   24.30    1.60
   1   3   3   25.00    1.60
  -1   3  -3   25.30    1.40
   1   3   3   24.20    1.40
   2  -3   3   24.40    1.30
  -2  -3  -3   28.10    1.40
   2  -3   3   21.10    1.60
   2  -3   3   24.80    1.30
  -2  -3  -3   20.80    1.60
   2  -3   3   21.50    1.20
   2   3   3   25.50    1.20
   2   3   3   27.10    1.40
   2   3   3   22.80    1.70
  -2   3  -3   24.50    1.60
   2   3   3   26.20    1.60
   3  -3   3   16.90    1.00
   3  -3   3   16.20    1.50
  -3  -3  -3   18.80    1.70
  -3  -3  -3   19.10    1.50
   3  -3   3   18.00    1.30
   3  -3   3   18.90    1.50
  -3  -3  -3   16.60    1.70
   3   3   3   20.10    1.80
   3   3   3   18.10    1.30
  -3   3  -3   18.40    1.00
  -3   3  -3   19.90    1.60
   3   3   3   21.60    1.80
  -3   3  -3   20.20    1.10
  -4  -3  -3  366.66   13.20
  -4  -3  -3  369.16   12.90
   4  -3   3  339.07   13.00
  -4  -3  -3  337.57   13.20
   4  -3   3  351.36   12.70
  -4   3  -3  359.46   13.20
   4   3   3  331.97   13.00
   4   3   3  348.67   13.10
  -4   3  -3  408.66   12.70
   4   3   3  340.77   12.80
  -4   3  -3  363.76   12.60
   5  -3   3  134.89    5.90
  -5  -3  -3  152.18    6.30
  -5  -3  -3  132.49    5.80
   5  -3   3  135.59    5.60
  -5  -3  -3  142.99    6.00
  -5   3  -3  133.99    5.30
   5   3   3  133.09    5.90
   5   3   3  136.89    5.60
  -5   3  -3  140.29    6.00
   5   3   3  138.69    6.00
  -6  -3  -3   33.70    3.10
   6  -3   3   31.90    3.20
   6  -3   3   29.10    2.60
  -6  -3  -3   33.30    3.10
  -6  -3  -3   34.70    3.00
   6   3   3   32.00    3.00
   6   3   3   31.40    2.90
  -6   3  -3   36.90    2.30
   6   3   3   34.50    2.70
  -6   3  -3   33.50    3.20
  -7  -3  -3    0.20    2.00
   7  -3   3    0.90    1.70
   7  -3   3    1.70    2.30
   7   3   3    0.20    1.70
  -7   3  -3    0.10    1.30
   7   3   3    0.20    1.90
  -7   3  -3   -0.20    1.90
  -8  -3  -3    2.60    2.80
   8  -3   3    3.30    2.80
   8  -3   3    3.20    2.20
  -8   3  -3    1.60    1.70
  -8   3  -3    4.20    2.80
   8   3   3    0.70    2.10
   8   3   3    4.10    2.80
  -9  -3  -3   40.40    5.10
   9  -3   3   45.60    5.10
  -9   3  -3   45.90    3.90
  -9   3  -3   50.09    5.60
   9   3   3   57.09    5.30
   9   3   3   47.70    4.70
   9  -4  -3   -0.60    2.70
  -9  -4   3   -0.60    4.00
  -9   4   3    1.00    3.70
   9   4  -3   -0.20    3.20
  -9   4   3    0.10    1.90
   9   4  -3   -0.40    2.90
  -8  -4   3   14.70    3.50
   8  -4  -3   11.10    2.50
   8   4  -3   13.50    3.30
   8   4  -3   13.40    2.60
  -8   4   3    5.80    2.90
  -8   4   3   11.00    1.80
   7  -4  -3   29.70    3.00
  -7  -4   3   29.40    3.40
  -7  -4   3   33.20    3.90
   7   4  -3   35.60    3.10
  -7   4   3   24.60    3.20
  -7   4   3   31.10    2.20
   7   4  -3   34.80    3.80
   6  -4  -3    2.90    1.90
  -6  -4   3    2.10    1.80
  -6  -4   3    1.20    2.00
   6  -4  -3    1.70    1.40
  -6  -4   3    2.20    1.80
   6   4  -3    2.20    1.40
   6   4  -3    2.90    2.00
  -6   4   3    2.10    0.90
  -6   4   3    1.00    1.80
   5  -4  -3   11.90    1.90
   5  -4  -3   11.00    1.50
  -5  -4   3   11.80    2.00
  -5  -4   3    8.70    1.90
  -5  -4   3   13.20    1.90
   5   4  -3   10.80    2.10
  -5   4   3   10.20    1.10
  -5   4   3   10.20    1.90
   5   4  -3   12.90    1.60
  -4  -4   3  846.02   28.80
   4  -4  -3  813.52   28.30
  -4  -4   3  824.12   29.00
  -4  -4   3  823.02   28.50
   4  -4  -3  831.12   28.60
  -4   4   3  835.62   28.90
   4   4  -3  780.62   28.40
   4   4  -3  772.52   28.90
   3  -4  -3   14.70    1.30
  -3  -4   3   17.60    1.50
  -3  -4   3   14.80    1.80
   3  -4  -3   14.80    1.50
  -3  -4   3   13.70    1.60
   3  -4  -3   14.40    1.10
   3   4  -3   19.80    2.00
  -3   4   3   16.50    1.50
  -3   4   3   14.60    1.70
   3   4  -3   12.30    1.70
   3   4  -3   16.70    1.20
  -2  -4   3  187.38    6.80
  -2  -4   3  186.48    7.00
  -2  -4   3  166.48    7.30
   2  -4  -3  182.08    6.90
   2  -4  -3  181.28    6.60
  -2  -4   3  193.88    6.90
   2  -4  -3  189.58    6.60
  -2   4   3  187.58    7.20
   2   4  -3  182.18    7.30
   2   4  -3  195.38    6.70
   2   4  -3  189.48    6.60
  -2   4   3  192.78    7.00
   2   4  -3  188.28    7.20
  -1  -4   3  621.84   21.10
  -1  -4   3  610.44   21.30
  -1  -4   3  603.54   21.10
  -1  -4   3  602.04   21.60
  -1   4   3  629.84   21.60
  -1   4   3  623.74   21.30
   1   4  -3  606.14   21.60
   1   4  -3  606.04   21.60
  -1   4   3  597.84   21.40
   0  -4   3  793.22   27.90
   0  -4   3  804.42   27.60
   0  -4   3  807.42   27.40
   0  -4  -3  783.52   27.90
   0  -4   3  770.92   27.40
   0   4  -3  805.42   27.90
   0   4  -3  797.12   27.90
   0   4   3  811.22   27.90
   0   4   3  814.82   27.70
   0   4  -3  813.72   27.60
   0   4   3  787.02   27.90
  -1  -4  -3  241.18    8.70
   1  -4   3  249.58    9.10
   1  -4   3  256.67    8.60
   1  -4   3  242.58    8.60
   1  -4   3  237.88    9.20
  -1  -4  -3  248.88    9.20
  -1  -4  -3  238.18    8.70
   1   4   3  258.07    9.30
  -1   4  -3  245.08    9.20
   1   4   3  247.88    9.10
  -1   4  -3  255.47    9.00
  -1   4  -3  256.67    9.10
  -2  -4  -3   95.39    3.80
  -2  -4  -3   96.09    3.80
   2  -4   3   94.09    3.60
   2  -4   3   91.29    4.10
  -2  -4  -3   96.99    4.20
   2  -4   3   96.19    3.60
   2  -4   3   95.39    3.90
   2   4   3   91.09    4.20
   2   4   3   99.09    4.10
   2   4   3   99.89    3.50
   2   4   3  100.49    3.50
  -2   4  -3   95.29    4.10
  -2   4  -3  100.79    4.10
  -3  -4  -3  439.46   15.80
   3  -4   3  451.15   15.60
   3  -4   3  464.15   16.10
  -3  -4  -3  437.76   16.20
   3  -4   3  433.76   15.60
   3   4   3  473.85   15.70
  -3   4  -3  457.05   16.10
   3   4   3  429.46   16.20
   3   4   3  443.16   16.10
   3   4   3  439.16   15.60
  -4  -4  -3   50.99    3.30
  -4  -4  -3   56.99    3.30
   4  -4   3   54.49    2.60
   4  -4   3   55.79    3.20
  -4  -4  -3   50.29    2.90
  -4   4  -3   53.89    2.10
   4   4   3   53.59    3.30
   4   4   3   56.99    2.70
  -4   4  -3   59.39    3.30
   4   4   3   57.09    3.20
  -5  -4  -3  228.18    8.90
  -5  -4  -3  229.88    9.30
   5  -4   3  240.58    8.70
  -5  -4  -3  235.58    9.30
   5  -4   3  233.88    9.10
   5   4   3  216.58    8.60
  -5   4  -3  217.18    9.10
   5   4   3  230.58    9.20
   5   4   3  209.08    9.10
  -5   4  -3  236.68    8.20
   6  -4   3  158.78    7.00
  -6  -4  -3  153.48    7.20
  -6  -4  -3  161.08    6.70
   6  -4   3  138.29    6.30
  -6  -4  -3  154.38    6.90
   6   4   3  138.89    6.90
   6   4   3  161.78    6.90
   6   4   3  153.58    6.40
  -6   4  -3  154.08    7.10
  -6   4  -3  159.78    5.90
   7  -4   3    0.20    2.10
  -7  -4  -3    1.70    2.20
   7  -4   3    1.90    1.70
  -7  -4  -3    1.90    2.40
  -7  -4  -3    0.60    2.40
  -7   4  -3    0.50    1.20
   7   4   3    0.80    1.70
   7   4   3    0.60    2.00
  -7   4  -3    3.20    2.50
   8  -4   3   24.10    3.00
  -8  -4  -3   23.40    4.00
   8  -4   3   28.30    3.90
  -8   4  -3   21.20    3.40
  -8   4  -3   20.60    2.10
   8   4   3   19.70    3.40
   8   4   3   22.10    3.00
   9  -4   3   34.30    4.80
  -9  -4  -3   20.80    4.20
   9  -4   3   19.60    3.40
   9   4   3   20.70    4.10
  -9   4  -3   23.60    2.50
  -9   4  -3   30.80    4.70
   9   4   3   31.00    3.80
   9  -5  -3    5.10    3.10
   9   5  -3    3.70    4.30
   8  -5  -3   52.89    4.30
   8   5  -3   45.30    4.00
   8   5  -3   46.20    4.80
  -8   5   3   47.40    5.00
  -7  -5   3    6.10    3.00
  -7  -5   3    3.60    2.60
   7  -5  -3    6.80    1.90
  -7  -5   3    5.50    2.90
   7   5  -3    5.40    1.80
   7   5  -3    5.90    2.80
  -7   5   3    4.70    2.70
  -6  -5   3   32.60    3.60
  -6  -5   3   29.50    3.10
   6  -5  -3   29.10    2.60
  -6  -5   3   26.80    3.30
   6   5  -3   27.20    2.40
  -6   5   3   24.80    3.00
   6   5  -3   23.80    2.90
  -5  -5   3   60.29    4.00
  -5  -5   3   66.39    3.60
   5  -5  -3   59.39    3.10
   5  -5  -3   66.39    3.70
  -5  -5   3   64.89    4.00
   5   5  -3   63.39    3.20
   5   5  -3   59.29    3.80
  -5   5   3   59.99    3.90
  -4  -5   3    9.60    1.80
  -4  -5   3    8.30    1.90
  -4  -5   3    8.20    1.50
   4  -5  -3    7.80    1.60
   4  -5  -3   10.30    1.20
   4   5  -3    7.40    1.80
   4   5  -3    9.90    1.20
  -4   5   3   11.30    1.90
   3  -5  -3   38.30    1.80
  -3  -5   3   37.80    3.00
  -3  -5   3   37.20    2.60
  -3  -5   3   38.30    2.20
   3  -5  -3   39.30    2.40
   3   5  -3   37.70    1.80
  -3   5   3   40.10    2.30
  -3   5   3   37.30    2.80
   3   5  -3   37.10    2.60
   3   5  -3   32.50    2.30
   2  -5  -3    1.40    1.00
   2  -5  -3    1.60    0.50
  -2  -5   3    0.90    1.10
  -2  -5   3    2.00    1.30
  -2  -5   3    1.10    0.80
   2  -5  -3    1.90    0.50
  -2   5   3    1.90    1.10
  -2   5   3    2.00    1.30
   2   5  -3    1.30    1.20
   2   5  -3    0.90    1.20
  -2   5   3    0.60    1.10
  -1  -5   3    8.50    0.90
  -1  -5   3    8.20    1.50
  -1  -5   3    9.60    1.10
  -1  -5   3    9.60    1.20
  -1   5   3    9.10    1.30
   1   5  -3   13.30    1.60
  -1   5   3    7.90    1.40
   1   5  -3    9.00    1.40
  -1   5   3   11.00    1.60
   0  -5   3   12.70    0.80
   0  -5   3   10.30    1.50
   0  -5   3   13.70    1.40
   0  -5   3   11.70    0.80
   0  -5  -3   13.80    1.60
   0   5  -3   11.70    1.50
   0   5   3   14.10    1.60
   0   5   3   12.10    1.50
   0   5  -3   10.70    1.50
   0   5   3   12.70    1.40
   0   5  -3   13.30    1.40
   1  -5   3  399.06   13.90
  -1  -5  -3  392.66   14.10
   1  -5   3  384.46   14.70
   1  -5   3  431.76   14.00
   1  -5   3  394.56   14.60
  -1  -5  -3  400.86   14.10
  -1  -5  -3  423.26   14.70
  -1   5  -3  420.66   14.50
   1   5   3  400.76   14.80
  -1   5  -3  408.66   14.60
  -1   5  -3  397.46   14.70
   1   5   3  401.26   14.60
  -2  -5  -3   37.70    2.10
   2  -5   3   43.70    1.90
   2  -5   3   46.30    2.40
   2  -5   3   42.80    2.60
   2  -5   3   43.00    1.80
  -2  -5  -3   40.10    2.70
   2   5   3   45.70    2.60
   2   5   3   44.40    2.90
  -2   5  -3   48.10    2.60
  -2   5  -3   44.20    2.60
  -3  -5  -3   31.40    2.70
   3  -5   3   33.00    2.40
  -3  -5  -3   34.70    2.10
  -3  -5  -3   31.00    2.70
   3  -5   3   31.80    1.80
  -3   5  -3   38.10    2.60
   3   5   3   36.10    1.60
   3   5   3   37.00    2.70
   3   5   3   37.60    2.70
   3   5   3   39.90    1.70
  -4  -5  -3   29.40    2.70
  -4  -5  -3   29.30    2.30
   4  -5   3   31.50    2.70
   4  -5   3   33.20    2.00
  -4  -5  -3   30.80    2.90
  -4   5  -3   29.20    2.70
   4   5   3   33.50    1.90
   4   5   3   24.00    2.70
   4   5   3   31.40    2.70
  -5  -5  -3  139.29    6.50
   5  -5   3  134.39    6.20
  -5  -5  -3  130.79    5.90
  -5  -5  -3  142.19    6.60
   5  -5   3  133.49    5.50
   5   5   3  136.79    5.40
   5   5   3  124.89    6.20
   5   5   3  145.99    6.50
  -5   5  -3  125.29    6.20
   6  -5   3    8.70    2.30
  -6  -5  -3    7.00    2.10
   6  -5   3    9.90    1.70
  -6  -5  -3    9.80    2.70
  -6  -5  -3   14.00    2.80
   6   5   3    6.60    2.20
  -6   5  -3    7.00    2.20
   6   5   3   10.50    2.70
   6   5   3    8.10    1.60
  -7  -5  -3   14.00    3.10
  -7  -5  -3   14.20    2.70
   7  -5   3   11.20    2.10
   7  -5   3    9.00    3.00
  -7  -5  -3   15.20    3.30
  -7   5  -3    9.90    2.90
  -7   5  -3   14.40    1.30
   7   5   3   14.00    2.10
   7   5   3   10.60    2.70
  -8  -5  -3   25.50    4.20
   8  -5   3   30.50    3.30
   8  -5   3   24.20    4.00
   8   5   3   19.60    3.60
   8   5   3   22.70    2.90
  -8   5  -3   28.10    2.00
  -8   5  -3   23.00    4.00
   9  -5   3    7.90    4.10
   9  -5   3    3.50    3.00
  -9  -5  -3    7.40    4.50
  -9   5  -3    6.10    1.60
  -9   5  -3    5.10    4.60
  -8  -6   3    0.00    3.90
   8  -6  -3    1.20    2.40
  -8   6   3    1.40    3.90
   8   6  -3   -1.10    3.50
   8   6  -3    0.00    2.20
   7  -6  -3   -0.10    1.70
  -7  -6   3   -1.70    3.00
  -7  -6   3   -0.10    2.60
  -7   6   3    0.30    2.90
   7   6  -3   -1.00    2.50
   7   6  -3    1.20    1.70
  -6  -6   3   37.00    3.60
  -6  -6   3   40.30    4.40
   6  -6  -3   35.40    2.80
   6   6  -3   36.10    2.60
  -6   6   3   29.10    3.50
   6   6  -3   36.40    3.60
   5  -6  -3    3.20    1.20
  -5  -6   3    1.50    2.40
  -5  -6   3    2.90    1.70
   5   6  -3    2.90    1.10
   5   6  -3    4.50    2.00
  -5   6   3    1.90    2.10
   4  -6  -3    0.10    0.90
  -4  -6   3   -1.10    2.00
   4  -6  -3    0.20    1.60
  -4  -6   3    0.00    1.30
  -4   6   3    0.10    1.80
   4   6  -3   -0.40    1.60
   4   6  -3   -0.90    0.80
   3  -6  -3  100.29    4.60
  -3  -6   3  104.89    5.30
  -3  -6   3   96.49    5.10
  -3  -6   3  101.49    4.30
   3  -6  -3  100.19    3.90
   3   6  -3   98.69    4.90
  -3   6   3  105.79    5.00
  -2  -6   3    2.50    1.50
  -2  -6   3    4.00    1.80
   2  -6  -3    4.20    0.50
  -2  -6   3    4.40    1.00
   2  -6  -3    3.20    1.40
   2  -6  -3    4.30    0.50
   2   6  -3    2.20    1.50
  -2   6   3    3.80    1.60
  -2   6   3    2.30    1.40
   2   6  -3    2.30    1.50
  -2   6   3    4.60    1.40
  -1  -6   3   83.09    3.80
  -1  -6   3   75.39    4.10
  -1  -6   3   79.89    3.30
  -1   6   3   84.09    4.00
  -1   6   3   81.49    3.90
  -1   6   3   86.49    4.10
   1   6  -3   83.29    4.10
   1   6  -3   81.79    4.00
   0  -6   3    8.70    0.90
   0  -6  -3    9.80    1.70
   0  -6   3    7.80    1.80
   0  -6   3   10.40    1.50
   0  -6   3   10.00    1.00
   0   6   3   11.00    1.70
   0   6  -3    8.80    1.80
   0   6  -3   10.50    1.50
   0   6  -3    9.50    1.70
   0   6   3   10.60    1.70
   0   6   3   12.00    1.70
  -1  -6  -3   44.00    3.00
   1  -6   3   46.00    1.90
  -1  -6  -3   45.00    2.00
   1  -6   3   46.00    3.10
  -1  -6  -3   39.30    2.20
   1  -6   3   42.10    2.90
   1  -6   3   50.79    1.90
  -1   6  -3   54.19    3.10
   1   6   3   51.19    3.20
   1   6   3   47.60    2.80
  -1   6  -3   52.39    2.70
  -1   6  -3   52.49    3.00
  -2  -6  -3   37.10    2.10
   2  -6   3   34.20    2.70
   2  -6   3   41.20    1.70
   2  -6   3   35.10    2.70
  -2  -6  -3   37.30    2.90
   2  -6   3   36.20    1.90
   2   6   3   38.10    2.60
   2   6   3   39.20    3.10
  -2   6  -3   35.70    2.70
  -2   6  -3   42.50    2.70
  -3  -6  -3   14.30    1.50
   3  -6   3   14.20    2.00
  -3  -6  -3   17.10    2.30
  -3  -6  -3   17.10    2.50
   3  -6   3   13.40    1.30
  -3   6  -3   16.10    2.10
   3   6   3   13.60    2.30
   3   6   3   12.00    1.90
   4  -6   3   22.30    1.80
  -4  -6  -3   20.40    2.60
  -4  -6  -3   26.30    3.10
   4  -6   3   27.70    2.80
  -4  -6  -3   20.20    2.20
  -4   6  -3   23.20    2.70
   4   6   3   19.30    2.40
   4   6   3   23.50    2.70
   4   6   3   20.60    1.40
  -5  -6  -3   15.20    2.80
   5  -6   3   17.20    1.80
   5  -6   3   20.70    2.60
  -5  -6  -3   17.40    2.20
  -5  -6  -3   12.20    2.90
  -5   6  -3   15.70    2.60
   5   6   3   13.50    2.40
   5   6   3   14.60    1.50
   5   6   3   20.50    3.10
   6  -6   3   61.89    4.60
   6  -6   3   65.59    3.60
  -6  -6  -3   67.29    5.20
  -6  -6  -3   59.59    4.10
  -6  -6  -3   64.99    4.90
   6   6   3   64.79    4.50
   6   6   3   66.89    3.40
  -6   6  -3   61.79    4.40
   6   6   3   60.09    4.90
  -7  -6  -3    9.50    3.30
  -7  -6  -3   10.80    3.50
   7  -6   3   16.90    3.50
  -7  -6  -3   12.40    2.70
   7  -6   3   12.40    2.30
   7   6   3   13.80    2.10
   7   6   3   15.20    3.10
  -7   6  -3   15.30    3.50
  -8  -6  -3    5.00    3.90
   8  -6   3    4.70    2.60
   8  -6   3    5.70    3.90
   8   6   3    4.00    2.30
  -8   6  -3    5.00    4.00
   8   6   3    5.20    3.40
  -7  -7   3   16.10    4.20
   7  -7  -3   18.60    2.60
  -7  -7   3   15.80    3.40
  -7   7   3   18.60    4.00
   7   7  -3   15.00    3.60
   7   7  -3   16.80    2.10
  -6  -7   3    7.50    2.50
  -6  -7   3    7.40    3.30
   6  -7  -3    8.00    1.80
  -6   7   3    9.20    3.20
   6   7  -3    8.10    1.50
   6   7  -3   12.10    2.90
  -5  -7   3    0.60    1.80
   5  -7  -3    1.80    1.20
  -5  -7   3    1.90    2.40
   5   7  -3    1.40    0.90
   5   7  -3    1.80    2.10
  -5   7   3    3.10    2.60
  -4  -7   3   15.20    2.00
  -4  -7   3   11.50    2.80
   4  -7  -3   15.80    1.70
  -4   7   3   14.70    2.80
   4   7  -3   11.20    2.60
  -3  -7   3 1000.40   36.70
   3  -7  -3 1021.60   36.20
   3  -7  -3 1028.90   35.30
  -3  -7   3 1036.80   35.70
   3   7  -3 1032.10   36.50
  -3   7   3 1036.50   36.40
   2  -7  -3  235.08    9.30
  -2  -7   3  240.28   10.00
  -2  -7   3  237.68    8.80
   2   7  -3  230.08    9.60
  -2   7   3  239.68    9.40
   2   7  -3  243.48    9.90
  -2   7   3  244.98    9.40
  -2   7   3  239.18    9.60
   1  -7  -3  118.79    5.50
   1  -7  -3  115.19    5.30
  -1  -7   3  115.69    4.50
  -1  -7   3  113.09    5.80
   1   7  -3  120.19    5.70
   1   7  -3  113.69    5.50
  -1   7   3  109.69    5.40
  -1   7   3  115.59    5.40
  -1   7   3  113.89    5.20
   0  -7  -3  106.19    3.80
   0  -7  -3  103.49    5.10
   0  -7  -3  105.69    3.80
   0  -7   3  101.09    4.00
   0  -7   3  111.89    5.20
   0   7  -3  103.39    5.10
   0   7   3  107.59    5.20
   0   7   3  106.69    5.10
   0   7  -3  111.19    5.10
   0   7   3  103.99    4.80
  -1  -7  -3  283.37   10.10
   1  -7   3  277.07   11.10
   1  -7   3  302.97   11.30
   1  -7   3  286.77   10.00
  -1  -7  -3  288.67   11.10
  -1   7  -3  285.47   11.20
   1   7   3  267.27   11.20
  -1   7  -3  291.37   11.10
  -1   7  -3  300.77   11.30
   1   7   3  287.77   11.00
   2  -7   3   43.60    3.40
  -2  -7  -3   37.30    2.20
  -2  -7  -3   39.40    3.40
  -2  -7  -3   43.10    3.30
   2  -7   3   39.30    1.80
   2   7   3   38.70    3.20
  -2   7  -3   42.00    3.30
   2   7   3   36.20    3.10
  -2   7  -3   40.20    3.00
  -3  -7  -3   40.10    4.00
   3  -7   3   47.30    3.50
   3  -7   3   41.40    2.10
  -3  -7  -3   36.70    2.50
  -3  -7  -3   39.20    3.60
   3   7   3   34.00    3.60
   3   7   3   37.10    3.10
  -3   7  -3   40.40    3.30
  -4  -7  -3  269.87   11.60
  -4  -7  -3  295.37   11.60
   4  -7   3  281.57   10.30
  -4  -7  -3  291.77   10.80
   4  -7   3  284.37   11.30
   4   7   3  296.67   11.70
   4   7   3  263.87   11.20
  -4   7  -3  285.37   11.30
  -5  -7  -3  122.59    7.00
   5  -7   3  138.39    6.50
  -5  -7  -3  136.79    6.80
  -5  -7  -3  118.09    5.70
   5  -7   3  126.09    5.30
   5   7   3  128.99    6.80
  -5   7  -3  117.39    6.30
   5   7   3  124.89    4.50
   5   7   3  112.29    6.20
  -6  -7  -3    1.80    2.10
  -6  -7  -3   -1.10    2.90
  -6  -7  -3   -1.10    3.20
   6  -7   3   -0.20    2.80
   6  -7   3    0.20    1.60
  -6   7  -3    0.30    2.60
   6   7   3   -1.30    2.90
   6   7   3    0.00    1.20
   6   7   3    0.10    2.40
  -7  -7  -3   58.59    6.50
  -7  -7  -3   64.79    6.50
  -7  -7  -3   62.39    5.10
   7  -7   3   65.29    4.30
   7   7   3   57.39    3.50
  -7   7  -3   53.59    5.50
   7   7   3   53.59    5.20
  -7  -8   3    4.30    4.50
  -7  -8   3    1.40    3.30
   7   8  -3    2.00    1.50
  -7   8   3    4.80    4.20
   6  -8  -3   -0.10    1.80
  -6  -8   3   -0.20    3.30
  -6  -8   3    0.10    2.60
   6   8  -3    0.80    2.90
  -6   8   3    0.70    3.20
  -5  -8   3   11.60    3.60
   5  -8  -3   11.40    1.70
  -5  -8   3   13.90    2.50
  -5   8   3   15.50    3.50
   5   8  -3    8.40    2.90
   4  -8  -3   44.90    2.50
  -4  -8   3   43.70    3.30
  -4  -8   3   40.20    4.70
  -4   8   3   43.70    4.40
   4   8  -3   40.40    4.20
  -3  -8   3    5.50    1.50
   3  -8  -3    5.60    1.00
  -3  -8   3    5.60    2.80
  -3   8   3    7.00    2.70
   3   8  -3    3.20    2.10
  -2  -8   3  205.38    9.10
  -2  -8   3  194.48    7.50
   2   8  -3  193.58    8.60
  -2   8   3  202.38    8.50
   1  -8  -3    1.60    2.00
   1  -8  -3   -0.20    2.20
  -1  -8   3    0.50    2.10
   1  -8  -3    0.90    2.10
  -1  -8   3    0.20    1.00
  -1   8   3    0.10    2.00
  -1   8   3    0.70    1.90
   1   8  -3    1.50    2.20
  -1   8   3    0.30    2.00
   0  -8   3   35.20    1.90
   0  -8  -3   38.40    1.70
   0  -8  -3   42.30    3.50
   0  -8  -3   36.80    3.80
   0  -8   3   44.00    3.90
   0   8   3   33.40    3.00
   0   8   3   33.20    3.30
   0   8   3   39.80    3.60
   0   8  -3   38.90    3.30
  -1  -8  -3   80.69    3.50
   1  -8   3   94.79    5.00
  -1  -8  -3   85.29    4.90
   1  -8   3   86.49    5.00
  -1  -8  -3   88.09    5.10
   1  -8   3   85.29    3.30
   1   8   3   72.29    4.70
  -1   8  -3   83.99    4.90
   1   8   3   84.39    4.70
  -2  -8  -3   32.20    3.70
  -2  -8  -3   26.10    3.30
  -2  -8  -3   24.90    2.00
   2  -8   3   28.10    3.10
   2  -8   3   25.60    1.60
  -2   8  -3   24.90    3.10
   2   8   3   23.20    3.00
   2   8   3   27.30    3.00
  -3  -8  -3   47.80    4.20
   3  -8   3   42.20    4.00
  -3  -8  -3   47.70    2.90
  -3  -8  -3   48.60    4.30
   3  -8   3   45.70    2.30
   3   8   3   45.60    4.00
   3   8   3   42.80    4.00
  -4  -8  -3   24.10    2.40
   4  -8   3   24.70    3.30
  -4  -8  -3   23.80    3.90
   4  -8   3   24.10    2.10
   4   8   3   24.70    3.10
   4   8   3   32.80    3.90
  -5  -8  -3    0.30    1.90
   5  -8   3    0.70    1.60
   5  -8   3   -0.60    2.70
  -5  -8  -3   -0.40    2.90
   5   8   3   -1.00    2.70
   5   8   3    0.30    2.70
   6  -8   3   11.00    2.20
  -6  -8  -3   12.00    4.30
  -6  -8  -3   12.20    2.70
   6   8   3   13.20    4.00
   6   8   3   12.40    3.70
  -7  -8  -3    8.30    4.70
  -7  -8  -3    8.40    3.40
  -6   9   3    1.10    4.20
  -5  -9   3   11.80    2.70
   5  -9  -3   13.70    2.00
  -5  -9   3   12.30    4.40
   5   9  -3   17.60    3.80
  -5   9   3   19.70    4.20
  -4  -9   3   47.10    5.20
  -4  -9   3   46.60    3.80
   4  -9  -3   54.49    2.90
   4   9  -3   53.89    4.70
  -4   9   3   57.89    5.40
  -3  -9   3   51.19    5.20
  -3  -9   3   44.80    3.30
   3  -9  -3   46.50    2.30
   3   9  -3   42.30    4.20
  -3   9   3   47.70    4.70
   2  -9  -3   49.00    4.80
  -2  -9   3   40.60    2.80
  -2  -9   3   40.30    4.30
  -2   9   3   35.40    4.10
   2   9  -3   46.70    4.40
   1  -9  -3    9.80    3.00
  -1  -9   3    7.70    1.30
  -1  -9   3    8.80    2.80
   1  -9  -3    8.30    2.90
  -1   9   3    9.20    2.70
  -1   9   3    9.10    2.60
   1   9  -3    6.20    2.70
   0  -9   3  107.89    4.30
   0  -9  -3  106.39    4.20
   0  -9  -3  117.49    6.50
   0  -9   3  118.09    6.40
   0   9  -3   98.29    6.00
   0   9   3  119.79    6.00
   0   9   3  117.49    6.30
   1  -9   3   43.90    4.30
  -1  -9  -3   49.40    2.60
   1  -9   3   50.89    2.30
  -1  -9  -3   49.30    4.50
  -1   9  -3   54.49    4.40
   1   9   3   44.60    4.50
   1   9   3   48.70    4.30
   2  -9   3   14.20    3.00
  -2  -9  -3    8.30    1.50
   2  -9   3    9.80    1.10
  -2  -9  -3    7.30    3.20
   2   9   3   11.70    2.80
  -2   9  -3   10.90    2.90
   2   9   3    9.90    3.10
  -3  -9  -3   28.10    2.80
  -3  -9  -3   29.80    4.40
   3  -9   3   31.20    3.70
   3  -9   3   30.30    2.10
   3   9   3   30.50    3.80
   3   9   3   27.10    4.00
   4  -9   3    1.10    2.60
   4  -9   3    1.70    1.50
  -4  -9  -3   -0.20    3.60
  -4  -9  -3    0.80    1.90
   4   9   3    0.20    3.30
   4   9   3    2.20    2.70
   5  -9   3   69.39    4.00
  -5  -9  -3   73.59    6.40
  -5  -9  -3   74.59    4.80
   5   9   3   67.69    6.00
   5   9   3   62.89    5.40
   6   9   3    1.90    4.50
  -4 -10   3   -0.10    4.20
  -4 -10   3   -0.50    2.40
   4 -10  -3    0.10    1.40
   4  10  -3    0.80    3.40
  -3 -10   3   42.60    3.80
  -3 -10   3   48.10    5.50
   3 -10  -3   46.90    2.40
   3  10  -3   49.60    5.50
  -2 -10   3    3.20    1.70
  -2 -10   3    4.90    3.70
   2  10  -3    5.90    3.60
  -1 -10   3   54.09    5.70
  -1 -10   3   54.59    3.00
   1  10  -3   52.99    4.80
   0 -10   3   27.80    2.10
   0 -10   3   24.40    4.00
   0 -10  -3   26.30    1.80
   0 -10   3   27.90    3.90
   0 -10  -3   29.40    4.10
   0  10  -3   27.20    4.00
   0  10   3   25.10    3.80
   1 -10   3   21.30    3.80
   1 -10   3   27.80    1.80
  -1 -10  -3   21.30    4.30
  -1 -10  -3   25.00    2.20
  -1  10  -3   23.00    3.90
   1  10   3   31.00    4.20
   2 -10   3   22.80    3.90
  -2 -10  -3   15.40    4.40
  -2 -10  -3   14.50    2.00
   2 -10   3   19.30    1.70
   2  10   3   14.30    3.60
   2  10   3   21.30    4.20
  -2  10  -3   15.10    3.70
   3 -10   3   29.20    5.90
   3 -10   3   31.10    2.30
  -3 -10  -3   25.60    4.60
  -3 -10  -3   29.70    2.70
   3  10   3   22.00    4.10
   3  10   3   21.50    4.10
  -4 -10  -3   18.30    5.10
   4 -10   3   24.50    2.30
  -4 -10  -3   16.50    2.70
   4  10   3   21.40    4.40
   4  10   3   15.10    4.50
  -2 -11   3   11.70    4.50
  -1 -11   3   87.99    4.30
  -1 -11   3   83.39    7.60
   1  11  -3   79.49    6.30
   0 -11   3   10.00    4.30
   0 -11  -3    9.90    5.80
   0 -11  -3    3.00    2.20
   0 -11   3    8.30    1.60
   0  11   3   11.10    4.30
   0  11  -3    5.50    4.10
   1 -11   3   83.39    7.10
  -1 -11  -3   77.39    7.70
   1 -11   3   78.19    3.40
  -1 -11  -3   74.59    3.90
   1  11   3   76.99    7.10
  -1  11  -3   70.99    6.80
 -10   0   4   23.70    4.00
  10   0  -4   30.70    5.20
 -10   0   4   27.70    5.10
  -9   0   4   -0.10    2.60
   9   0  -4   -0.90    3.00
  -9   0   4    0.60    3.20
  -8   0   4  154.68    7.10
  -8   0   4  152.38    7.50
   8   0  -4  160.68    7.50
  -7   0   4    0.00    1.60
   7   0  -4    0.00    2.00
  -7   0   4    0.50    1.90
   6   0  -4  364.66   13.40
  -6   0   4  350.86   13.20
  -6   0   4  356.86   13.60
   5   0  -4   -0.20    1.00
  -5   0   4   -0.10    1.00
  -5   0   4    0.10    1.30
   5   0  -4   -0.10    1.20
  -5   0   4    0.10    1.00
   5   0  -4   -0.10    1.10
   4   0  -4 1462.35   54.39
   4   0  -4 1637.14   54.49
   4   0  -4 1592.84   54.49
  -4   0   4 1536.55   54.29
  -4   0   4 1603.54   54.39
  -4   0   4 1581.14   54.59
  -4   0   4 1647.14   54.39
   3   0  -4    0.10    0.60
  -3   0   4    0.30    0.70
  -3   0   4    1.60    0.70
   3   0  -4    0.00    0.70
   3   0  -4    2.00    0.70
  -3   0   4    0.30    0.70
  -3   0   4    0.70    0.60
  -2   0   4 2220.28   77.49
   2   0  -4 2241.08   77.49
  -2   0   4 2180.38   77.49
   2   0  -4 2256.37   77.49
  -2   0   4 2338.47   77.59
  -2   0   4 2318.37   77.49
   2   0  -4 2307.67   77.49
   1   0  -4    0.40    0.40
  -1   0   4   -0.10    0.40
   1   0  -4    0.70    0.30
  -1   0   4    0.10    0.40
  -1   0   4    0.60    0.40
   1   0  -4    1.80    0.30
  -1   0   4    0.20    0.40
   0   0   4  309.37   10.30
   0   0   4  298.67   10.20
   0   0  -4  299.57   10.20
   0   0   4  300.27   10.40
   0   0  -4  291.97   10.30
   0   0  -4  289.17   10.30
   0   0   4  289.27   10.30
   0   0  -4  298.47   10.30
   0   0   4  294.97   10.30
  -1   0  -4   -0.10    0.40
  -1   0  -4    0.30    0.30
   1   0   4    0.10    0.40
  -1   0  -4    0.00    0.40
   1   0   4    0.20    0.40
   1   0   4    0.50    0.30
   1   0   4    0.40    0.40
  -2   0  -4 7530.25  253.77
  -2   0  -4 7534.65  254.57
   2   0   4 7344.47  253.57
   2   0   4 7430.96  253.87
  -2   0  -4 7366.66  253.47
   2   0   4 7684.93  254.07
   2   0   4 7128.59  253.77
   3   0   4   -0.50    0.70
   3   0   4    0.20    0.70
   3   0   4    0.10    0.50
  -3   0  -4    0.00    0.60
  -3   0  -4    0.00    0.70
   3   0   4    0.50    0.70
  -3   0  -4    0.10    0.60
  -4   0  -4   -0.70    0.90
  -4   0  -4    1.60    1.10
   4   0   4   -0.10    0.70
   4   0   4    0.30    0.80
   4   0   4    2.00    1.00
  -4   0  -4   -0.10    0.80
  -4   0  -4    0.10    0.70
   4   0   4    0.10    0.90
   5   0   4    0.00    1.20
   5   0   4   -0.10    1.10
  -5   0  -4   -0.10    0.90
   5   0   4   -0.40    1.20
  -5   0  -4   -0.90    1.30
  -5   0  -4    0.30    1.20
  -5   0  -4   -0.20    1.10
   6   0   4   16.50    2.10
   6   0   4   22.20    2.40
  -6   0  -4   22.70    2.70
   6   0   4   23.90    2.60
  -6   0  -4   16.00    2.00
  -7   0  -4   -0.50    1.60
   7   0   4   -0.70    1.80
  -7   0  -4    0.90    2.20
  -8   0  -4    9.50    2.40
   8   0   4    7.10    2.70
  -8   0  -4    5.20    2.40
  -9   0  -4    0.20    2.60
  -9   0  -4    0.70    2.90
   9   0   4    0.50    3.20
  10   0   4   51.39    5.60
 -10   0  -4   39.20    4.40
 -10  -1   4    1.80    4.30
  10   1  -4   -0.90    4.20
 -10   1   4   -0.30    3.30
  -9  -1   4    0.10    3.20
  -9  -1   4   -1.30    2.80
   9  -1  -4   -0.80    3.10
  -9   1   4   -0.20    3.20
   9   1  -4   -0.70    2.80
  -9   1   4   -0.50    2.30
   8  -1  -4   50.09    4.00
  -8  -1   4   51.09    4.50
  -8  -1   4   49.50    4.20
   8   1  -4   49.99    4.10
  -8   1   4   49.20    3.70
  -8   1   4   36.80    3.90
   7  -1  -4    9.80    2.30
  -7  -1   4    5.10    2.30
  -7  -1   4    4.50    1.90
   7  -1  -4    4.00    1.90
  -7   1   4    3.80    1.60
  -7   1   4    4.00    2.00
   7   1  -4    8.50    2.60
   7   1  -4    5.40    2.00
  -6  -1   4   92.89    4.80
   6  -1  -4  112.59    4.90
  -6  -1   4  109.99    5.30
  -6  -1   4  110.39    4.90
   6  -1  -4   99.29    4.80
   6   1  -4  105.39    5.00
  -6   1   4  108.69    4.70
   6   1  -4  107.99    5.00
  -6   1   4  106.19    5.30
   5  -1  -4   56.09    3.10
  -5  -1   4   62.59    3.10
  -5  -1   4   55.89    3.30
  -5  -1   4   58.39    3.20
   5  -1  -4   57.99    3.10
  -5  -1   4   57.39    3.10
   5   1  -4   60.39    3.20
  -5   1   4   67.39    2.80
  -5   1   4   49.80    3.20
  -5   1   4   55.69    2.90
   5   1  -4   60.79    3.10
   5   1  -4   58.39    3.20
   4  -1  -4  222.48    8.30
  -4  -1   4  220.58    8.50
  -4  -1   4  208.88    8.30
   4  -1  -4  227.18    8.30
  -4  -1   4  225.78    8.30
  -4  -1   4  231.68    8.40
   4  -1  -4  238.38    8.30
   4   1  -4  212.48    8.30
  -4   1   4  235.98    8.30
   4   1  -4  234.58    8.40
  -4   1   4  215.08    8.50
  -4   1   4  208.78    8.20
   4   1  -4  224.08    8.50
  -4   1   4  228.38    8.10
  -3  -1   4  695.33   24.10
   3  -1  -4  703.73   24.00
   3  -1  -4  696.03   24.00
  -3  -1   4  680.83   24.10
  -3  -1   4  660.73   24.10
   3  -1  -4  732.83   24.00
  -3  -1   4  675.23   24.00
   3   1  -4  684.03   24.10
   3   1  -4  712.13   24.10
  -3   1   4  659.63   24.20
  -3   1   4  726.83   23.90
   3   1  -4  701.43   24.00
  -3   1   4  657.93   24.00
  -2  -1   4 2398.26   83.09
   2  -1  -4 2403.36   82.89
  -2  -1   4 2428.36   82.99
  -2  -1   4 2419.46   82.99
   2  -1  -4 2450.15   82.89
  -2  -1   4 2433.66   82.99
  -2   1   4 2399.56   83.09
   2   1  -4 2492.25   82.99
  -2   1   4 2413.96   82.89
  -2   1   4 2398.96   82.89
   2   1  -4 2461.05   82.99
   2   1  -4 2419.86   82.99
  -1  -1   4 7102.29  256.87
  -1  -1   4 7724.33  257.57
  -1  -1   4 7724.63  257.27
  -1  -1   4 7576.44  257.17
   1  -1  -4 7379.56  257.27
  -1   1   4 7399.56  257.17
  -1   1   4 7676.13  257.87
   1   1  -4 7618.84  257.67
  -1   1   4 7591.44  257.87
   1   1  -4 7566.34  257.47
   0  -1  -4 1678.03   57.59
   0  -1   4 1604.14   57.69
   0  -1  -4 1620.24   57.69
   0  -1   4 1679.33   57.59
   0   1   4 1663.83   57.69
   0   1   4 1716.03   57.59
   0   1  -4 1736.73   57.69
   0   1  -4 1784.02   57.59
   0   1   4 1704.53   57.79
   1  -1   4   31.60    1.40
  -1  -1  -4   32.20    1.60
  -1  -1  -4   33.10    1.40
   1  -1   4   31.90    1.40
   1  -1   4   32.30    1.50
   1   1   4   36.40    1.50
   1   1   4   31.10    1.50
   1   1   4   32.30    1.40
  -1   1  -4   41.30    1.50
  -1   1  -4   35.10    1.40
   2  -1   4 3498.45  120.09
  -2  -1  -4 3582.34  120.19
  -2  -1  -4 3416.36  120.29
   2  -1   4 3736.43  119.99
   2  -1   4 3374.46  120.19
   2  -1   4 3557.44  120.09
  -2  -1  -4 3508.15  120.09
   2   1   4 3434.76  120.09
   2   1   4 3504.45  120.19
  -2   1  -4 3544.95  120.19
  -2   1  -4 3427.46  120.09
   2   1   4 3605.54  120.09
   2   1   4 3545.15  120.19
   3  -1   4  235.28    8.20
   3  -1   4  237.38    7.80
  -3  -1  -4  225.88    8.20
  -3  -1  -4  234.58    8.20
   3  -1   4  218.88    8.10
   3  -1   4  224.68    8.30
  -3  -1  -4  217.38    8.40
   3   1   4  226.38    8.20
  -3   1  -4  215.68    8.10
  -3   1  -4  221.08    8.30
   3   1   4  225.48    8.20
   3   1   4  218.18    8.20
   3   1   4  221.68    8.30
   4  -1   4  913.11   31.20
   4  -1   4  886.41   31.20
   4  -1   4  866.51   31.40
  -4  -1  -4  920.41   31.30
  -4  -1  -4  932.21   31.30
  -4  -1  -4  881.11   31.50
   4   1   4  917.31   31.20
   4   1   4  905.61   31.20
   4   1   4  852.21   31.40
  -4   1  -4  919.31   30.80
  -4   1  -4  868.81   31.50
  -4   1  -4  929.31   31.20
  -4   1  -4  877.71   31.20
   5  -1   4   -0.10    1.30
  -5  -1  -4   -0.10    1.20
   5  -1   4    0.20    1.10
  -5  -1  -4    0.20    1.20
   5  -1   4    1.00    1.10
  -5  -1  -4   -0.10    1.10
  -5  -1  -4    1.10    1.10
  -5   1  -4   -0.20    1.00
   5   1   4    0.70    1.30
  -5   1  -4    0.50    1.30
   5   1   4    0.10    1.00
   5   1   4    0.20    1.20
   5   1   4   -0.30    1.10
  -6  -1  -4   -0.30    1.40
   6  -1   4    1.40    1.60
  -6  -1  -4    0.60    1.80
   6  -1   4   -0.20    1.30
  -6   1  -4    0.60    1.30
  -6   1  -4   -0.50    1.60
   6   1   4    0.20    1.50
   6   1   4    0.50    1.70
   7  -1   4  134.49    6.40
   7  -1   4  138.49    6.10
  -7  -1  -4  134.39    6.50
  -7  -1  -4  136.79    6.20
   7   1   4  136.69    6.20
  -7   1  -4  126.69    5.90
  -7   1  -4  130.19    6.60
   7   1   4  128.99    6.30
   8  -1   4   65.59    4.90
  -8  -1  -4   58.89    4.60
  -8  -1  -4   60.49    4.50
  -8   1  -4   58.99    3.90
  -8   1  -4   47.60    4.60
   8   1   4   63.59    4.80
  -9  -1  -4   97.59    6.30
   9  -1   4   93.79    6.10
  -9   1  -4   95.59    5.40
  -9   1  -4   88.19    6.10
   9   1   4   86.99    6.50
  10  -1   4   23.20    5.00
 -10   1  -4   21.00    4.10
  -9  -2   4    4.00    3.40
  -9   2   4    6.00    3.10
  -9   2   4    3.00    2.20
   9   2  -4    2.80    3.40
   8  -2  -4   -0.30    2.40
   8  -2  -4    0.00    2.00
  -8  -2   4    0.60    2.50
  -8   2   4    1.50    2.60
  -8   2   4    1.10    1.70
   8   2  -4    0.40    2.50
   8   2  -4   -0.30    2.40
  -7  -2   4  229.98    9.50
   7  -2  -4  220.68    9.00
   7  -2  -4  238.28    9.30
   7   2  -4  220.38    9.10
  -7   2   4  212.88    9.50
   7   2  -4  221.88    9.30
  -7   2   4  217.18    8.70
  -6  -2   4  174.68    7.70
  -6  -2   4  140.49    6.30
  -6  -2   4  136.49    6.10
   6  -2  -4  139.59    6.10
   6  -2  -4  131.59    5.90
  -6  -2   4  140.09    6.10
   6   2  -4  141.99    6.00
  -6   2   4  131.09    5.70
  -6   2   4  135.39    6.40
   6   2  -4  139.09    6.20
   5  -2  -4   47.70    2.70
   5  -2  -4   54.39    2.90
  -5  -2   4   52.69    3.00
  -5  -2   4   47.30    3.00
  -5  -2   4   44.60    3.00
  -5  -2   4   50.29    3.00
  -5   2   4   42.60    3.00
   5   2  -4   49.99    3.10
  -5   2   4   50.99    2.50
   5   2  -4   43.40    2.80
   4  -2  -4    0.00    0.90
  -4  -2   4    0.10    1.10
  -4  -2   4    1.20    1.10
   4  -2  -4    0.00    0.70
  -4  -2   4    0.50    1.00
  -4  -2   4   -0.10    1.00
   4   2  -4    0.10    0.90
   4   2  -4    0.50    1.00
  -4   2   4    0.70    0.70
  -4   2   4   -0.10    0.60
   4   2  -4    0.30    1.00
  -4   2   4   -0.20    1.00
  -3  -2   4  300.07   10.70
   3  -2  -4  279.57   10.60
  -3  -2   4  295.37   10.80
   3  -2  -4  289.97   10.60
  -3  -2   4  301.67   10.70
  -3  -2   4  289.47   10.90
  -3   2   4  284.77   10.90
  -3   2   4  310.57   10.50
  -3   2   4  304.97   10.50
   3   2  -4  290.07   10.60
   3   2  -4  317.37   10.70
  -3   2   4  304.77   10.60
  -2  -2   4  151.98    5.50
  -2  -2   4  147.19    5.80
   2  -2  -4  154.28    5.40
  -2  -2   4  148.69    5.60
  -2  -2   4  149.88    5.50
   2  -2  -4  153.68    5.40
  -2   2   4  147.09    5.50
   2   2  -4  145.39    5.70
  -2   2   4  149.79    5.70
  -2   2   4  154.38    5.30
  -2   2   4  150.98    5.30
   2   2  -4  145.49    5.50
  -1  -2   4 9603.94  327.97
   1  -2  -4 9365.76  327.77
  -1  -2   4 9917.41  327.87
   1  -2  -4 9899.61  327.77
  -1  -2   4 9360.66  328.87
   1  -2  -4 9805.32  327.87
   1   2  -4 9319.97  328.27
  -1   2   4 9510.35  327.37
   1   2  -4 9353.36  327.87
  -1   2   4 9430.56  327.37
  -1   2   4 9874.21  327.87
  -1   2   4 9463.75  328.47
  -1   2   4 9999.00  328.87
   0  -2  -4 2299.57   77.59
   0  -2  -4 2283.57   77.59
   0  -2   4 2254.17   77.59
   0  -2   4 2298.17   77.79
   0  -2  -4 2218.68   77.89
   0   2  -4 2330.87   77.59
   0   2  -4 2150.98   77.59
   0   2   4 2213.38   77.79
   0   2   4 2236.18   77.89
   0   2   4 2373.86   77.59
   0   2   4 2286.07   77.49
   0   2   4 2245.78   77.49
   0   2  -4 2325.27   77.59
   0   2  -4 2323.17   77.79
   1  -2   4  120.39    4.40
   1  -2   4  111.79    4.50
   1  -2   4  116.19    4.30
  -1  -2  -4  116.59    4.30
  -1  -2  -4  108.09    4.50
   1  -2   4  139.29    4.50
   1   2   4  119.29    4.30
  -1   2  -4  117.59    4.30
   1   2   4  123.19    4.30
  -1   2  -4  124.39    4.40
   1   2   4  111.39    4.60
   1   2   4  124.09    4.50
  -1   2  -4  123.79    4.30
  -1   2  -4  122.09    4.60
  -2  -2  -4 1035.30   36.60
   2  -2   4 1043.70   36.80
   2  -2   4 1034.90   36.50
  -2  -2  -4 1061.79   36.90
   2  -2   4 1120.99   36.40
   2   2   4 1028.90   36.70
  -2   2  -4 1075.39   36.70
   2   2   4 1091.19   36.80
  -2   2  -4 1053.59   36.50
   2   2   4 1045.30   36.60
  -2   2  -4 1116.29   36.50
   3  -2   4  750.02   25.30
  -3  -2  -4  737.03   25.40
  -3  -2  -4  739.93   25.40
   3  -2   4  721.03   25.50
  -3  -2  -4  693.03   25.60
  -3   2  -4  717.73   25.20
   3   2   4  739.23   25.30
   3   2   4  743.93   25.60
   3   2   4  727.93   25.50
   3   2   4  728.03   25.30
   4  -2   4    3.70    1.30
  -4  -2  -4    1.90    1.10
   4  -2   4    4.40    1.00
  -4  -2  -4    3.30    1.10
   4  -2   4    3.60    1.20
  -4  -2  -4    3.80    1.00
   4   2   4    3.80    1.10
   4   2   4    3.40    0.90
   4   2   4    4.30    1.30
  -4   2  -4    4.90    1.30
  -4   2  -4    3.50    0.80
   4   2   4    5.10    1.20
   5  -2   4    1.00    1.00
  -5  -2  -4    1.30    1.20
   5  -2   4    1.50    1.30
  -5  -2  -4    2.30    1.50
  -5  -2  -4   -0.10    1.20
  -5  -2  -4    0.70    1.20
  -5   2  -4    1.30    1.00
  -5   2  -4    0.60    1.40
   5   2   4    0.90    1.30
   5   2   4    0.30    1.20
   5   2   4    1.10    1.10
   6  -2   4   12.50    1.90
   6  -2   4   13.50    2.10
  -6  -2  -4   15.70    2.20
  -6  -2  -4   16.30    2.20
  -6  -2  -4   13.10    2.20
   6   2   4   16.50    2.40
   6   2   4   14.10    1.90
  -6   2  -4   14.80    1.70
  -6   2  -4   13.20    2.30
   6   2   4   13.50    2.00
  -7  -2  -4    3.00    2.10
   7  -2   4    3.40    2.30
   7  -2   4    3.50    1.90
  -7   2  -4    4.00    1.60
  -7   2  -4    3.70    2.20
   7   2   4    2.40    2.00
   7   2   4    1.30    1.70
   8  -2   4    4.70    2.30
  -8  -2  -4    5.30    2.80
   8  -2   4    3.70    2.40
  -8   2  -4    3.40    2.70
   8   2   4    6.50    2.40
  -8   2  -4    5.80    1.90
   8   2   4    3.60    2.40
   9  -2   4   37.70    4.70
  -9  -2  -4   43.40    4.90
  -9   2  -4   42.90    4.00
   9   2   4   43.70    4.80
  -9   2  -4   41.00    4.80
   9  -3  -4   29.80    3.80
  -9  -3   4   30.00    4.40
  -9   3   4   33.70    4.70
   9   3  -4   36.20    4.50
  -9   3   4   30.20    3.00
   8  -3  -4    4.00    2.20
  -8  -3   4    2.80    2.90
   8   3  -4    2.00    2.50
   8   3  -4    1.10    2.20
  -8   3   4    2.10    1.60
  -8   3   4    3.40    2.50
   7  -3  -4  368.26   14.40
   7  -3  -4  404.06   14.80
  -7  -3   4  396.26   14.90
  -7  -3   4  390.06   15.00
   7   3  -4  376.16   14.50
   7   3  -4  394.26   15.00
  -7   3   4  383.66   15.10
  -7   3   4  381.06   14.10
  -6  -3   4  351.66   13.60
   6  -3  -4  351.06   13.40
   6  -3  -4  350.56   13.20
  -6  -3   4  369.16   13.60
  -6  -3   4  363.36   13.40
  -6   3   4  348.27   12.80
  -6   3   4  353.16   13.80
   6   3  -4  356.76   13.30
   6   3  -4  367.26   13.70
  -5  -3   4   15.50    2.00
   5  -3  -4   16.60    1.70
  -5  -3   4   14.70    1.80
   5  -3  -4   14.20    1.80
  -5  -3   4   13.60    1.90
   5   3  -4   16.50    1.80
  -5   3   4   16.50    2.20
   5   3  -4   13.90    1.90
  -5   3   4   17.10    1.50
  -4  -3   4    5.00    1.20
   4  -3  -4    3.70    0.90
  -4  -3   4    3.40    1.20
  -4  -3   4    3.80    1.30
   4  -3  -4    3.00    1.20
   4   3  -4    3.10    1.00
  -4   3   4    3.70    0.90
  -4   3   4    3.00    1.20
  -4   3   4    4.30    0.70
  -4   3   4    2.80    0.80
   4   3  -4    3.10    1.20
  -3  -3   4    4.30    1.20
   3  -3  -4    5.50    1.00
  -3  -3   4    3.60    1.00
   3  -3  -4    4.00    0.70
  -3  -3   4    3.00    0.90
   3  -3  -4    5.10    0.90
  -3  -3   4    2.10    1.00
   3   3  -4    1.60    1.00
  -3   3   4    3.30    0.80
  -3   3   4    2.50    1.20
   3   3  -4    3.50    0.80
  -3   3   4    3.80    0.50
  -2  -3   4  140.99    5.30
   2  -3  -4  135.09    5.00
  -2  -3   4  138.59    5.60
  -2  -3   4  142.69    5.20
   2  -3  -4  131.29    5.20
   2  -3  -4  141.29    5.10
  -2   3   4  150.78    5.30
   2   3  -4  146.39    5.20
   2   3  -4  130.49    5.50
   2   3  -4  142.59    5.10
  -1  -3   4  918.81   32.30
   1  -3  -4  950.30   32.10
  -1  -3   4  945.81   32.30
   1  -3  -4  919.01   32.10
   1  -3  -4  962.60   32.30
  -1  -3   4  982.90   32.30
   1   3  -4  945.41   32.60
  -1   3   4  902.41   32.60
   1   3  -4  961.50   32.20
   1   3  -4  941.91   32.20
  -1   3   4  939.71   32.30
  -1   3   4  903.11   32.50
   0  -3   4  230.08    8.20
   0  -3   4  234.18    8.60
   0  -3   4  234.78    8.20
   0  -3  -4  233.48    8.10
   0  -3  -4  233.58    8.10
   0  -3  -4  232.18    8.60
   0   3   4  245.98    8.40
   0   3   4  227.78    8.60
   0   3  -4  247.48    8.30
   0   3  -4  233.98    8.60
   0   3   4  237.68    8.60
   1  -3   4    0.60    0.70
   1  -3   4    1.60    0.40
   1  -3   4    0.80    0.80
  -1  -3  -4    1.10    0.40
  -1  -3  -4    0.70    0.80
  -1  -3  -4    1.50    0.50
   1  -3   4    1.70    0.40
   1   3   4    1.80    0.30
  -1   3  -4    2.50    0.70
   1   3   4    1.60    0.80
   1   3   4    2.10    0.30
  -1   3  -4    0.80    0.80
   1   3   4    1.50    0.70
   2  -3   4  113.79    4.50
   2  -3   4  133.09    4.60
   2  -3   4  120.69    4.60
  -2  -3  -4  122.69    4.70
   2  -3   4  119.59    4.90
  -2  -3  -4  120.49    5.00
   2   3   4  122.99    5.00
  -2   3  -4  127.29    4.80
  -2   3  -4  124.89    4.30
   2   3   4  117.69    4.90
   2   3   4  130.89    4.60
  -2   3  -4  127.19    4.40
   2   3   4  125.99    4.60
  -3  -3  -4  640.04   24.10
  -3  -3  -4  711.93   23.90
   3  -3   4  693.03   23.40
   3  -3   4  682.93   23.70
  -3  -3  -4  667.63   23.80
   3  -3   4  645.24   23.90
  -3   3  -4  692.43   24.00
   3   3   4  691.73   24.00
  -3   3  -4  680.13   23.50
   3   3   4  678.93   24.10
   3   3   4  666.33   23.70
  -3   3  -4  725.73   23.50
  -4  -3  -4   11.40    1.40
   4  -3   4   12.30    1.30
   4  -3   4    9.80    1.50
  -4  -3  -4    9.50    1.60
   4   3   4   14.50    1.80
   4   3   4   10.40    1.60
   4   3   4   10.10    1.20
  -4   3  -4   14.90    1.70
  -4   3  -4    9.80    1.10
  -5  -3  -4   56.99    3.40
  -5  -3  -4   52.69    3.40
  -5  -3  -4   55.39    3.20
   5  -3   4   58.49    3.00
   5  -3   4   52.99    3.20
   5   3   4   55.59    3.30
  -5   3  -4   51.79    2.60
   5   3   4   52.89    3.30
  -5   3  -4   61.29    3.50
   5   3   4   56.99    3.00
  -6  -3  -4    9.30    2.20
   6  -3   4    8.50    1.60
  -6  -3  -4    7.90    2.10
   6  -3   4   11.30    2.30
  -6  -3  -4    5.60    1.90
   6   3   4    6.80    1.60
  -6   3  -4    8.10    1.30
  -6   3  -4    7.80    2.10
   6   3   4    7.10    1.90
   6   3   4    6.30    1.90
  -7  -3  -4  128.49    6.70
   7  -3   4  142.89    6.60
   7  -3   4  138.39    6.20
   7   3   4  141.19    6.70
  -7   3  -4  144.59    6.90
  -7   3  -4  140.39    5.80
   7   3   4  132.19    6.20
   8  -3   4   25.00    3.00
   8  -3   4   29.10    3.70
  -8  -3  -4   22.80    3.60
   8   3   4   28.30    3.80
  -8   3  -4   24.10    3.60
  -8   3  -4   27.30    2.80
   8   3   4   25.50    3.00
  -9  -3  -4   87.69    6.70
   9  -3   4   84.19    6.50
   9   3   4   68.19    5.80
  -9   3  -4   68.89    4.60
   9   3   4   75.09    5.50
  -9   3  -4   70.69    6.20
   9  -4  -4    5.40    2.90
   9   4  -4    4.30    3.00
   9   4  -4    2.70    3.80
  -9   4   4    4.70    3.90
  -9   4   4    4.50    1.90
  -8  -4   4   21.70    3.80
   8  -4  -4   25.60    3.00
   8   4  -4   28.70    3.10
  -8   4   4   28.70    4.00
  -8   4   4   24.80    2.50
   8   4  -4   28.30    3.80
  -7  -4   4   13.20    3.00
  -7  -4   4   11.50    2.90
   7  -4  -4   10.70    2.00
  -7   4   4    7.90    2.50
   7   4  -4   13.00    2.60
  -7   4   4   12.20    1.50
   7   4  -4   12.80    2.20
  -6  -4   4  203.98    8.50
  -6  -4   4  201.78    8.70
  -6  -4   4  190.38    8.70
   6  -4  -4  219.18    8.50
   6  -4  -4  201.58    8.10
   6   4  -4  206.48    8.70
  -6   4   4  216.48    9.00
  -6   4   4  209.98    7.60
   6   4  -4  206.28    8.20
   5  -4  -4   10.80    1.90
  -5  -4   4    8.20    2.10
  -5  -4   4   13.00    2.10
   5  -4  -4    8.80    1.40
  -5  -4   4   12.90    1.80
  -5   4   4   13.50    1.10
   5   4  -4   16.20    1.70
  -5   4   4   12.00    2.20
   5   4  -4   10.80    2.00
   4  -4  -4   66.59    3.00
  -4  -4   4   64.39    3.60
   4  -4  -4   62.89    3.20
  -4  -4   4   65.09    3.40
  -4  -4   4   66.29    3.30
   4   4  -4   62.79    3.00
   4   4  -4   66.89    3.70
  -4   4   4   70.79    3.70
  -3  -4   4   18.50    2.20
   3  -4  -4   16.90    1.60
   3  -4  -4   18.10    1.30
  -3  -4   4   19.50    1.60
  -3  -4   4   20.00    1.80
   3  -4  -4   19.90    1.50
  -3   4   4   22.10    1.70
   3   4  -4   19.70    1.40
   3   4  -4   16.10    1.80
  -2  -4   4  119.89    4.60
  -2  -4   4  105.39    4.90
   2  -4  -4  116.19    4.30
   2  -4  -4  111.19    4.60
  -2  -4   4  113.69    4.50
   2  -4  -4  109.69    4.20
   2   4  -4  115.89    4.90
   2   4  -4  128.09    4.40
  -2   4   4  119.19    4.90
  -2   4   4  129.79    4.70
   2   4  -4  119.49    4.30
  -1  -4   4  189.58    7.00
  -1  -4   4  203.08    7.10
  -1  -4   4  187.08    7.50
  -1  -4   4  197.78    7.00
  -1   4   4  203.08    7.50
  -1   4   4  193.98    7.20
  -1   4   4  197.48    7.40
   1   4  -4  201.68    7.50
   0  -4   4 1224.78   43.80
   0  -4  -4 1249.38   43.20
   0  -4  -4 1285.37   43.80
   0  -4   4 1292.07   43.50
   0  -4   4 1238.18   43.30
   0  -4   4 1297.17   43.30
   0  -4  -4 1245.58   43.20
   0   4  -4 1226.88   43.80
   0   4   4 1287.27   43.60
   0   4   4 1290.67   43.80
   0   4  -4 1300.27   43.50
   0   4   4 1256.27   43.80
   1  -4   4   34.30    2.00
   1  -4   4   33.20    1.40
   1  -4   4   35.20    1.50
   1  -4   4   33.40    2.20
  -1  -4  -4   31.20    1.50
  -1  -4  -4   33.40    1.60
  -1  -4  -4   34.70    2.20
   1   4   4   34.00    2.00
  -1   4  -4   39.20    1.90
   1   4   4   36.60    2.20
  -1   4  -4   31.30    2.00
  -2  -4  -4  908.71   31.20
  -2  -4  -4  904.21   31.30
   2  -4   4  870.41   31.10
  -2  -4  -4  871.81   31.70
   2  -4   4  929.51   31.40
   2  -4   4  928.51   31.10
   2  -4   4  879.91   31.60
   2   4   4  904.31   31.00
   2   4   4  883.81   31.60
  -2   4  -4  928.01   31.50
  -2   4  -4  909.71   31.70
   2   4   4  934.41   31.00
   2   4   4  914.01   31.80
   3  -4   4   11.80    1.50
  -3  -4  -4    7.90    1.50
  -3  -4  -4   11.50    1.30
   3  -4   4    9.80    1.10
   3   4   4   11.80    1.10
   3   4   4   13.50    1.60
  -3   4  -4   15.60    1.70
   3   4   4   13.30    1.40
   3   4   4   14.80    1.70
   4  -4   4   13.10    1.50
  -4  -4  -4   13.90    1.50
   4  -4   4   15.30    2.00
  -4  -4  -4   13.90    1.90
  -4  -4  -4   15.30    2.10
   4   4   4   15.50    1.50
  -4   4  -4   14.30    1.80
   4   4   4   15.60    1.90
  -4   4  -4   16.00    1.00
  -4   4  -4   15.40    1.00
   4   4   4   16.70    2.00
   5  -4   4    0.70    1.70
  -5  -4  -4   -0.40    1.80
  -5  -4  -4    1.70    1.80
  -5  -4  -4   -0.80    1.30
   5  -4   4    0.50    1.20
   5   4   4   -0.10    1.00
   5   4   4   -0.60    1.40
   5   4   4   -0.40    1.40
  -5   4  -4   -0.40    1.60
  -5   4  -4    0.20    0.70
  -6  -4  -4   59.29    4.10
  -6  -4  -4   42.30    3.40
  -6  -4  -4   43.20    4.00
   6  -4   4   47.40    3.80
   6  -4   4   51.69    3.20
   6   4   4   48.10    3.80
   6   4   4   45.90    3.80
   6   4   4   54.99    3.20
  -6   4  -4   56.69    3.70
  -6   4  -4   51.59    2.60
  -7  -4  -4   16.20    3.00
  -7  -4  -4   15.30    3.00
   7  -4   4    9.50    2.00
  -7  -4  -4   14.50    3.10
   7  -4   4   16.00    3.00
   7   4   4   12.50    2.80
  -7   4  -4   14.20    2.90
   7   4   4   14.60    2.20
  -7   4  -4   14.80    1.70
  -8  -4  -4   40.60    4.60
   8  -4   4   43.70    4.40
   8  -4   4   45.20    4.10
  -8   4  -4   41.80    3.00
   8   4   4   42.80    4.40
   8   4   4   51.89    4.00
  -8   4  -4   41.20    4.40
   9  -4   4   59.09    6.20
  -9  -4  -4   55.09    6.50
   9  -4   4   58.89    5.30
   9   4   4   56.59    6.20
   9   4   4   53.99    5.10
  -9   4  -4   47.70    3.70
  -9   4  -4   54.49    6.00
   9  -5  -4   -0.30    2.90
  -8  -5   4   15.60    5.00
   8  -5  -4   13.50    2.70
   8   5  -4   14.20    3.70
   8   5  -4   15.00    2.70
  -8   5   4   13.80    3.70
   7  -5  -4   32.80    3.10
  -7  -5   4   39.40    4.20
  -7  -5   4   34.90    4.00
  -7   5   4   35.30    4.00
   7   5  -4   37.80    3.20
   7   5  -4   33.80    3.80
  -6  -5   4    1.10    2.10
  -6  -5   4    4.00    2.10
  -6  -5   4    0.90    2.60
   6  -5  -4    3.20    1.40
  -6   5   4    3.80    2.20
   6   5  -4    1.50    1.40
   6   5  -4    3.40    2.10
  -5  -5   4   23.40    2.30
   5  -5  -4   21.80    2.00
  -5  -5   4   18.70    2.60
  -5  -5   4   18.50    2.50
   5   5  -4   19.10    2.50
   5   5  -4   22.40    2.00
  -5   5   4   20.00    2.50
   4  -5  -4  131.99    5.60
  -4  -5   4  137.19    5.60
  -4  -5   4  118.99    6.00
   4  -5  -4  131.29    5.20
  -4  -5   4  131.69    5.80
  -4   5   4  138.99    6.10
   4   5  -4  136.99    5.20
   4   5  -4  135.59    5.90
   3  -5  -4    0.30    0.60
  -3  -5   4    0.20    1.30
   3  -5  -4    0.20    1.10
  -3  -5   4   -0.70    1.30
  -3  -5   4   -0.40    0.90
   3   5  -4    0.00    1.20
   3   5  -4   -0.30    0.60
  -3   5   4    0.00    1.10
  -3   5   4   -0.20    1.40
  -2  -5   4 1078.19   36.10
   2  -5  -4  996.00   35.70
  -2  -5   4 1027.20   36.00
   2  -5  -4 1048.60   36.20
  -2  -5   4 1000.00   36.60
   2  -5  -4 1050.39   35.70
  -2   5   4 1067.69   36.50
  -2   5   4 1052.99   36.30
   2   5  -4 1021.00   36.50
  -2   5   4 1080.29   36.20
  -1  -5   4  206.18    7.70
  -1  -5   4  198.18    7.50
  -1  -5   4  208.58    8.20
  -1  -5   4  215.98    7.50
  -1   5   4  216.38    7.80
  -1   5   4  210.58    8.00
  -1   5   4  212.08    8.10
   1   5  -4  199.88    8.00
   0  -5  -4  283.77    9.90
   0  -5  -4  286.37   10.70
   0  -5   4  287.47   10.30
   0  -5   4  280.07   10.00
   0  -5  -4  279.07    9.90
   0  -5   4  273.27   10.70
   0   5  -4  297.77   10.30
   0   5  -4  295.97   10.70
   0   5   4  292.87   10.50
   0   5   4  286.27   10.70
   0   5   4  288.17   10.70
   1  -5   4  538.35   18.90
   1  -5   4  514.95   19.00
  -1  -5  -4  523.05   18.30
   1  -5   4  524.65   18.20
  -1  -5  -4  528.35   19.00
   1  -5   4  544.55   18.30
  -1  -5  -4  518.15   18.30
   1   5   4  546.35   18.80
   1   5   4  520.65   19.00
  -1   5  -4  518.75   18.90
  -1   5  -4  543.85   18.60
  -2  -5  -4  316.07   11.60
   2  -5   4  321.07   12.10
   2  -5   4  312.27   11.40
   2  -5   4  341.57   11.40
  -2  -5  -4  332.97   12.20
   2  -5   4  329.97   11.80
   2   5   4  315.87   12.20
   2   5   4  328.97   12.00
  -2   5  -4  336.77   12.20
  -2   5  -4  326.07   11.90
  -3  -5  -4    4.70    1.10
   3  -5   4    6.40    1.50
   3  -5   4    5.80    0.90
  -3  -5  -4    4.30    1.70
   3   5   4    4.10    1.50
  -3   5  -4    7.10    1.60
   3   5   4    7.20    0.80
   3   5   4    4.80    1.50
   3   5   4    6.50    0.70
  -4  -5  -4   34.60    3.30
   4  -5   4   36.80    2.90
   4  -5   4   37.00    2.20
  -4  -5  -4   36.10    2.50
  -4  -5  -4   34.60    2.90
   4   5   4   35.20    2.00
   4   5   4   39.10    2.80
   4   5   4   41.20    3.20
  -4   5  -4   36.50    2.90
   5  -5   4   10.70    1.60
   5  -5   4    8.90    2.00
  -5  -5  -4   12.50    2.50
  -5  -5  -4    9.80    1.80
  -5  -5  -4   10.30    2.40
   5   5   4   13.80    1.50
   5   5   4    9.20    2.00
  -5   5  -4    9.90    2.00
   5   5   4    9.70    2.30
  -6  -5  -4   81.29    4.90
   6  -5   4   75.59    4.90
   6  -5   4   80.69    4.10
  -6  -5  -4   83.99    5.20
  -6  -5  -4   80.69    4.60
   6   5   4   78.19    4.00
   6   5   4   77.39    4.70
  -6   5  -4   84.99    5.00
   6   5   4   83.89    4.80
  -7  -5  -4   29.80    3.30
  -7  -5  -4   23.70    3.50
   7  -5   4   26.00    3.30
   7  -5   4   20.70    2.50
  -7  -5  -4   24.00    3.60
  -7   5  -4   26.20    3.50
  -7   5  -4   26.50    1.70
   7   5   4   23.20    3.40
   7   5   4   24.20    2.50
   7   5   4   25.20    3.40
   8  -5   4   12.00    2.70
   8  -5   4   14.90    3.40
  -8  -5  -4   12.80    3.80
   8   5   4   11.30    3.40
   8   5   4   12.10    2.60
  -8   5  -4   16.00    3.70
  -8   5  -4   11.50    1.50
  -9  -5  -4   -1.50    4.30
   9  -5   4    1.60    4.40
   9  -5   4    0.40    3.10
  -9   5  -4   -0.30    1.50
  -9   5  -4   -2.90    4.30
  -8  -6   4    0.90    4.00
   8  -6  -4   -0.50    2.40
   8   6  -4    2.30    3.30
  -8   6   4    5.60    3.40
   8   6  -4    3.30    2.30
   7  -6  -4    1.70    1.80
  -7  -6   4    2.70    2.60
  -7  -6   4    2.30    3.20
   7   6  -4    0.60    2.70
  -7   6   4    0.50    2.80
   7   6  -4    0.60    1.70
   6  -6  -4  166.48    7.10
  -6  -6   4  172.78    7.70
  -6  -6   4  166.78    8.20
   6   6  -4  177.28    7.00
   6   6  -4  179.68    8.00
  -6   6   4  183.78    8.20
  -5  -6   4   57.19    4.60
   5  -6  -4   56.09    3.00
  -5  -6   4   53.49    3.60
  -5   6   4   59.49    4.30
   5   6  -4   59.89    3.00
   5   6  -4   62.09    4.00
  -4  -6   4   39.90    3.50
   4  -6  -4   42.70    2.30
  -4  -6   4   37.20    2.80
   4   6  -4   40.50    3.20
   4   6  -4   41.20    2.10
  -4   6   4   41.50    3.30
  -3  -6   4   40.50    2.40
  -3  -6   4   34.00    3.00
   3  -6  -4   36.60    1.80
   3  -6  -4   34.70    2.60
  -3   6   4   35.90    3.10
   2  -6  -4    4.50    1.40
  -2  -6   4    9.10    1.90
   2  -6  -4    7.70    0.70
   2  -6  -4    7.20    0.70
  -2  -6   4    8.70    1.10
  -2   6   4    8.30    1.50
  -2   6   4    6.10    1.60
   2   6  -4    7.80    1.70
  -2   6   4    9.30    1.90
  -1  -6   4  113.09    4.30
  -1  -6   4  105.09    5.70
  -1  -6   4  102.59    5.20
  -1   6   4  118.49    5.20
  -1   6   4  111.19    5.10
  -1   6   4  120.29    4.90
   1   6  -4  119.89    5.20
   0  -6  -4   82.39    3.00
   0  -6   4   85.59    3.20
   0  -6   4   75.79    4.00
   0  -6   4   75.99    3.10
   0  -6   4   85.99    3.80
   0  -6  -4   81.79    3.00
   0  -6  -4   72.89    3.90
   0   6  -4   86.79    4.20
   0   6  -4   85.29    3.70
   0   6   4   83.59    4.00
   0   6   4   85.69    4.20
   0   6   4   86.19    3.90
  -1  -6  -4   14.40    1.20
   1  -6   4   13.00    1.00
   1  -6   4   15.20    2.00
   1  -6   4   11.50    1.80
  -1  -6  -4   16.10    2.00
   1  -6   4   14.90    1.10
   1   6   4   17.30    1.90
   1   6   4   16.90    2.00
  -1   6  -4   13.90    1.80
  -1   6  -4   16.70    1.80
  -2  -6  -4  302.47   11.80
   2  -6   4  327.07   11.60
   2  -6   4  317.47   10.90
   2  -6   4  307.17   11.80
  -2  -6  -4  303.97   11.10
   2   6   4  298.07   11.90
   2   6   4  311.17   11.70
  -2   6  -4  314.67   11.80
  -2   6  -4  313.37   11.50
  -3  -6  -4    1.40    1.10
  -3  -6  -4    2.30    1.90
   3  -6   4    1.40    1.50
   3  -6   4    1.50    0.80
  -3   6  -4    2.30    1.50
   3   6   4    3.50    1.70
   3   6   4    0.80    1.70
   4  -6   4   58.49    2.90
   4  -6   4   60.49    3.90
  -4  -6  -4   69.19    3.40
  -4  -6  -4   61.69    4.10
  -4  -6  -4   51.09    4.30
   4   6   4   62.69    4.20
  -4   6  -4   63.19    3.80
   4   6   4   60.99    3.90
   4   6   4   56.89    2.50
  -5  -6  -4  108.89    5.30
  -5  -6  -4  116.39    6.10
   5  -6   4  111.59    4.90
  -5  -6  -4  108.29    6.00
   5  -6   4  121.09    5.90
  -5   6  -4  116.79    5.80
   5   6   4  112.39    4.60
   5   6   4  108.09    5.60
   5   6   4  116.59    6.20
  -6  -6  -4    2.70    2.70
  -6  -6  -4   -0.40    2.00
  -6  -6  -4    0.20    2.80
   6  -6   4    2.40    2.30
   6  -6   4    3.10    1.60
  -6   6  -4    3.20    2.30
   6   6   4    1.40    2.60
   6   6   4    5.80    2.40
   6   6   4    1.60    1.40
  -7  -6  -4   12.80    2.90
   7  -6   4   10.10    3.30
  -7  -6  -4   10.20    3.60
  -7  -6  -4    7.00    3.30
   7  -6   4    7.30    2.20
  -7   6  -4    7.70    3.30
   7   6   4    7.60    2.00
   7   6   4    6.60    2.90
   7   6   4    6.20    3.20
  -8  -6  -4    2.50    4.00
   8  -6   4    0.60    2.50
   8  -6   4    3.10    3.80
   8   6   4   -0.30    3.60
  -8   6  -4    0.90    3.70
   8   6   4    1.20    2.30
  -7  -7   4   29.90    3.80
  -7  -7   4   13.50    4.10
   7  -7  -4   16.10    2.50
   7   7  -4   18.30    2.20
  -7   7   4   23.70    4.20
   7   7  -4   20.10    4.10
  -6  -7   4    9.70    3.50
   6  -7  -4   10.70    1.90
  -6  -7   4   13.60    2.60
   6   7  -4    8.80    1.60
  -6   7   4   14.60    3.40
   6   7  -4    9.60    2.80
  -5  -7   4  108.49    6.40
   5  -7  -4  100.69    4.60
  -5  -7   4  105.19    5.30
   5   7  -4  112.89    6.10
   5   7  -4  109.39    4.20
  -5   7   4   95.19    5.70
  -4  -7   4    9.10    1.80
  -4  -7   4    7.30    2.40
   4  -7  -4    7.60    1.20
  -4   7   4    8.70    2.60
   4   7  -4    6.80    2.20
  -3  -7   4  414.46   14.70
  -3  -7   4  391.56   15.60
   3  -7  -4  393.66   14.20
   3   7  -4  419.16   15.40
  -3   7   4  410.86   15.40
  -2  -7   4   43.90    3.50
  -2  -7   4   41.80    2.40
   2  -7  -4   41.50    1.70
   2  -7  -4   39.50    3.10
  -2   7   4   43.70    3.10
   2   7  -4   41.70    3.50
  -2   7   4   36.40    3.10
  -2   7   4   45.80    3.20
  -1  -7   4  444.16   16.20
   1  -7  -4  430.76   16.00
   1  -7  -4  433.06   15.70
  -1  -7   4  411.06   15.00
  -1   7   4  411.66   15.80
   1   7  -4  441.36   16.00
  -1   7   4  445.86   15.70
  -1   7   4  408.46   15.80
   0  -7   4   20.40    1.40
   0  -7  -4   21.00    2.40
   0  -7  -4   19.30    1.20
   0  -7   4   22.40    2.60
   0  -7  -4   22.10    1.10
   0   7   4   21.40    2.30
   0   7  -4   23.10    2.50
   0   7   4   23.70    2.60
   0   7   4   20.40    2.30
   1  -7   4   35.60    3.10
  -1  -7  -4   30.20    3.00
   1  -7   4   32.80    3.00
   1  -7   4   31.50    1.60
  -1  -7  -4   29.70    1.80
   1   7   4   32.40    2.90
   1   7   4   32.90    2.80
  -1   7  -4   34.00    3.10
   2  -7   4    6.10    0.90
   2  -7   4    5.30    1.80
  -2  -7  -4    4.30    2.00
  -2  -7  -4    6.00    1.20
  -2   7  -4    4.10    1.80
   2   7   4    5.90    1.90
   2   7   4    4.60    1.90
   3  -7   4  189.08    7.00
  -3  -7  -4  190.28    7.40
  -3  -7  -4  186.78    8.40
   3  -7   4  201.98    8.20
  -3  -7  -4  197.08    8.30
  -3   7  -4  189.38    8.00
   3   7   4  180.18    7.90
   3   7   4  190.48    8.30
  -4  -7  -4   58.19    4.50
  -4  -7  -4   56.19    3.40
   4  -7   4   62.69    3.00
  -4  -7  -4   66.49    4.60
   4  -7   4   63.99    4.00
   4   7   4   47.70    3.80
  -4   7  -4   61.09    4.10
   4   7   4   57.19    4.30
  -5  -7  -4  104.79    6.20
   5  -7   4  115.59    6.10
  -5  -7  -4  115.29    6.70
   5  -7   4  111.19    4.90
  -5  -7  -4  104.19    5.40
   5   7   4   98.29    5.70
  -5   7  -4  119.29    6.00
   5   7   4  115.19    6.50
   6  -7   4    1.60    2.80
   6  -7   4    5.70    1.80
  -6  -7  -4    0.90    2.90
  -6  -7  -4    3.10    2.80
  -6  -7  -4    3.90    2.30
   6   7   4    2.60    2.70
  -6   7  -4    1.50    2.60
   6   7   4    3.90    2.80
   6   7   4    4.00    1.20
  -7  -7  -4   15.80    4.30
  -7  -7  -4   18.10    4.20
  -7  -7  -4   19.30    3.30
   7  -7   4   18.90    4.00
   7  -7   4   14.50    2.60
   7   7   4   15.60    2.10
   7   7   4   15.90    3.90
  -7   7  -4   23.00    4.30
  -7  -8   4    9.00    5.30
  -7  -8   4   12.80    3.70
   7   8  -4   10.80    1.70
  -7   8   4   12.00    4.30
  -6  -8   4   51.09    4.60
   6  -8  -4   48.20    3.50
  -6  -8   4   46.50    5.40
   6   8  -4   42.60    4.80
  -6   8   4   46.80    5.00
  -5  -8   4   57.59    5.70
  -5  -8   4   57.39    4.30
   5  -8  -4   64.89    3.50
   5   8  -4   66.99    5.20
  -5   8   4   65.89    5.30
  -4  -8   4   25.00    3.50
   4  -8  -4   26.30    2.00
  -4  -8   4   27.10    2.90
   4   8  -4   28.20    3.60
  -4   8   4   23.90    3.40
  -3  -8   4   14.70    2.90
  -3  -8   4   14.20    1.80
   3  -8  -4   17.30    1.40
  -3   8   4   18.60    3.00
   3   8  -4   15.20    2.70
  -2  -8   4    0.40    2.40
  -2  -8   4    1.30    1.20
   2   8  -4    3.20    2.40
  -2   8   4    2.60    2.20
  -1  -8   4  117.09    6.10
  -1  -8   4  110.69    4.50
   1  -8  -4  117.89    5.80
  -1   8   4  111.09    5.60
   1   8  -4  107.79    5.60
  -1   8   4  110.39    5.40
  -1   8   4   98.49    5.50
   0  -8   4   94.69    3.90
   0  -8  -4   99.09    5.30
   0  -8   4  100.99    5.50
   0  -8  -4   95.79    3.70
   0   8   4   99.89    5.30
   0   8   4  106.99    5.20
   0   8   4   98.99    5.40
   0   8  -4  106.09    5.50
   1  -8   4    3.50    2.20
  -1  -8  -4    8.30    1.20
  -1  -8  -4    9.70    2.40
   1  -8   4    9.50    1.00
   1  -8   4    8.50    2.40
  -1  -8  -4   10.00    2.70
   1   8   4    6.40    2.20
  -1   8  -4    8.80    2.40
   1   8   4    8.50    2.50
  -2  -8  -4   14.50    1.60
   2  -8   4   13.90    1.30
  -2  -8  -4   15.90    2.90
  -2  -8  -4   13.50    3.00
   2  -8   4   17.80    2.60
  -2   8  -4   11.10    2.40
   2   8   4   15.60    2.90
   2   8   4   10.40    2.50
   3  -8   4    1.70    1.00
  -3  -8  -4    1.20    1.30
  -3  -8  -4    1.90    2.40
   3  -8   4    1.90    2.40
  -3  -8  -4    2.10    2.50
   3   8   4    2.10    2.20
   3   8   4    3.20    2.10
   4  -8   4    9.20    1.50
  -4  -8  -4   12.70    2.00
   4  -8   4   10.30    2.60
  -4  -8  -4   12.80    3.20
  -4  -8  -4   11.50    3.10
   4   8   4   12.50    3.00
   4   8   4   13.50    2.90
   5  -8   4   -0.50    2.80
   5  -8   4    0.50    1.70
  -5  -8  -4    0.80    3.40
  -5  -8  -4   -0.40    3.40
  -5  -8  -4   -0.20    2.00
   5   8   4    1.70    2.40
   5   8   4    0.90    3.10
  -6  -8  -4   29.20    3.30
   6  -8   4   35.30    4.40
  -6  -8  -4   36.50    4.80
   6  -8   4   33.70    3.30
   6   8   4   31.90    4.40
   6   8   4   30.60    4.00
  -7  -8  -4    3.00    4.10
  -7  -8  -4    3.20    3.40
  -5  -9   4    5.50    4.20
   5  -9  -4    3.80    1.70
  -5  -9   4    4.30    2.60
  -5   9   4    2.30    3.60
   5   9  -4    0.80    3.20
  -4  -9   4   48.60    3.80
  -4  -9   4   45.60    5.10
   4  -9  -4   46.30    2.70
  -4   9   4   44.30    5.20
   4   9  -4   47.80    4.60
  -3  -9   4    8.60    2.00
  -3  -9   4    8.00    3.10
   3  -9  -4    7.00    1.10
  -3   9   4    9.40    3.10
   3   9  -4    9.10    3.10
  -2  -9   4  130.99    5.50
   2  -9  -4  141.59    7.10
  -2  -9   4  124.19    7.30
   2   9  -4  121.99    6.90
  -2   9   4  137.49    6.90
   1  -9  -4   23.50    3.50
  -1  -9   4   24.70    3.60
   1  -9  -4   22.00    3.40
  -1  -9   4   24.10    2.00
  -1   9   4   18.30    3.10
   1   9  -4   26.40    3.50
  -1   9   4   25.30    3.40
   0  -9  -4  185.08    7.90
   0  -9   4  167.98    8.10
   0  -9   4  165.68    6.20
   0  -9  -4  164.78    7.90
   0  -9  -4  161.18    6.00
   0   9   4  156.08    7.70
   0   9  -4  171.38    7.90
   1  -9   4   -0.60    0.90
  -1  -9  -4    1.00    1.20
   1  -9   4   -0.60    2.20
  -1  -9  -4   -0.40    2.50
  -1  -9  -4    1.10    4.00
  -1   9  -4    0.90    2.30
   1   9   4    1.70    2.50
   1   9   4    0.20    2.20
   2  -9   4   91.59    3.70
  -2  -9  -4   86.69    4.10
  -2  -9  -4   90.19    6.30
   2  -9   4   92.09    5.40
   2   9   4   96.29    6.00
  -2   9  -4   97.09    5.50
   2   9   4   90.99    5.50
   3  -9   4    1.70    1.10
  -3  -9  -4    1.10    1.60
  -3  -9  -4    0.90    3.30
   3  -9   4    2.90    2.80
   3   9   4    1.80    3.10
   3   9   4   -0.50    2.70
  -4  -9  -4   37.50    3.50
  -4  -9  -4   37.50    4.70
   4  -9   4   37.70    4.30
   4  -9   4   34.10    2.70
   4   9   4   40.00    4.30
   4   9   4   37.40    4.40
  -5  -9  -4   -1.70    2.30
   5  -9   4    0.30    4.00
   5  -9   4    0.60    1.90
  -5  -9  -4    1.80    3.80
   5   9   4   -0.50    3.40
   5   9   4    0.00    3.30
  -4 -10   4   54.99    5.10
   4 -10  -4   58.59    3.30
   4  10  -4   57.19    5.70
  -3 -10   4   12.40    2.30
   3 -10  -4   17.20    1.80
  -3 -10   4   18.90    4.50
   3  10  -4   12.20    3.60
  -2 -10   4    0.10    1.60
  -2 -10   4    0.90    3.60
   2  10  -4    2.50    3.00
  -1 -10   4  101.19    4.50
  -1 -10   4   97.49    6.90
   1  10  -4   97.39    6.50
   0 -10  -4  113.49    4.40
   0 -10   4  110.39    7.10
   0 -10   4  115.49    4.70
   0 -10  -4  123.19    7.30
   0 -10   4  117.19    7.00
   0  10   4  104.99    6.50
   0  10  -4  110.59    6.80
   1 -10   4   36.40    4.30
   1 -10   4   38.30    2.30
  -1 -10  -4   42.40    2.60
  -1 -10  -4   47.50    5.20
   1  10   4   38.60    4.70
  -1  10  -4   37.00    4.40
   2 -10   4    7.10    3.10
   2 -10   4    7.20    1.30
  -2 -10  -4    7.00    1.80
  -2 -10  -4    7.80    3.70
   2  10   4    9.60    3.50
   2  10   4    7.60    3.50
  -2  10  -4    5.50    3.10
  -3 -10  -4    0.10    1.90
  -3 -10  -4   -1.00    4.00
   3 -10   4    2.80    3.40
   3 -10   4   -0.50    1.40
   3  10   4   -0.10    3.80
   3  10   4    0.50    3.40
  -4 -10  -4   -0.40    2.30
  -4 -10  -4    1.50    5.00
   4 -10   4   -0.30    1.80
   4  10   4   -1.40    3.70
   4  10   4   -1.50    4.20
  -1 -11   4    0.50    4.60
  -1 -11   4    0.40    1.70
   1  11  -4    0.40    3.40
   0 -11   4   38.90    2.80
   0 -11   4   38.10    4.90
   0 -11  -4   33.30    2.90
   0 -11  -4   47.00    5.90
   0  11   4   41.80    5.40
   0  11  -4   36.00    4.80
   1 -11   4   24.00    2.30
  -1 -11  -4   27.00    5.50
   1 -11   4   25.80    4.50
  -1 -11  -4   24.50    2.20
  -1  11  -4   19.90    4.30
   1  11   4   19.00    4.80
 -10   0   5    2.40    4.60
 -10   0   5    1.00    3.30
   9   0  -5    9.80    3.40
  -9   0   5   14.60    3.10
  -9   0   5   17.30    3.50
  -8   0   5    0.50    2.00
  -8   0   5   -1.30    2.40
   8   0  -5    0.30    2.50
   7   0  -5  139.99    6.30
  -7   0   5  131.19    6.50
  -7   0   5  136.99    6.10
   6   0  -5   -0.50    1.50
   6   0  -5    0.00    1.60
  -6   0   5    0.20    1.30
  -6   0   5   -0.20    1.70
   5   0  -5  132.49    5.60
  -5   0   5  133.09    5.40
   5   0  -5  135.59    5.60
  -5   0   5  124.39    5.70
  -5   0   5  140.29    5.50
  -4   0   5   -0.10    0.90
   4   0  -5    0.00    0.90
   4   0  -5    0.20    0.90
   4   0  -5    0.20    0.90
  -4   0   5    1.00    0.90
  -4   0   5    0.30    1.00
  -4   0   5    0.40    0.90
  -3   0   5  101.19    3.90
   3   0  -5   93.69    3.80
   3   0  -5   96.89    3.80
   3   0  -5   92.89    3.80
  -3   0   5   93.99    3.80
  -3   0   5   94.39    3.80
  -3   0   5   90.59    3.90
   2   0  -5    0.00    0.50
  -2   0   5   -0.10    0.50
   2   0  -5   -0.20    0.50
   2   0  -5    0.10    0.50
  -2   0   5    1.00    0.60
  -2   0   5    0.20    0.60
  -2   0   5    0.60    0.50
  -1   0   5  752.42   25.60
  -1   0   5  718.03   25.60
  -1   0   5  752.42   25.60
   1   0  -5  731.13   25.50
   1   0  -5  763.12   25.50
   1   0  -5  765.22   25.60
  -1   0   5  715.53   25.50
   0   0   5    0.70    0.30
   0   0   5    0.70    0.40
   0   0  -5    0.70    0.40
   0   0   5    0.70    0.30
   0   0   5    0.40    0.40
   0   0  -5    0.20    0.30
   0   0   5    0.00    0.30
   0   0  -5    1.00    0.40
   1   0   5  163.18    5.80
   1   0   5  165.88    5.80
   1   0   5  173.88    5.90
  -1   0  -5  157.88    5.90
   1   0   5  158.08    5.80
  -1   0  -5  155.28    5.80
  -1   0  -5  162.68    5.80
   2   0   5   -0.30    0.50
  -2   0  -5   -0.40    0.50
  -2   0  -5   -0.50    0.50
   2   0   5    0.30    0.50
   2   0   5   -0.20    0.60
  -2   0  -5   -0.50    0.60
   2   0   5   -0.10    0.50
   3   0   5    1.10    0.70
  -3   0  -5    0.60    0.70
  -3   0  -5    0.10    0.70
   3   0   5    0.00    0.70
   3   0   5    1.20    0.70
  -3   0  -5    2.70    1.00
   3   0   5    0.90    0.60
   4   0   5    0.00    0.90
   4   0   5   -0.30    0.90
  -4   0  -5    0.30    1.00
   4   0   5    0.30    1.00
  -4   0  -5   -0.30    0.90
  -4   0  -5    0.00    0.90
   4   0   5    0.00    0.70
   5   0   5  105.69    4.90
  -5   0  -5  111.99    5.00
  -5   0  -5  104.59    4.70
   5   0   5  110.09    4.80
   5   0   5  120.19    4.80
   6   0   5   -1.60    1.50
   6   0   5   -1.10    1.60
  -6   0  -5   -2.90    1.40
  -6   0  -5   -0.30    1.70
   6   0   5    0.60    1.60
  -7   0  -5  340.47   13.60
  -7   0  -5  353.16   13.10
   7   0   5  337.27   13.40
   8   0   5   -0.90    2.20
  -8   0  -5   -0.20    2.50
  -8   0  -5   -0.30    2.00
   9   0   5   95.19    6.40
  -9   0  -5   73.99    5.90
  -9   0  -5   89.39    5.40
 -10   0  -5   -1.70    3.20
 -10  -1   5   27.50    5.20
  10   1  -5   32.70    5.10
  -9  -1   5   11.00    3.50
  -9  -1   5   13.10    3.30
  -9   1   5   10.40    2.60
  -9   1   5   12.20    3.80
   9   1  -5   14.60    3.70
  -8  -1   5   39.10    4.00
  -8  -1   5   41.30    4.30
   8  -1  -5   41.80    3.80
   8   1  -5   40.20    4.30
  -8   1   5   45.30    4.40
  -8   1   5   41.50    3.40
   7  -1  -5    3.10    1.80
  -7  -1   5    1.10    1.80
  -7  -1   5    3.20    2.10
   7  -1  -5    1.40    1.80
  -7   1   5    2.20    1.70
   7   1  -5    2.10    1.90
  -7   1   5    2.40    2.00
   6  -1  -5   53.39    3.50
  -6  -1   5   64.29    3.90
  -6  -1   5   63.09    3.60
  -6  -1   5   55.59    3.50
  -6   1   5   64.99    3.70
  -6   1   5   63.99    3.30
   6   1  -5   54.99    3.50
   6   1  -5   60.39    3.70
  -5  -1   5    0.50    1.30
  -5  -1   5    1.10    1.30
  -5  -1   5    0.90    1.20
   5  -1  -5    1.60    1.20
  -5  -1   5    1.60    1.40
   5  -1  -5    0.50    1.00
  -5   1   5    1.30    1.00
  -5   1   5    1.30    1.40
   5   1  -5    1.30    1.20
  -5   1   5    1.20    1.00
   5   1  -5    0.60    1.30
   5   1  -5    0.20    1.30
  -4  -1   5   20.50    1.80
  -4  -1   5   23.00    1.90
   4  -1  -5   23.50    1.70
   4  -1  -5   19.90    1.80
  -4  -1   5   20.00    1.90
  -4  -1   5   21.10    1.80
   4  -1  -5   18.40    1.60
  -4   1   5   17.50    1.80
   4   1  -5   23.20    1.70
   4   1  -5   20.40    1.70
   4   1  -5   17.50    1.60
  -4   1   5   23.30    1.60
  -4   1   5   19.20    1.50
  -4   1   5   23.80    1.80
  -3  -1   5 1368.86   47.30
  -3  -1   5 1370.76   47.20
  -3  -1   5 1353.66   47.20
   3  -1  -5 1373.66   47.10
  -3  -1   5 1415.66   47.20
   3  -1  -5 1401.46   47.10
   3  -1  -5 1363.56   47.10
  -3   1   5 1344.57   47.30
   3   1  -5 1390.26   47.20
  -3   1   5 1305.97   47.10
   3   1  -5 1384.06   47.20
  -3   1   5 1358.56   47.10
   3   1  -5 1380.26   47.20
  -2  -1   5    6.80    0.90
   2  -1  -5    5.20    0.60
  -2  -1   5   10.70    0.90
   2  -1  -5    5.90    0.60
  -2  -1   5    7.00    0.90
  -2  -1   5    6.10    0.80
  -2   1   5    6.00    0.80
  -2   1   5    5.80    0.70
  -2   1   5    6.30    0.90
   2   1  -5    5.40    0.80
   2   1  -5    5.50    0.70
   2   1  -5    7.90    0.80
  -1  -1   5  583.74   19.60
  -1  -1   5  567.24   19.70
   1  -1  -5  569.34   19.70
  -1  -1   5  562.94   19.80
  -1  -1   5  576.64   19.90
  -1   1   5  560.44   19.70
   1   1  -5  590.64   19.80
   1   1  -5  593.24   19.80
  -1   1   5  537.85   19.80
   1   1  -5  558.54   19.70
  -1   1   5  589.74   19.80
   0  -1  -5 6800.72  235.58
   0  -1   5 6767.12  234.88
   0  -1  -5 6902.31  235.28
   0  -1   5 6891.61  235.48
   0   1   5 6944.10  235.68
   0   1  -5 7100.49  235.58
   0   1   5 6824.02  235.18
   0   1   5 7090.89  235.28
   0   1  -5 7083.79  235.68
   0   1   5 6515.45  235.08
   1  -1   5   74.39    3.00
  -1  -1  -5   78.69    2.90
   1  -1   5   77.19    2.90
   1  -1   5   80.59    2.90
  -1  -1  -5   77.09    3.10
   1   1   5   74.09    2.90
  -1   1  -5   78.59    2.90
  -1   1  -5   77.69    2.90
   1   1   5   78.89    3.00
   1   1   5   71.89    3.00
   2  -1   5  693.03   24.80
  -2  -1  -5  745.53   24.80
   2  -1   5  741.53   24.70
  -2  -1  -5  749.13   24.70
   2  -1   5  703.73   24.60
   2  -1   5  705.13   24.70
  -2  -1  -5  715.23   24.90
  -2   1  -5  690.73   24.70
  -2   1  -5  707.73   24.80
   2   1   5  737.43   24.80
   2   1   5  669.33   24.70
   2   1   5  723.03   24.70
   2   1   5  711.73   24.80
   3  -1   5    0.70    0.60
  -3  -1  -5    1.10    0.80
  -3  -1  -5   -0.10    0.80
   3  -1   5    0.90    0.50
   3  -1   5    0.60    0.80
  -3  -1  -5    0.40    0.80
   3  -1   5    0.80    0.80
   3   1   5    0.90    0.80
   3   1   5    0.30    0.60
  -3   1  -5    1.10    0.80
  -3   1  -5   -0.20    0.70
   3   1   5    0.20    0.70
   3   1   5    0.80    0.80
  -3   1  -5    1.00    0.60
   4  -1   5  668.33   22.40
  -4  -1  -5  639.54   22.90
   4  -1   5  653.33   23.10
  -4  -1  -5  649.83   23.20
  -4  -1  -5  647.94   22.90
   4  -1   5  653.53   22.90
   4   1   5  644.44   22.80
  -4   1  -5  623.74   22.80
   4   1   5  689.93   22.90
  -4   1  -5  625.74   23.10
   4   1   5  649.64   22.90
  -4   1  -5  685.13   22.40
   4   1   5  646.54   23.10
  -5  -1  -5   60.89    2.90
   5  -1   5   56.89    3.30
  -5  -1  -5   48.40    3.20
  -5  -1  -5   54.99    3.10
  -5  -1  -5   62.09    3.20
   5  -1   5   55.69    3.00
   5  -1   5   52.89    3.10
   5   1   5   60.59    3.30
  -5   1  -5   51.49    2.90
  -5   1  -5   57.69    3.20
   5   1   5   51.19    2.80
   6  -1   5  107.89    5.00
   6  -1   5  102.59    4.80
  -6  -1  -5   91.09    5.10
  -6   1  -5  100.79    4.50
   6   1   5   94.59    4.70
  -6   1  -5  100.99    5.20
   6   1   5   99.19    4.90
  -7  -1  -5   80.19    4.60
  -7  -1  -5   78.09    4.90
   7  -1   5   81.49    4.70
   7  -1   5   83.99    4.50
  -7   1  -5   77.79    4.20
  -7   1  -5   76.59    4.70
   7   1   5   78.39    4.60
   7   1   5   74.39    4.80
   8  -1   5   -0.10    2.50
  -8  -1  -5    3.90    2.70
  -8  -1  -5    2.20    2.40
  -8   1  -5    2.40    1.90
   8   1   5    1.70    2.50
  -8   1  -5    1.70    2.60
  -9  -1  -5   19.60    3.70
   9  -1   5   18.20    3.90
  -9   1  -5   20.50    3.10
  -9   1  -5   17.80    3.90
   9   1   5   15.50    3.80
  -9  -2   5   21.80    4.10
   9   2  -5   21.10    4.00
  -9   2   5   20.80    3.70
  -9   2   5   18.20    2.70
  -8  -2   5  171.58    8.60
   8  -2  -5  193.38    8.20
  -8   2   5  188.98    7.70
   8   2  -5  184.48    8.40
  -8   2   5  183.98    8.70
   7  -2  -5   73.39    4.10
  -7  -2   5   60.69    4.20
   7  -2  -5   63.89    4.20
   7   2  -5   66.69    4.20
   7   2  -5   65.79    4.20
  -7   2   5   63.59    3.60
  -7   2   5   54.69    4.40
  -6  -2   5    1.00    1.70
  -6  -2   5   -0.50    1.60
   6  -2  -5    0.00    1.60
  -6  -2   5    1.60    1.60
   6  -2  -5   -0.10    1.30
  -6   2   5    0.40    1.10
   6   2  -5    1.00    1.50
  -6   2   5   -0.10    1.80
   6   2  -5    0.00    1.50
   5  -2  -5   18.70    1.90
  -5  -2   5   12.70    1.80
  -5  -2   5   16.40    1.90
  -5  -2   5   21.60    2.00
   5  -2  -5   12.90    1.50
  -5  -2   5   11.50    1.80
  -5   2   5   15.00    1.90
   5   2  -5   14.00    1.90
   5   2  -5   12.30    1.60
  -5   2   5   13.70    1.50
   4  -2  -5   80.79    3.80
  -4  -2   5   85.39    4.00
   4  -2  -5   94.89    3.80
  -4  -2   5   91.39    4.10
  -4  -2   5   90.79    4.00
  -4  -2   5   98.19    4.00
  -4   2   5   86.19    3.60
   4   2  -5  100.29    4.00
  -4   2   5   92.69    4.20
   4   2  -5   82.99    3.80
  -4   2   5   98.59    3.70
   4   2  -5   82.99    4.10
  -3  -2   5  332.17   12.30
   3  -2  -5  329.27   12.00
   3  -2  -5  334.37   12.00
  -3  -2   5  335.37   12.20
  -3  -2   5  352.76   12.20
  -3  -2   5  326.37   12.20
  -3   2   5  355.26   12.00
  -3   2   5  349.87   12.00
   3   2  -5  333.57   12.10
  -3   2   5  324.27   12.40
  -3   2   5  367.86   12.10
   3   2  -5  324.07   12.30
   3   2  -5  350.76   12.10
   2  -2  -5   46.20    1.90
  -2  -2   5   46.40    2.10
  -2  -2   5   48.90    2.30
   2  -2  -5   50.19    2.00
  -2  -2   5   49.50    2.10
  -2  -2   5   42.70    2.20
   2   2  -5   43.40    2.20
  -2   2   5   48.70    1.90
  -2   2   5   38.90    2.20
   2   2  -5   43.60    2.00
  -2   2   5   48.30    1.90
  -2   2   5   48.20    2.20
   1  -2  -5  127.59    4.80
  -1  -2   5  140.69    4.80
   1  -2  -5  133.99    4.80
  -1  -2   5  135.39    5.20
  -1  -2   5  132.09    4.90
   1  -2  -5  136.69    4.80
  -1   2   5  144.99    5.20
  -1   2   5  138.09    4.80
  -1   2   5  142.09    4.80
   1   2  -5  132.19    5.10
   1   2  -5  130.39    4.90
  -1   2   5  135.59    5.20
   0  -2  -5  247.08    9.20
   0  -2  -5  244.18    8.90
   0  -2  -5  248.48    8.90
   0  -2   5  253.37    8.90
   0  -2   5  251.77    9.10
   0   2   5  262.97    8.80
   0   2  -5  240.08    9.10
   0   2  -5  257.17    8.90
   0   2   5  267.07    8.90
   0   2   5  258.27    8.80
   0   2  -5  266.87    8.90
   0   2   5  253.27    9.20
   0   2   5  259.97    9.20
   1  -2   5   -0.20    0.50
   1  -2   5    0.60    0.40
   1  -2   5    0.20    0.50
  -1  -2  -5    1.20    0.70
  -1  -2  -5    0.20    0.40
  -1   2  -5    0.40    0.40
   1   2   5    0.50    0.60
  -1   2  -5    1.60    0.50
  -1   2  -5    0.10    0.60
   1   2   5    0.20    0.40
   1   2   5    0.60    0.50
  -1   2  -5    0.30    0.30
   1   2   5    0.30    0.30
   2  -2   5  185.98    6.70
  -2  -2  -5  174.28    7.00
   2  -2   5  204.98    6.60
  -2  -2  -5  186.88    6.80
   2  -2   5  173.68    6.90
  -2   2  -5  182.58    6.90
   2   2   5  182.28    6.90
  -2   2  -5  189.08    6.70
   2   2   5  177.78    7.00
  -2   2  -5  204.18    6.70
   2   2   5  181.58    6.70
  -3  -2  -5  150.78    5.70
   3  -2   5  142.69    5.80
  -3  -2  -5  141.89    5.90
   3  -2   5  153.88    5.60
  -3  -2  -5  155.28    5.80
   3   2   5  149.09    5.60
  -3   2  -5  151.98    5.80
   3   2   5  146.19    5.60
  -3   2  -5  143.89    5.50
   3   2   5  147.29    5.80
   3   2   5  147.79    5.80
   4  -2   5  314.47   11.40
  -4  -2  -5  337.47   11.50
  -4  -2  -5  301.07   11.80
  -4  -2  -5  319.07   11.60
   4  -2   5  307.47   11.70
   4   2   5  341.57   11.50
   4   2   5  309.57   11.50
   4   2   5  314.67   11.70
   4   2   5  310.37   11.40
  -4   2  -5  312.57   11.30
  -4   2  -5  305.77   11.70
  -5  -2  -5  301.47   11.00
  -5  -2  -5  313.57   11.10
   5  -2   5  293.77   11.20
  -5  -2  -5  305.07   11.40
   5  -2   5  293.57   10.90
  -5  -2  -5  295.97   11.00
   5   2   5  303.97   10.90
  -5   2  -5  279.57   11.20
   5   2   5  288.87   10.90
   5   2   5  284.07   11.20
  -5   2  -5  276.77   10.70
   6  -2   5   82.99    4.50
   6  -2   5   85.79    4.30
  -6  -2  -5   90.69    4.60
  -6  -2  -5   81.49    4.50
  -6  -2  -5   93.39    4.80
   6   2   5   88.39    4.50
   6   2   5   80.89    4.50
  -6   2  -5   89.39    4.10
   6   2   5   92.19    4.40
  -6   2  -5   88.29    4.80
   7  -2   5    4.90    2.30
  -7  -2  -5    2.70    2.10
   7  -2   5    2.10    1.90
  -7   2  -5    3.70    2.00
  -7   2  -5    4.20    1.60
   7   2   5    3.60    2.20
   7   2   5    4.30    1.90
   8  -2   5   28.50    3.50
   8  -2   5   26.40    3.20
  -8  -2  -5   26.70    3.60
  -8   2  -5   22.40    3.20
   8   2   5   21.10    2.80
  -8   2  -5   27.40    2.70
   8   2   5   24.10    3.30
  -9  -2  -5    0.60    3.50
   9  -2   5    0.10    3.40
  -9   2  -5   -0.20    2.10
   9   2   5    1.70    3.00
  -9   2  -5   -0.20    2.90
  -9  -3   5   36.20    4.70
   9  -3  -5   29.50    3.90
   9   3  -5   39.10    4.10
   9   3  -5   28.40    4.20
  -9   3   5   37.50    4.90
  -9   3   5   32.20    3.10
   8  -3  -5  258.37   10.40
  -8  -3   5  271.07   11.00
  -8   3   5  253.47    9.80
  -8   3   5  244.08   10.90
   8   3  -5  237.18   10.30
   8   3  -5  245.28   10.90
  -7  -3   5  167.18    7.80
   7  -3  -5  176.98    7.40
  -7  -3   5  168.88    7.80
   7   3  -5  169.38    7.40
  -7   3   5  168.98    8.00
  -7   3   5  175.68    6.90
   7   3  -5  170.28    7.70
  -6  -3   5  178.88    7.70
   6  -3  -5  175.38    7.20
  -6  -3   5  196.48    7.60
   6  -3  -5  167.28    7.40
  -6  -3   5  190.58    7.70
  -6   3   5  167.18    7.70
   6   3  -5  183.98    7.30
  -6   3   5  169.18    6.90
   6   3  -5  191.98    7.80
  -5  -3   5   80.49    4.10
  -5  -3   5   80.99    4.00
   5  -3  -5   79.79    3.90
   5  -3  -5   78.39    3.70
  -5  -3   5   78.99    4.20
   5   3  -5   83.39    4.20
  -5   3   5   82.39    3.40
   5   3  -5   78.79    3.80
  -5   3   5   78.69    4.20
  -4  -3   5   33.20    2.40
   4  -3  -5   34.40    2.10
  -4  -3   5   34.90    2.30
  -4  -3   5   36.80    2.50
   4  -3  -5   37.60    2.10
  -4   3   5   30.20    2.40
  -4   3   5   40.20    2.00
  -4   3   5   40.20    2.10
   4   3  -5   30.70    2.50
   4   3  -5   31.50    2.10
  -4   3   5   34.80    1.80
   3  -3  -5   82.39    3.60
   3  -3  -5   85.69    3.60
  -3  -3   5   91.29    4.10
   3  -3  -5   84.39    3.50
  -3  -3   5   86.09    3.80
  -3  -3   5   89.09    3.70
  -3  -3   5   91.19    3.70
  -3   3   5   89.49    4.10
   3   3  -5   77.69    3.90
  -3   3   5   92.59    3.30
  -3   3   5   92.69    3.70
   3   3  -5   83.29    3.60
  -3   3   5   92.09    3.30
  -2  -3   5  773.32   25.70
   2  -3  -5  740.43   25.50
  -2  -3   5  729.93   25.70
  -2  -3   5  751.92   26.10
   2  -3  -5  713.83   25.50
   2  -3  -5  746.93   25.60
  -2   3   5  711.43   26.00
  -2   3   5  747.93   25.80
   2   3  -5  728.63   25.60
   2   3  -5  776.12   25.70
   1  -3  -5  325.97   11.60
  -1  -3   5  323.27   11.60
  -1  -3   5  347.47   11.50
   1  -3  -5  321.77   11.50
  -1  -3   5  322.57   12.00
   1  -3  -5  332.57   11.50
   1   3  -5  315.07   11.90
  -1   3   5  345.07   11.90
   1   3  -5  343.57   11.50
   1   3  -5  330.97   11.50
  -1   3   5  326.67   11.90
  -1   3   5  338.67   11.60
   0  -3   5 2532.75   86.39
   0  -3  -5 2483.35   85.89
   0  -3  -5 2478.35   86.39
   0  -3   5 2429.76   85.99
   0  -3   5 2576.24   85.99
   0  -3  -5 2572.64   85.99
   0   3  -5 2546.55   85.89
   0   3   5 2519.75   86.09
   0   3   5 2475.15   86.39
   0   3  -5 2639.94   85.99
   0   3  -5 2487.55   86.29
   0   3  -5 2499.55   85.89
   0   3   5 2507.65   86.39
   1  -3   5   42.20    1.80
  -1  -3  -5   42.10    1.90
   1  -3   5   45.00    2.30
  -1  -3  -5   42.30    1.90
   1  -3   5   40.30    1.90
  -1  -3  -5   45.10    2.30
   1  -3   5   45.30    2.10
  -1   3  -5   46.60    2.40
  -1   3  -5   47.20    1.60
   1   3   5   46.10    1.70
   1   3   5   46.20    2.10
  -1   3  -5   47.50    1.60
   1   3   5   44.90    1.70
  -1   3  -5   47.70    2.00
   1   3   5   45.70    2.30
  -2  -3  -5    1.20    0.60
  -2  -3  -5    2.10    0.90
   2  -3   5    2.40    0.90
   2  -3   5    1.80    0.70
   2  -3   5    1.80    0.70
   2  -3   5    1.70    0.60
  -2   3  -5    2.80    0.50
  -2   3  -5    1.70    0.80
  -2   3  -5    3.50    0.40
   2   3   5    1.00    0.90
   2   3   5    2.00    0.50
   2   3   5    2.70    0.70
   2   3   5    1.00    0.70
   3  -3   5  119.19    4.00
  -3  -3  -5  106.79    4.40
   3  -3   5  103.89    4.60
   3  -3   5  109.39    4.30
  -3  -3  -5   95.19    4.70
  -3  -3  -5  109.69    4.60
  -3   3  -5  119.99    4.20
  -3   3  -5  112.29    4.10
  -3   3  -5  112.09    4.60
   3   3   5  119.39    4.70
   3   3   5  104.49    4.30
   3   3   5  104.79    4.60
   4  -3   5  244.48    8.70
  -4  -3  -5  229.68    9.20
  -4  -3  -5  229.08    8.80
   4  -3   5  231.58    9.00
   4   3   5  230.38    8.70
  -4   3  -5  240.58    9.00
   4   3   5  229.98    9.00
  -4   3  -5  241.18    8.50
   4   3   5  231.48    9.00
   5  -3   5  278.17   10.20
  -5  -3  -5  263.57   10.40
  -5  -3  -5  282.77   10.80
   5  -3   5  279.47   10.50
  -5   3  -5  274.37   10.60
   5   3   5  258.37   10.60
  -5   3  -5  272.07    9.90
   5   3   5  268.67   10.40
   5   3   5  276.77   10.20
  -6  -3  -5   40.70    3.40
  -6  -3  -5   44.80    3.40
   6  -3   5   41.50    2.90
   6  -3   5   45.60    3.60
  -6  -3  -5   46.80    3.40
  -6   3  -5   35.40    3.40
  -6   3  -5   37.50    2.50
   6   3   5   41.90    3.30
   6   3   5   43.30    2.90
   6   3   5   38.40    3.30
   7  -3   5    1.90    2.40
  -7  -3  -5    1.60    2.30
   7  -3   5    1.10    1.80
  -7   3  -5    1.00    1.30
  -7   3  -5    0.90    2.20
   7   3   5    2.20    2.30
   7   3   5    3.60    1.90
  -8  -3  -5   18.00    3.60
   8  -3   5   19.20    2.90
   8  -3   5   17.20    3.10
   8   3   5   10.90    2.50
  -8   3  -5   11.90    2.10
  -8   3  -5   16.90    3.10
   8   3   5   16.80    3.40
  -9  -3  -5    1.90    3.80
   9  -3   5    1.40    3.70
   9   3   5   -0.60    2.70
  -9   3  -5    2.20    3.40
   9   3   5    0.30    3.20
  -9   3  -5   -0.30    2.10
   9  -4  -5    0.60    2.90
   9   4  -5    0.30    3.00
  -9   4   5    2.00    3.90
  -9   4   5    1.50    1.90
   9   4  -5    2.40    3.40
   8  -4  -5    8.90    2.50
  -8  -4   5   15.90    5.80
  -8   4   5   13.80    1.80
  -8   4   5   14.20    3.60
   8   4  -5   12.70    3.40
   8   4  -5   15.60    2.80
  -7  -4   5  191.08    8.20
   7  -4  -5  163.38    7.40
  -7  -4   5  180.58    8.20
   7   4  -5  168.28    7.50
  -7   4   5  170.28    6.70
  -7   4   5  186.68    8.40
   7   4  -5  170.48    7.90
   6  -4  -5    0.80    1.30
  -6  -4   5    0.10    2.00
  -6  -4   5    1.40    1.80
  -6  -4   5    2.20    2.10
   6   4  -5   -0.10    1.80
  -6   4   5    0.50    0.90
  -6   4   5    0.70    2.10
   6   4  -5   -0.10    1.40
  -5  -4   5   13.60    2.10
  -5  -4   5   15.50    1.90
   5  -4  -5   10.80    1.90
  -5  -4   5   11.70    2.20
   5  -4  -5   11.70    1.50
  -5   4   5   11.70    1.20
  -5   4   5   10.90    2.20
   5   4  -5   13.00    1.60
   5   4  -5   12.40    2.00
  -4  -4   5  119.49    5.20
   4  -4  -5  114.79    4.80
  -4  -4   5  119.19    5.60
  -4  -4   5  126.29    5.10
   4  -4  -5  119.99    5.00
  -4   4   5  115.89    5.40
   4   4  -5  125.79    4.90
   4   4  -5  123.89    5.40
  -3  -4   5   26.20    1.90
  -3  -4   5   26.60    2.30
  -3  -4   5   28.00    2.00
   3  -4  -5   22.80    1.50
   3  -4  -5   23.00    1.80
   3   4  -5   25.80    1.60
  -3   4   5   27.40    2.20
   3   4  -5   23.00    2.00
  -3   4   5   30.90    1.90
   2  -4  -5   75.99    3.00
   2  -4  -5   74.89    2.90
  -2  -4   5   75.59    3.20
  -2  -4   5   75.59    3.30
  -2  -4   5   67.19    3.70
   2  -4  -5   75.69    3.20
  -2   4   5   81.99    3.70
   2   4  -5   90.09    3.70
   2   4  -5   83.69    3.10
   2   4  -5   74.89    3.00
  -2   4   5   80.69    3.50
  -1  -4   5   18.40    1.30
   1  -4  -5   18.90    1.00
   1  -4  -5   19.80    1.00
  -1  -4   5   17.90    1.70
  -1  -4   5   20.50    1.30
  -1  -4   5   19.20    1.40
   1   4  -5   22.40    0.90
   1   4  -5   21.40    0.90
   1   4  -5   22.40    1.70
  -1   4   5   19.90    1.40
  -1   4   5   19.70    1.90
  -1   4   5   22.50    1.80
   0  -4   5   28.70    1.40
   0  -4  -5   26.70    1.90
   0  -4   5   26.00    1.50
   0  -4  -5   28.30    1.20
   0  -4   5   24.70    1.30
   0  -4  -5   26.00    1.20
   0  -4   5   23.90    1.80
   0   4  -5   27.60    1.90
   0   4   5   28.70    1.90
   0   4   5   29.20    1.90
   0   4  -5   31.60    1.50
   0   4   5   29.00    1.70
   1  -4   5    2.20    0.50
  -1  -4  -5    2.20    0.70
  -1  -4  -5    1.90    0.50
  -1  -4  -5    0.70    0.90
   1  -4   5    2.60    0.90
   1  -4   5    2.50    0.60
   1  -4   5    1.10    1.00
   1   4   5    1.80    1.10
   1   4   5    2.50    0.90
  -1   4  -5    2.50    1.10
  -1   4  -5    2.20    0.80
   2  -4   5 1140.09   37.40
  -2  -4  -5 1056.49   37.40
  -2  -4  -5 1082.79   37.50
   2  -4   5 1127.09   37.50
  -2  -4  -5 1081.49   37.90
   2  -4   5 1067.79   37.30
   2  -4   5 1043.90   37.80
   2   4   5 1108.89   37.80
   2   4   5 1103.29   37.20
   2   4   5 1082.79   37.20
   2   4   5 1078.89   37.90
  -2   4  -5 1045.80   37.80
  -2   4  -5 1109.49   37.60
  -3  -4  -5   20.50    1.70
  -3  -4  -5   16.40    2.00
   3  -4   5   17.30    1.30
   3  -4   5   16.60    1.90
   3   4   5   19.30    1.30
  -3   4  -5   21.50    1.90
   3   4   5   14.70    1.80
   3   4   5   19.80    2.00
  -4  -4  -5  305.87   11.60
  -4  -4  -5  324.47   12.10
   4  -4   5  313.17   11.40
   4  -4   5  318.67   11.90
  -4   4  -5  320.27   11.80
   4   4   5  314.97   11.90
  -4   4  -5  320.27   11.00
  -4   4  -5  333.57   11.00
   4   4   5  295.67   11.90
   4   4   5  304.17   11.40
   5  -4   5  115.89    4.80
  -5  -4  -5  104.59    5.00
  -5  -4  -5  117.29    5.50
  -5  -4  -5  106.79    5.50
   5  -4   5  104.19    5.10
  -5   4  -5  110.89    4.30
   5   4   5  109.99    4.70
   5   4   5  110.29    5.40
   5   4   5  116.39    5.30
  -5   4  -5  114.19    5.40
   6  -4   5    0.10    1.80
  -6  -4  -5   -1.30    2.10
  -6  -4  -5    1.50    2.20
   6  -4   5    0.10    1.50
  -6  -4  -5    1.70    1.90
   6   4   5   -0.60    1.80
   6   4   5    0.40    1.30
  -6   4  -5    0.50    1.90
  -6   4  -5    1.70    1.00
   6   4   5    0.20    2.00
   7  -4   5   24.70    2.60
   7  -4   5   33.70    3.60
  -7  -4  -5   28.00    3.60
  -7  -4  -5   32.60    3.70
  -7  -4  -5   22.70    3.60
   7   4   5   27.20    2.90
  -7   4  -5   26.20    3.30
  -7   4  -5   27.50    2.30
   7   4   5   32.40    3.60
   8  -4   5   26.40    3.10
   8  -4   5   29.10    3.70
  -8  -4  -5   29.00    4.30
   8   4   5   29.20    3.20
  -8   4  -5   32.30    4.10
   8   4   5   20.80    3.50
  -8   4  -5   29.30    2.70
   9  -4   5   12.80    3.40
  -9  -4  -5   12.50    4.30
   9  -4   5   16.70    4.50
  -9   4  -5    8.60    4.10
   9   4   5   18.70    3.50
   9   4   5   15.50    4.30
  -9   4  -5    9.10    2.20
  -8  -5   5    6.70    3.80
   8  -5  -5    7.50    2.50
   8   5  -5    7.20    2.40
  -8   5   5    5.60    3.60
   8   5  -5    8.80    3.20
  -7  -5   5   20.30    3.50
  -7  -5   5   25.80    3.30
   7  -5  -5   21.90    2.50
   7   5  -5   19.20    2.40
  -7   5   5   25.40    3.70
   7   5  -5   25.00    3.50
   6  -5  -5   20.70    2.10
  -6  -5   5   14.90    2.40
  -6  -5   5   19.20    2.90
   6   5  -5   22.10    3.00
  -6   5   5   15.00    2.70
   6   5  -5   18.60    2.10
  -5  -5   5   36.10    2.90
  -5  -5   5   35.50    3.60
   5  -5  -5   35.00    2.40
  -5   5   5   38.10    3.40
   5   5  -5   33.70    2.40
   5   5  -5   36.30    3.40
   4  -5  -5    0.00    0.80
  -4  -5   5   -0.40    1.20
   4  -5  -5   -0.10    1.50
  -4  -5   5   -0.10    1.50
  -4  -5   5   -0.60    1.50
   4   5  -5    0.30    1.50
   4   5  -5    0.50    0.90
  -4   5   5    0.30    1.60
   3  -5  -5  194.68    7.20
  -3  -5   5  199.68    7.70
  -3  -5   5  203.28    7.60
  -3  -5   5  198.78    8.20
   3  -5  -5  195.48    7.60
  -3   5   5  207.58    7.70
  -3   5   5  203.58    8.10
   3   5  -5  197.18    7.20
   3   5  -5  190.88    8.00
   2  -5  -5  548.95   19.70
   2  -5  -5  569.04   19.70
  -2  -5   5  590.14   20.10
   2  -5  -5  588.14   20.10
  -2  -5   5  564.64   20.00
  -2  -5   5  534.65   20.60
  -2   5   5  594.14   20.20
   2   5  -5  589.24   19.60
  -2   5   5  563.44   20.30
  -2   5   5  580.94   20.60
   2   5  -5  567.74   19.60
   1  -5  -5    0.60    0.40
  -1  -5   5    0.70    1.30
  -1  -5   5    0.90    0.90
  -1  -5   5    0.50    0.90
   1  -5  -5    1.20    0.40
  -1  -5   5    0.90    0.70
  -1   5   5    0.50    0.90
  -1   5   5    0.20    1.20
  -1   5   5    0.20    1.10
   1   5  -5    0.70    1.10
   0  -5   5    2.60    1.30
   0  -5  -5    3.50    0.50
   0  -5   5    4.40    1.00
   0  -5  -5    3.70    1.30
   0  -5  -5    3.70    0.50
   0  -5   5    3.00    0.60
   0   5   5    4.10    1.30
   0   5   5    5.00    1.20
   0   5  -5    1.70    1.20
   0   5  -5    4.80    0.90
   0   5   5    2.80    1.10
   1  -5   5   37.40    2.40
  -1  -5  -5   32.30    2.30
   1  -5   5   36.40    2.40
  -1  -5  -5   33.20    1.80
   1  -5   5   33.20    1.60
  -1  -5  -5   36.20    1.70
   1  -5   5   35.10    1.70
   1   5   5   41.10    2.70
  -1   5  -5   39.30    2.10
   1   5   5   38.70    2.30
  -1   5  -5   40.20    2.40
   2  -5   5    1.30    1.10
   2  -5   5    3.50    0.80
  -2  -5  -5    3.20    0.90
   2  -5   5    2.50    1.20
  -2  -5  -5    2.60    1.30
   2  -5   5    4.10    0.70
   2   5   5    4.60    1.40
   2   5   5    4.00    1.30
  -2   5  -5    2.90    1.30
  -2   5  -5    4.90    1.20
  -3  -5  -5    1.70    1.00
   3  -5   5    0.40    1.30
   3  -5   5    1.20    0.80
  -3  -5  -5    1.00    1.50
   3   5   5    1.60    0.70
  -3   5  -5    1.30    1.30
   3   5   5    1.30    1.50
   3   5   5    1.60    1.20
   3   5   5    0.70    0.60
  -4  -5  -5   28.70    2.30
   4  -5   5   31.60    2.60
  -4  -5  -5   27.00    2.90
   4  -5   5   23.00    1.90
   4   5   5   31.60    2.80
  -4   5  -5   27.00    2.70
   4   5   5   30.10    3.00
   4   5   5   31.80    1.90
  -5  -5  -5  118.29    5.80
  -5  -5  -5  109.19    5.00
   5  -5   5  109.59    5.30
   5  -5   5  112.49    4.70
  -5  -5  -5  110.99    5.60
   5   5   5  101.69    5.30
   5   5   5  101.69    5.50
   5   5   5  107.29    4.60
  -5   5  -5  102.09    5.30
   6  -5   5   19.50    2.80
   6  -5   5   18.60    2.10
  -6  -5  -5   14.40    2.70
  -6  -5  -5   21.20    2.60
  -6  -5  -5   18.60    3.10
  -6   5  -5   20.20    2.90
   6   5   5   16.00    2.70
   6   5   5   16.60    1.90
   6   5   5   22.80    3.20
   7  -5   5   48.90    3.70
  -7  -5  -5   54.89    5.00
  -7  -5  -5   51.79    4.40
   7  -5   5   53.59    4.70
  -7  -5  -5   49.50    4.90
   7   5   5   60.79    4.70
   7   5   5   53.19    3.60
   7   5   5   49.50    4.40
  -7   5  -5   51.09    4.60
   8  -5   5    0.60    3.30
  -8  -5  -5    1.00    3.50
   8  -5   5    0.50    2.20
  -8   5  -5    3.30    3.20
   8   5   5   -1.20    2.30
  -8   5  -5    1.60    1.30
   8   5   5    1.90    3.40
   8  -6  -5   72.69    5.10
  -8  -6   5   76.49    6.90
   8   6  -5   74.99    6.60
   8   6  -5   71.99    4.80
  -8   6   5   82.49    6.60
   7  -6  -5    8.90    2.10
  -7  -6   5    3.80    3.40
  -7  -6   5    7.70    2.90
   7   6  -5    7.90    2.00
   7   6  -5    8.60    3.30
  -7   6   5    6.00    3.00
  -6  -6   5   94.39    6.00
   6  -6  -5   79.59    4.30
  -6  -6   5   82.49    5.00
  -6   6   5   87.59    5.30
   6   6  -5   91.29    5.30
   6   6  -5   98.99    4.30
  -5  -6   5   54.49    4.50
  -5  -6   5   58.79    3.60
   5  -6  -5   59.09    3.10
   5   6  -5   57.79    3.90
  -5   6   5   48.50    3.90
   5   6  -5   53.19    2.90
  -4  -6   5    0.60    1.40
   4  -6  -5   -0.20    0.90
  -4  -6   5   -0.20    1.90
   4   6  -5   -0.10    0.90
   4   6  -5   -0.20    1.70
  -4   6   5    1.20    2.00
   3  -6  -5  161.68    6.10
  -3  -6   5  168.78    7.40
  -3  -6   5  162.68    6.50
  -3   6   5  166.88    7.20
   3   6  -5  172.08    7.20
   2  -6  -5   44.80    2.00
  -2  -6   5   44.40    2.40
   2  -6  -5   43.10    2.70
  -2  -6   5   48.50    3.30
   2  -6  -5   47.00    1.90
  -2   6   5   45.00    2.80
   2   6  -5   49.40    3.10
  -2   6   5   49.60    3.30
  -2   6   5   48.60    3.00
  -1  -6   5    4.30    0.90
  -1  -6   5    3.70    1.50
   1  -6  -5    3.80    0.50
   1  -6  -5    4.00    0.50
  -1   6   5    2.30    1.30
  -1   6   5    4.40    1.60
  -1   6   5    6.40    1.40
   1   6  -5    2.90    1.60
   0  -6  -5    0.50    0.60
   0  -6  -5    0.60    0.50
   0  -6   5    0.60    0.70
   0  -6  -5    0.90    1.50
   0  -6   5    1.30    1.50
   0   6   5    0.10    1.20
   0   6   5    0.90    1.40
   0   6  -5    0.90    1.60
   0   6   5    0.10    1.40
  -1  -6  -5  272.17   10.80
   1  -6   5  277.57   10.70
   1  -6   5  278.57   10.80
  -1  -6  -5  280.17   10.00
   1  -6   5  279.97    9.90
   1   6   5  275.37   10.80
  -1   6  -5  292.27   10.40
   1   6   5  282.77   10.60
  -1   6  -5  302.47   10.90
   2  -6   5    2.70    1.60
  -2  -6  -5    2.10    1.50
   2  -6   5    0.40    1.40
   2  -6   5    2.60    0.70
  -2  -6  -5    2.20    0.90
   2   6   5    1.70    1.50
   2   6   5    3.40    1.50
  -2   6  -5    2.00    1.40
  -2   6  -5    1.20    1.60
   3  -6   5   62.39    3.70
  -3  -6  -5   68.39    4.00
   3  -6   5   59.69    2.80
  -3  -6  -5   61.69    3.10
   3   6   5   64.49    3.80
   3   6   5   66.69    4.00
  -3   6  -5   59.59    3.50
  -4  -6  -5   99.19    4.50
  -4  -6  -5   89.19    5.20
   4  -6   5   94.69    4.90
   4  -6   5   99.79    4.20
  -4  -6  -5  105.69    5.40
   4   6   5   98.39    5.10
   4   6   5   96.99    5.20
   4   6   5   97.39    3.80
  -4   6  -5   99.79    5.00
   5  -6   5  242.68    9.80
  -5  -6  -5  224.78    9.30
   5  -6   5  247.18    9.00
  -5  -6  -5  222.38   10.00
  -5  -6  -5  237.88   10.10
   5   6   5  234.78    8.70
   5   6   5  233.58    9.80
  -5   6  -5  247.58    9.80
   5   6   5  240.08   10.00
  -6  -6  -5   22.70    2.80
  -6  -6  -5   24.50    3.70
   6  -6   5   20.10    3.00
  -6  -6  -5   16.10    3.10
   6  -6   5   23.00    2.40
   6   6   5   27.60    3.60
  -6   6  -5   21.30    3.10
   6   6   5   20.10    3.00
   6   6   5   23.70    2.30
   7  -6   5    3.50    2.00
  -7  -6  -5    2.70    3.20
  -7  -6  -5    1.10    3.30
   7  -6   5    6.00    3.20
  -7  -6  -5    2.70    2.60
   7   6   5    2.90    2.70
   7   6   5    2.60    1.70
  -7   6  -5    4.20    3.10
   7   6   5    2.10    3.10
  -8  -6  -5   20.90    4.50
   8  -6   5   16.40    3.00
   8  -6   5   20.60    4.10
   8   6   5   21.20    2.80
   8   6   5   21.90    4.00
  -8   6  -5   18.70    4.10
  -7  -7   5   27.80    4.30
   7  -7  -5   23.60    2.80
  -7  -7   5   29.80    3.80
   7   7  -5   28.10    3.00
   7   7  -5   23.30    3.90
  -7   7   5   25.90    4.40
   6  -7  -5   41.30    3.20
  -6  -7   5   43.70    4.00
  -6  -7   5   37.00    4.50
  -6   7   5   38.80    4.30
   6   7  -5   38.10    2.70
   6   7  -5   36.80    4.20
   5  -7  -5   77.79    3.70
  -5  -7   5   78.89    4.40
  -5  -7   5   78.39    5.20
  -5   7   5   72.59    4.90
   5   7  -5   76.49    3.30
   5   7  -5   73.29    4.80
   4  -7  -5    2.90    1.10
  -4  -7   5    2.60    1.50
  -4  -7   5    1.80    2.30
  -4   7   5    0.70    2.20
   4   7  -5    2.10    2.00
  -3  -7   5  370.16   14.70
   3  -7  -5  379.46   13.20
  -3  -7   5  378.86   13.70
  -3   7   5  366.46   14.40
   3   7  -5  385.56   14.50
  -2  -7   5  126.29    5.20
   2  -7  -5  133.19    4.70
  -2  -7   5  125.09    6.40
  -2   7   5  130.49    5.80
  -2   7   5  120.09    6.00
   2   7  -5  126.19    6.00
  -1  -7   5    3.80    1.00
   1  -7  -5    4.20    1.70
   1  -7  -5    4.10    1.90
  -1  -7   5    4.40    2.10
   1   7  -5    5.00    1.80
  -1   7   5    3.30    1.80
  -1   7   5    4.30    1.70
  -1   7   5    3.30    1.80
   0  -7   5   40.60    1.90
   0  -7   5   34.60    3.30
   0  -7  -5   36.90    1.70
   0  -7  -5   36.00    3.20
   0   7   5   32.60    3.10
   0   7   5   38.80    2.90
   0   7   5   37.40    3.20
   0   7  -5   35.20    3.20
   1  -7   5   97.89    4.80
  -1  -7  -5   87.79    3.60
   1  -7   5   88.89    4.70
   1  -7   5   95.99    3.60
  -1  -7  -5   94.89    4.90
  -1   7  -5   88.09    4.70
   1   7   5   89.59    4.60
   1   7   5   89.89    4.80
   2  -7   5   16.50    2.30
  -2  -7  -5   15.80    2.50
  -2  -7  -5   16.90    1.70
   2  -7   5   15.00    1.40
   2   7   5   19.90    2.40
  -2   7  -5   15.30    2.30
   2   7   5   16.90    2.60
  -3  -7  -5  823.32   29.90
   3  -7   5  847.42   29.70
  -3  -7  -5  832.32   29.70
   3  -7   5  810.82   28.60
  -3  -7  -5  809.72   28.90
   3   7   5  838.52   29.50
   3   7   5  826.72   29.80
  -4  -7  -5    3.00    2.40
   4  -7   5    3.90    2.30
  -4  -7  -5    4.30    1.60
  -4  -7  -5    6.30    2.50
   4  -7   5    5.10    1.30
   4   7   5    7.00    2.40
   4   7   5    2.80    2.20
  -5  -7  -5   80.79    4.60
  -5  -7  -5   93.89    5.70
  -5  -7  -5   97.29    5.80
   5  -7   5   89.29    5.40
   5  -7   5   87.89    4.20
   5   7   5   81.49    5.40
  -5   7  -5   92.99    5.20
   5   7   5   86.39    3.20
   5   7   5   74.79    5.00
  -6  -7  -5   57.49    5.40
   6  -7   5   51.59    3.70
   6  -7   5   47.90    4.80
  -6  -7  -5   56.09    4.20
  -6  -7  -5   48.80    5.50
   6   7   5   56.79    5.30
   6   7   5   53.29    2.80
  -6   7  -5   57.19    4.80
   6   7   5   48.40    4.90
  -7  -7  -5   -1.30    3.90
   7  -7   5   -0.40    2.20
  -7  -7  -5   -1.40    3.50
   7  -7   5    0.90    3.10
  -7  -7  -5   -0.10    2.80
  -7   7  -5    1.90    3.40
   7   7   5    0.20    1.60
   7   7   5   -0.50    2.90
   7   7   5    2.00    3.60
  -7  -8   5   89.69    6.80
   6  -8  -5    1.10    1.80
  -6  -8   5    3.00    2.70
  -6  -8   5    0.40    3.30
  -6   8   5    1.00    3.50
   6   8  -5    1.30    3.10
  -5  -8   5    0.70    3.20
   5  -8  -5   -0.30    1.40
  -5  -8   5   -0.90    2.00
   5   8  -5    0.90    2.90
  -5   8   5    0.00    2.60
  -4  -8   5   21.50    3.40
   4  -8  -5   25.40    2.00
  -4  -8   5   21.00    2.40
  -4   8   5   26.80    3.60
   4   8  -5   20.80    3.20
  -3  -8   5    5.30    2.50
  -3  -8   5    5.80    1.60
   3  -8  -5    6.40    1.00
   3   8  -5    7.90    2.40
  -3   8   5   14.50    3.00
   2  -8  -5  159.28    5.50
  -2  -8   5  150.88    6.10
  -2  -8   5  146.59    7.50
  -2   8   5  147.19    7.00
   2   8  -5  146.49    7.20
  -2   8   5  151.18    7.00
  -1  -8   5   42.30    4.10
  -1  -8   5   40.00    2.40
   1  -8  -5   40.50    3.80
   1   8  -5   41.70    3.50
  -1   8   5   43.70    3.40
  -1   8   5   43.50    3.70
   0  -8   5    1.90    2.30
   0  -8  -5    0.30    0.70
   0  -8  -5    0.40    2.10
   0  -8   5   -0.50    0.90
   0   8   5   -1.10    2.00
   0   8  -5   -1.60    1.90
   0   8   5   -0.90    1.80
   0   8   5    0.50    2.10
  -1  -8  -5    6.90    2.40
  -1  -8  -5    8.50    1.20
   1  -8   5    7.80    1.00
   1  -8   5    5.20    2.30
   1  -8   5    9.60    2.40
  -1   8  -5    5.70    2.30
   1   8   5    6.10    2.20
   1   8   5    8.10    2.30
  -2  -8  -5   19.10    2.90
   2  -8   5   19.20    1.60
  -2  -8  -5   18.10    3.20
  -2  -8  -5   22.30    2.10
   2  -8   5   22.50    3.00
   2   8   5   26.80    3.30
   2   8   5   23.00    2.90
  -2   8  -5   25.80    3.10
  -3  -8  -5    2.90    1.30
   3  -8   5    3.30    1.10
   3  -8   5    1.90    2.10
  -3  -8  -5    3.70    2.70
  -3  -8  -5    4.40    2.50
   3   8   5    3.70    2.40
   3   8   5    1.50    2.20
   4  -8   5  273.67   11.50
   4  -8   5  280.97   10.20
  -4  -8  -5  288.07   11.80
  -4  -8  -5  276.17   10.70
  -4  -8  -5  284.57   12.00
   4   8   5  258.97   11.60
   4   8   5  275.27   11.30
  -5  -8  -5    6.60    2.30
  -5  -8  -5   10.90    3.50
  -5  -8  -5    6.60    3.30
   5  -8   5    6.40    1.80
   5  -8   5    8.80    2.90
   5   8   5    7.70    3.10
   5   8   5    5.00    3.00
   6  -8   5    0.60    2.00
   6  -8   5    0.00    3.30
  -6  -8  -5    1.90    5.80
  -6  -8  -5   -0.20    2.50
  -6  -8  -5    2.20    3.90
   6   8   5    1.10    3.40
   6   8   5    1.50    3.60
   5  -9  -5    2.50    1.80
  -5  -9   5    2.10    2.70
  -5  -9   5   -2.10    3.50
   5   9  -5    1.50    3.20
  -5   9   5    0.00    3.70
   4  -9  -5    6.90    1.50
  -4  -9   5    7.90    2.40
  -4  -9   5    4.40    3.30
   4   9  -5    7.10    3.00
  -4   9   5    5.80    3.30
  -3  -9   5   16.30    2.10
   3  -9  -5   14.90    1.40
  -3  -9   5   13.10    3.30
  -3   9   5   15.20    3.40
   3   9  -5   17.40    3.40
  -2  -9   5    0.50    1.30
   2  -9  -5   -1.10    2.70
  -2  -9   5   -1.00    2.50
  -2   9   5   -0.70    2.60
   2   9  -5   -0.30    2.40
  -1  -9   5   -0.30    1.20
  -1  -9   5    1.00    2.80
   1  -9  -5    2.00    2.90
   1  -9  -5   -0.90    2.40
  -1   9   5   -0.20    2.40
   1   9  -5   -0.60    2.50
  -1   9   5   -0.40    2.50
   0  -9   5   49.60    2.60
   0  -9  -5   46.70    2.30
   0  -9  -5   49.20    4.80
   0  -9  -5   49.10    4.50
   0  -9   5   56.39    4.80
   0   9  -5   46.90    4.00
   0   9   5   45.80    4.50
  -1  -9  -5    3.80    2.70
   1  -9   5    6.80    1.10
   1  -9   5   10.00    2.60
  -1  -9  -5    8.40    1.30
  -1  -9  -5    3.80    2.90
   1   9   5    6.50    2.50
  -1   9  -5    6.10    2.50
   2  -9   5   80.69    5.40
  -2  -9  -5   74.29    5.90
   2  -9   5   78.39    3.40
  -2  -9  -5   87.39    5.70
  -2  -9  -5   75.09    3.80
  -2   9  -5   81.59    5.40
   2   9   5   82.29    5.70
   2   9   5   82.49    5.20
  -3  -9  -5    6.90    3.20
   3  -9   5   10.10    3.10
   3  -9   5    6.70    1.40
  -3  -9  -5    5.70    1.70
   3   9   5    6.40    2.90
   3   9   5    8.50    3.00
  -4  -9  -5   10.00    2.30
   4  -9   5   10.40    3.40
  -4  -9  -5   11.30    4.10
   4  -9   5   11.80    1.80
   4   9   5   11.50    3.40
   4   9   5   14.60    3.90
   5  -9   5    1.60    2.00
  -5  -9  -5    3.20    2.50
   5  -9   5    2.50    3.60
  -5  -9  -5    3.10    4.30
   5   9   5    4.80    3.50
   5   9   5    1.10    3.90
   4 -10  -5   81.69    3.90
  -4 -10   5   94.99    7.30
  -4 -10   5   77.29    7.60
  -4  10   5   70.09    6.90
   4  10  -5   65.79    6.50
  -3 -10   5   35.10    3.50
  -3 -10   5   31.50    5.00
   3 -10  -5   36.40    2.20
   3  10  -5   38.00    4.90
  -3  10   5   44.00    5.30
  -2 -10   5   33.50    2.90
  -2 -10   5   42.60    5.10
   2  10  -5   31.10    4.50
  -1 -10   5    2.40    3.50
  -1 -10   5   -0.10    1.40
   1  10  -5    0.50    3.30
   0 -10   5    1.90    3.20
   0 -10  -5    2.70    1.20
   0 -10   5    1.70    1.30
   0 -10   5    4.60    3.50
   0 -10  -5    1.40    3.10
   0  10   5    2.00    2.80
   0  10  -5   -0.50    3.10
   1 -10   5  294.27   12.40
   1 -10   5  289.47   10.60
  -1 -10  -5  310.17   13.10
  -1 -10  -5  284.87   10.60
   1  10   5  298.17   12.80
  -1  10  -5  292.67   12.40
  -2 -10  -5   15.70    4.40
   2 -10   5   15.70    1.60
  -2 -10  -5   14.80    2.00
   2 -10   5   13.20    3.70
   2  10   5   12.60    3.90
  -2  10  -5   14.30    3.80
  -3 -10  -5   32.40    5.30
   3 -10   5   31.80    4.50
   3 -10   5   32.40    2.50
  -3 -10  -5   30.60    2.90
   3  10   5   35.90    5.10
   3  10   5   26.50    4.00
   4 -10   5   14.50    4.00
   4 -10   5   19.90    2.30
   4  10   5   27.70    4.70
  -1 -11   5   57.09    3.70
  -1 -11   5   61.59    7.20
   1  11  -5   57.89    6.30
   0 -11   5   10.40    1.80
   0 -11  -5   16.00    5.10
   0 -11   5    8.90    4.00
   0 -11  -5   10.80    1.60
   0  11   5   10.90    4.40
   0  11  -5    9.70    3.90
  -1 -11  -5  258.27    9.70
  -1 -11  -5  265.77   13.00
   1 -11   5  266.67    9.60
   1 -11   5  256.77   12.30
   1  11   5  241.28   12.30
  -1  11  -5  259.67   12.20
 -10   0   6   66.69    5.70
  -9   0   6   -0.50    2.50
   9   0  -6    1.50    3.10
  -9   0   6    0.10    3.30
  -8   0   6   15.40    2.70
  -8   0   6    8.60    2.90
   8   0  -6   12.00    2.90
  -7   0   6   -0.10    2.10
   7   0  -6   -0.10    2.00
  -7   0   6   -0.10    1.60
  -6   0   6  205.48    8.50
  -6   0   6  206.08    8.00
   6   0  -6  197.48    8.20
   6   0  -6  202.58    8.10
   5   0  -6   -0.20    1.30
  -5   0   6    0.30    1.10
   5   0  -6   -0.60    1.10
  -5   0   6    0.00    1.10
  -5   0   6    0.50    1.20
   5   0  -6    0.20    1.20
  -4   0   6  146.59    6.00
  -4   0   6  138.49    5.90
  -4   0   6  162.88    6.00
   4   0  -6  156.28    6.00
  -4   0   6  153.08    5.90
   4   0  -6  151.68    6.00
   4   0  -6  155.58    5.90
   3   0  -6    0.00    0.70
   3   0  -6    1.40    0.70
   3   0  -6   -0.10    0.60
  -3   0   6    0.50    0.80
  -3   0   6    0.10    0.70
  -3   0   6    0.30    0.80
  -3   0   6    0.10    0.70
  -2   0   6   21.50    1.30
  -2   0   6   21.50    1.30
   2   0  -6   22.20    1.30
  -2   0   6   20.20    1.30
   2   0  -6   18.30    1.20
  -2   0   6   17.70    1.20
   2   0  -6   18.00    1.20
  -1   0   6    0.20    0.50
   1   0  -6    3.80    0.50
  -1   0   6    0.20    0.40
   1   0  -6    0.00    0.30
  -1   0   6    0.00    0.50
  -1   0   6    0.10    0.40
   0   0   6  759.82   26.10
   0   0  -6  730.53   26.00
   0   0   6  765.82   25.90
   0   0   6  785.52   26.00
   0   0   6  760.52   26.00
   0   0   6  751.12   26.00
   0   0  -6  739.73   26.00
   0   0  -6  757.32   26.00
   1   0   6    0.00    0.40
  -1   0  -6    0.10    0.40
   1   0   6    0.80    0.40
  -1   0  -6    0.20    0.40
   1   0   6    0.10    0.40
  -1   0  -6   -0.40    0.50
   1   0   6    0.20    0.50
   2   0   6 2995.40  102.09
   2   0   6 2976.90  102.09
   2   0   6 3121.59  101.99
   2   0   6 2900.61  102.09
  -2   0  -6 2929.71  101.99
  -2   0  -6 3056.39  102.09
  -2   0  -6 2922.91  102.19
   3   0   6   -0.10    0.80
  -3   0  -6    0.10    0.80
   3   0   6    0.10    0.70
   3   0   6    0.10    0.60
  -3   0  -6   -0.20    0.90
   3   0   6   -0.20    0.80
  -3   0  -6    0.80    0.70
  -4   0  -6  377.86   13.90
  -4   0  -6  390.16   14.20
  -4   0  -6  409.16   13.90
   4   0   6  381.96   13.60
   4   0   6  377.06   14.10
   4   0   6  391.16   13.90
   4   0   6  386.36   13.90
  -5   0  -6   -0.10    1.10
   5   0   6   -0.20    1.30
  -5   0  -6    0.00    1.30
   5   0   6   -0.40    1.10
   5   0   6   -0.30    1.20
   6   0   6  329.97   11.70
  -6   0  -6  300.17   11.60
  -6   0  -6  308.47   12.10
   6   0   6  301.97   11.90
   6   0   6  305.77   11.80
   7   0   6    0.80    1.90
  -7   0  -6   -0.70    1.90
  -7   0  -6   -0.80    1.70
  -8   0  -6   95.89    5.90
  -8   0  -6  106.19    5.60
   8   0   6  107.09    6.10
  -9   0  -6    0.20    2.50
   9   0   6    0.60    2.90
  -9   0  -6    1.00    3.30
  -9  -1   6   61.59    5.70
  -9  -1   6   55.59    5.00
  -9   1   6   64.39    4.60
  -9   1   6   64.09    5.30
   9   1  -6   55.29    5.00
  -8  -1   6   52.19    4.60
   8  -1  -6   60.39    4.50
  -8  -1   6   56.99    4.50
   8   1  -6   50.99    4.60
  -8   1   6   50.69    3.80
  -8   1   6   52.39    4.40
  -7  -1   6   52.09    4.10
   7  -1  -6   61.49    4.00
   7  -1  -6   52.29    3.80
  -7  -1   6   54.29    3.90
   7   1  -6   55.39    4.10
  -7   1   6   50.69    3.90
  -7   1   6   57.99    3.50
  -6  -1   6   24.20    2.80
   6  -1  -6   23.30    2.40
  -6  -1   6   26.80    2.50
  -6  -1   6   16.20    2.10
  -6   1   6   26.80    2.30
   6   1  -6   17.10    2.20
  -6   1   6   22.80    2.70
   6   1  -6   21.70    2.50
   5  -1  -6  296.77   10.60
  -5  -1   6  307.07   10.70
  -5  -1   6  308.77   10.80
   5  -1  -6  290.37   10.60
  -5  -1   6  279.67   10.60
  -5  -1   6  271.27   10.80
  -5   1   6  279.47   10.50
  -5   1   6  263.97   10.80
   5   1  -6  266.77   10.60
   5   1  -6  290.77   10.60
   5   1  -6  271.87   10.60
  -5   1   6  288.27   10.40
  -4  -1   6  129.99    5.40
   4  -1  -6  135.19    5.40
   4  -1  -6  138.79    5.20
   4  -1  -6  139.79    5.30
  -4  -1   6  139.99    5.40
  -4  -1   6  138.89    5.30
  -4  -1   6  124.29    5.30
  -4   1   6  122.39    5.50
   4   1  -6  133.39    5.30
  -4   1   6  134.59    5.20
  -4   1   6  127.09    5.20
   4   1  -6  120.99    5.30
   4   1  -6  138.89    5.30
  -4   1   6  129.89    5.10
  -3  -1   6   44.90    2.30
  -3  -1   6   47.20    2.20
  -3  -1   6   38.30    2.20
   3  -1  -6   42.30    2.10
  -3  -1   6   40.80    2.20
   3  -1  -6   42.20    2.00
   3  -1  -6   42.20    2.20
  -3   1   6   40.90    2.30
  -3   1   6   43.80    2.10
  -3   1   6   45.40    2.10
   3   1  -6   41.10    2.20
   3   1  -6   41.00    2.20
   3   1  -6   44.00    2.20
  -2  -1   6    3.80    0.70
   2  -1  -6    3.60    0.50
  -2  -1   6    3.00    0.60
  -2  -1   6    3.30    0.70
  -2  -1   6    5.40    0.90
   2  -1  -6    3.40    0.70
   2  -1  -6    5.90    0.70
  -2   1   6    4.00    0.90
   2   1  -6    5.40    0.80
   2   1  -6    4.30    0.70
  -2   1   6    3.40    0.60
   2   1  -6    3.20    0.70
  -2   1   6    4.40    0.80
  -1  -1   6  121.19    4.50
  -1  -1   6  121.39    4.30
  -1  -1   6  120.69    4.50
   1  -1  -6  118.19    4.40
   1   1  -6  123.09    4.50
   1   1  -6  122.79    4.50
  -1   1   6  116.99    4.40
  -1   1   6  124.89    4.60
  -1   1   6  124.69    4.60
   1   1  -6  121.99    4.50
   0  -1   6 5968.60  209.18
   0  -1   6 6074.29  209.08
   0  -1   6 6129.29  209.48
   0  -1  -6 6201.18  209.48
   0  -1   6 6536.15  209.58
   0  -1  -6 6043.70  209.28
   0   1  -6 6022.70  209.28
   0   1   6 6219.38  209.48
   0   1  -6 5982.10  208.98
   0   1   6 6231.38  208.88
   0   1  -6 6081.89  208.98
   0   1   6 6179.48  209.18
   0   1   6 5946.10  208.98
  -1  -1  -6  215.88    7.60
  -1  -1  -6  206.18    7.70
   1  -1   6  205.88    7.60
   1  -1   6  228.28    7.60
  -1  -1  -6  210.38    7.50
   1  -1   6  214.38    7.50
   1  -1   6  214.18    7.60
   1   1   6  208.48    7.50
   1   1   6  208.78    7.50
   1   1   6  214.38    7.70
  -1   1  -6  210.48    7.50
  -1   1  -6  211.58    7.50
  -2  -1  -6  576.04   20.20
  -2  -1  -6  593.34   20.10
   2  -1   6  550.04   20.10
  -2  -1  -6  520.45   20.00
   2  -1   6  556.84   20.00
   2  -1   6  613.24   19.90
   2   1   6  576.64   20.00
   2   1   6  591.84   20.00
   2   1   6  591.54   20.10
  -2   1  -6  560.04   20.10
  -2   1  -6  587.84   20.10
   2   1   6  594.34   20.10
  -2   1  -6  581.84   20.00
   3  -1   6 1561.04   54.79
  -3  -1  -6 1626.94   54.99
  -3  -1  -6 1609.84   54.69
   3  -1   6 1583.54   54.69
   3  -1   6 1623.64   54.69
   3  -1   6 1668.23   54.39
  -3  -1  -6 1586.74   54.69
   3   1   6 1594.64   54.69
   3   1   6 1613.14   54.69
  -3   1  -6 1499.95   54.69
  -3   1  -6 1561.84   54.89
   3   1   6 1581.34   54.69
   3   1   6 1572.44   54.79
   4  -1   6  122.69    5.00
  -4  -1  -6  123.09    5.30
   4  -1   6  115.69    5.10
   4  -1   6  121.59    5.00
  -4  -1  -6  118.19    5.00
   4  -1   6  125.99    4.50
  -4  -1  -6  119.29    5.00
  -4   1  -6  116.39    4.90
  -4   1  -6  128.19    5.20
   4   1   6  125.79    5.20
   4   1   6  121.79    4.90
  -4   1  -6  121.89    5.00
   4   1   6  137.59    5.00
   4   1   6  118.69    4.90
   5  -1   6   12.10    1.80
  -5  -1  -6   12.10    1.70
  -5  -1  -6   15.00    2.10
   5  -1   6   17.40    1.80
  -5  -1  -6   10.50    1.60
   5   1   6   16.70    1.90
   5   1   6   14.50    1.70
   5   1   6   15.00    1.80
   5   1   6    9.90    1.50
  -5   1  -6   12.90    1.50
  -5   1  -6   15.80    2.10
   6  -1   6  595.24   21.50
  -6  -1  -6  584.64   21.30
  -6  -1  -6  563.64   21.60
   6  -1   6  598.44   21.20
   6   1   6  607.44   21.60
  -6   1  -6  593.24   21.20
   6   1   6  587.14   21.20
  -6   1  -6  602.04   21.60
  -7  -1  -6   -0.70    2.10
   7  -1   6    1.00    1.80
  -7  -1  -6    0.40    2.00
   7  -1   6    0.50    1.90
  -7   1  -6    0.40    1.60
   7   1   6   -0.50    1.80
   7   1   6    0.00    2.10
  -7   1  -6   -0.30    2.20
  -8  -1  -6   84.19    5.60
  -8  -1  -6   98.89    5.60
   8  -1   6   99.29    5.70
   8   1   6  102.49    5.90
  -8   1  -6   94.79    5.00
  -8   1  -6   93.69    5.70
  -9  -1  -6    5.30    3.70
   9  -1   6    4.20    3.40
   9   1   6    4.60    3.10
  -9   1  -6   10.10    3.70
  -9   1  -6    4.70    2.60
  -9  -2   6    0.30    3.20
  -9   2   6    4.10    3.10
   9   2  -6    2.60    3.00
   8  -2  -6   -0.30    2.10
  -8  -2   6    2.00    2.70
   8   2  -6    0.00    2.40
  -8   2   6    1.20    2.30
   8   2  -6    1.70    2.70
   7  -2  -6   80.69    4.60
   7  -2  -6   75.39    4.40
  -7  -2   6   78.09    4.90
  -7   2   6   70.09    4.60
   7   2  -6   82.49    4.60
  -7   2   6   75.39    4.00
   7   2  -6   84.79    4.70
  -6  -2   6   46.50    3.40
  -6  -2   6   50.19    3.50
   6  -2  -6   48.20    3.10
  -6  -2   6   48.30    3.50
   6  -2  -6   50.59    3.30
   6   2  -6   56.49    3.40
  -6   2   6   47.60    3.60
   6   2  -6   55.69    3.60
  -5  -2   6    1.40    1.40
  -5  -2   6    0.30    1.50
   5  -2  -6    1.20    1.30
   5  -2  -6    0.40    1.00
  -5  -2   6    1.40    1.40
  -5  -2   6    0.30    1.30
   5   2  -6    2.30    1.50
  -5   2   6    0.20    1.50
   5   2  -6    1.10    1.20
  -5   2   6    0.70    0.90
  -4  -2   6   51.99    2.90
  -4  -2   6   47.20    2.70
   4  -2  -6   46.60    2.50
  -4  -2   6   45.60    2.70
  -4  -2   6   51.19    2.80
   4  -2  -6   50.79    2.50
  -4   2   6   47.80    2.30
   4   2  -6   48.10    2.60
   4   2  -6   51.19    2.70
   4   2  -6   51.19    2.80
  -4   2   6   47.10    2.40
  -4   2   6   44.50    2.80
  -3  -2   6   -0.30    0.80
   3  -2  -6    0.30    0.70
  -3  -2   6   -0.10    0.80
  -3  -2   6   -0.10    0.80
  -3  -2   6   -0.20    1.00
   3  -2  -6    0.90    0.70
  -3   2   6    0.50    0.90
  -3   2   6    0.20    0.70
   3   2  -6    0.50    0.80
  -3   2   6    0.00    0.50
   3   2  -6    0.20    0.80
   3   2  -6    0.00    0.70
  -3   2   6    0.30    0.60
  -2  -2   6  523.55   17.80
  -2  -2   6  501.65   17.80
   2  -2  -6  493.85   17.60
  -2  -2   6  486.45   18.00
   2  -2  -6  510.95   17.50
  -2  -2   6  520.05   17.70
  -2   2   6  518.75   18.00
  -2   2   6  514.65   17.60
  -2   2   6  508.05   17.80
   2   2  -6  515.85   17.70
   2   2  -6  501.05   17.90
  -2   2   6  504.55   17.60
   1  -2  -6   21.70    1.00
  -1  -2   6   19.20    1.40
   1  -2  -6   20.40    1.20
  -1  -2   6   21.50    1.00
   1  -2  -6   21.00    1.10
  -1  -2   6   21.20    1.20
  -1   2   6   19.70    1.40
  -1   2   6   24.00    1.50
   1   2  -6   19.00    1.30
  -1   2   6   21.90    1.00
  -1   2   6   22.50    1.00
   1   2  -6   20.40    1.20
   0  -2   6 2730.93   94.19
   0  -2  -6 2759.32   94.09
   0  -2  -6 2716.33   94.39
   0  -2   6 2847.02   94.39
   0   2   6 2918.41   94.09
   0   2   6 2777.32   94.39
   0   2   6 2739.73   94.39
   0   2   6 2727.13   94.09
   0   2  -6 2695.33   94.39
   0   2  -6 2655.23   94.19
   0   2   6 2776.52   94.09
   1  -2   6  345.37   12.00
  -1  -2  -6  339.47   11.90
  -1  -2  -6  350.46   12.20
   1  -2   6  336.27   11.90
   1  -2   6  332.07   12.10
  -1   2  -6  353.26   11.90
  -1   2  -6  342.67   11.90
  -1   2  -6  326.67   12.10
   1   2   6  339.17   12.20
   1   2   6  335.67   11.90
   1   2   6  356.16   12.00
  -1   2  -6  340.77   11.90
   2  -2   6   14.90    1.30
   2  -2   6   18.40    1.10
  -2  -2  -6   17.50    1.40
   2  -2   6   17.70    1.20
  -2  -2  -6   18.40    1.50
  -2  -2  -6   22.10    1.30
  -2   2  -6   18.70    1.30
   2   2   6   15.40    1.10
   2   2   6   18.00    1.40
   2   2   6   19.20    1.30
  -2   2  -6   17.80    1.10
  -3  -2  -6   37.70    2.10
  -3  -2  -6   36.50    2.40
   3  -2   6   38.10    2.00
   3  -2   6   39.20    2.20
   3  -2   6   37.90    1.70
   3  -2   6   37.90    2.20
  -3  -2  -6   37.80    2.20
  -3   2  -6   34.50    1.90
   3   2   6   40.80    2.30
   3   2   6   48.40    2.10
   3   2   6   40.10    2.20
  -3   2  -6   41.30    2.30
  -4  -2  -6   15.00    1.70
   4  -2   6   13.00    1.60
  -4  -2  -6   13.50    1.80
  -4  -2  -6   16.80    1.60
   4  -2   6   18.00    1.70
   4   2   6   18.80    1.80
  -4   2  -6   13.50    1.40
   4   2   6   15.10    1.60
  -4   2  -6   18.00    1.90
   4   2   6   19.70    1.90
   4   2   6   14.60    1.50
   5  -2   6  606.74   21.60
  -5  -2  -6  598.64   21.50
   5  -2   6  621.54   21.30
  -5  -2  -6  618.44   21.40
  -5  -2  -6  583.04   21.80
   5   2   6  598.64   21.40
   5   2   6  599.74   21.40
   5   2   6  600.04   21.70
  -5   2  -6  609.94   21.70
  -5   2  -6  579.14   21.20
  -6  -2  -6   60.29    3.80
  -6  -2  -6   63.79    4.00
  -6  -2  -6   65.49    3.90
   6  -2   6   56.49    3.40
   6  -2   6   60.19    3.70
   6   2   6   59.49    3.50
  -6   2  -6   60.79    4.00
  -6   2  -6   66.49    3.40
   6   2   6   57.39    3.90
   7  -2   6   75.09    4.80
  -7  -2  -6   71.19    4.90
   7  -2   6   69.19    4.30
   7   2   6   70.29    4.30
  -7   2  -6   81.49    4.90
   7   2   6   73.19    4.80
  -7   2  -6   68.39    3.90
  -8  -2  -6   11.10    2.90
   8  -2   6   11.10    4.40
   8  -2   6    7.70    2.80
  -8   2  -6    8.90    2.90
  -8   2  -6    9.10    2.10
   8   2   6   10.10    2.80
   8   2   6   10.00    2.50
   9  -2   6   78.49    6.00
  -9  -2  -6   88.79    6.60
  -9   2  -6   72.79    5.80
  -9   2  -6   74.89    4.90
   9   2   6   77.59    5.90
   9  -3  -6   -1.90    3.00
  -9  -3   6    1.20    3.60
  -9   3   6    0.60    3.60
  -9   3   6   -0.20    2.20
   9   3  -6   -0.20    3.00
   9   3  -6    0.00    3.00
  -8  -3   6    6.70    3.00
   8  -3  -6    4.20    2.30
  -8   3   6    4.70    2.70
  -8   3   6    5.80    1.90
   8   3  -6    9.00    2.60
   8   3  -6    4.70    2.80
  -7  -3   6  151.48    7.10
  -7  -3   6  151.98    7.10
   7   3  -6  146.79    6.90
   7   3  -6  159.18    6.70
  -7   3   6  131.69    7.00
  -7   3   6  144.19    6.10
  -6  -3   6    0.70    1.70
   6  -3  -6    0.30    1.30
  -6  -3   6    0.80    1.90
  -6  -3   6    1.10    1.80
  -6   3   6   -0.90    1.00
   6   3  -6   -0.80    1.80
   6   3  -6    0.00    1.50
  -6   3   6    0.80    1.70
  -5  -3   6   97.59    4.40
  -5  -3   6   96.49    4.70
   5  -3  -6   88.49    4.20
   5  -3  -6   96.59    4.10
  -5  -3   6   89.29    4.40
   5   3  -6   89.29    4.50
   5   3  -6   93.09    4.20
  -5   3   6   79.59    4.50
  -5   3   6   89.79    3.80
  -4  -3   6    0.10    1.00
  -4  -3   6    0.00    1.10
  -4  -3   6    0.10    1.20
   4  -3  -6    0.00    1.00
   4  -3  -6    0.20    0.80
   4   3  -6    0.80    1.30
  -4   3   6    0.20    0.60
  -4   3   6    0.70    1.40
   4   3  -6   -0.30    0.90
  -4   3   6    1.00    1.00
  -3  -3   6  321.97   11.50
  -3  -3   6  310.97   11.90
  -3  -3   6  322.87   11.60
   3  -3  -6  307.07   11.40
  -3  -3   6  332.07   11.50
   3  -3  -6  317.87   11.40
  -3   3   6  321.77   11.20
  -3   3   6  338.47   11.20
   3   3  -6  315.47   11.50
  -3   3   6  314.37   11.50
  -3   3   6  335.97   11.90
   3   3  -6  299.27   11.70
   2  -3  -6    3.30    0.60
  -2  -3   6    5.20    0.80
  -2  -3   6    2.80    0.70
   2  -3  -6    3.40    0.70
   2  -3  -6    5.10    0.70
  -2  -3   6    3.50    1.10
   2   3  -6    3.90    0.70
   2   3  -6    3.30    1.00
  -2   3   6    4.40    1.10
  -2   3   6    2.90    0.90
   1  -3  -6  293.67   10.00
  -1  -3   6  290.37   10.20
   1  -3  -6  272.47   10.00
  -1  -3   6  280.47   10.50
  -1  -3   6  297.17   10.00
   1  -3  -6  277.87   10.10
   1   3  -6  283.47   10.10
   1   3  -6  283.27   10.50
  -1   3   6  294.57   10.10
  -1   3   6  306.97   10.50
  -1   3   6  267.47   10.40
   1   3  -6  299.17   10.10
   0  -3   6  602.44   20.70
   0  -3   6  626.24   20.60
   0  -3  -6  610.54   20.60
   0  -3   6  572.94   21.00
   0  -3   6  588.84   20.70
   0  -3  -6  581.34   21.00
   0  -3  -6  582.54   20.60
   0   3  -6  606.34   20.60
   0   3   6  590.74   21.00
   0   3  -6  584.64   21.00
   0   3   6  598.54   21.10
   0   3   6  605.34   20.70
   0   3  -6  602.74   20.60
   0   3  -6  623.74   20.50
  -1  -3  -6   15.00    1.50
  -1  -3  -6   15.40    1.10
   1  -3   6   14.20    1.00
  -1  -3  -6   13.50    1.00
   1  -3   6   17.00    1.30
   1  -3   6   15.10    1.50
   1  -3   6   14.70    1.10
   1   3   6   15.70    0.80
  -1   3  -6   16.80    0.80
   1   3   6   17.40    0.90
   1   3   6   14.60    1.40
  -1   3  -6   17.00    0.80
   1   3   6   17.40    1.20
  -1   3  -6   16.40    1.10
  -1   3  -6   16.70    1.40
   2  -3   6   26.90    1.50
   2  -3   6   29.40    1.60
  -2  -3  -6   27.10    1.50
   2  -3   6   27.00    1.60
  -2  -3  -6   23.60    1.90
   2  -3   6   25.20    1.80
  -2   3  -6   27.00    1.70
   2   3   6   24.50    1.90
  -2   3  -6   29.60    1.40
   2   3   6   32.60    1.60
   2   3   6   25.70    1.40
  -2   3  -6   28.60    1.30
   2   3   6   29.70    1.80
  -3  -3  -6   17.00    1.60
   3  -3   6   15.00    1.10
   3  -3   6   15.50    1.30
  -3  -3  -6   16.50    1.80
   3  -3   6   12.40    1.50
  -3  -3  -6   15.10    1.40
  -3   3  -6   17.70    1.30
   3   3   6   13.20    1.20
   3   3   6   14.40    1.60
  -3   3  -6   14.20    1.10
  -3   3  -6   14.90    1.60
   3   3   6   16.30    1.80
  -4  -3  -6   -0.10    1.20
  -4  -3  -6    0.00    1.10
   4  -3   6    0.40    1.30
   4  -3   6    0.40    0.80
   4   3   6    0.10    1.20
   4   3   6    0.20    1.10
   4   3   6    0.60    0.90
  -4   3  -6    0.50    1.20
  -4   3  -6    0.50    0.70
  -5  -3  -6  250.97    9.60
   5  -3   6  247.28    9.50
   5  -3   6  241.48    9.00
   5   3   6  224.58    9.30
  -5   3  -6  240.78    9.40
   5   3   6  221.18    9.20
   5   3   6  240.08    9.00
  -5   3  -6  233.78    8.80
  -6  -3  -6   27.70    2.90
  -6  -3  -6   29.50    3.10
   6  -3   6   30.70    2.60
   6  -3   6   25.00    2.90
  -6  -3  -6   23.80    2.90
   6   3   6   27.00    2.90
   6   3   6   27.00    2.50
  -6   3  -6   26.40    3.10
   6   3   6   31.30    3.30
  -6   3  -6   25.80    2.10
  -7  -3  -6    4.20    2.50
   7  -3   6    1.10    1.80
   7  -3   6    2.00    2.20
   7   3   6    3.00    2.40
  -7   3  -6    3.70    1.50
  -7   3  -6    3.60    2.40
   7   3   6    2.60    1.70
   8  -3   6  113.89    6.50
   8  -3   6  115.69    5.80
  -8  -3  -6  113.39    6.40
   8   3   6   96.99    5.60
   8   3   6  101.79    6.40
  -8   3  -6   99.89    5.10
  -8   3  -6   99.89    6.10
   9  -3   6    1.10    3.30
  -9  -3  -6    1.30    3.70
   9   3   6    1.50    3.60
  -9   3  -6    1.50    3.50
   9   3   6   -0.50    2.80
  -9   3  -6    0.10    2.20
   9  -4  -6   -3.00    3.00
   9   4  -6    0.30    2.90
   9   4  -6    0.50    3.40
  -9   4   6    0.70    3.50
  -9   4   6    2.00    2.00
   8  -4  -6    1.50    2.20
  -8   4   6    1.60    1.50
  -8   4   6    3.00    3.30
   8   4  -6    3.90    2.30
   8   4  -6    4.10    3.10
  -7  -4   6   12.60    4.80
  -7  -4   6    8.10    2.80
   7  -4  -6    5.50    1.80
  -7   4   6    9.30    1.50
   7   4  -6    6.20    2.60
   7   4  -6    8.20    2.00
  -7   4   6    9.70    2.90
  -6  -4   6    0.60    2.00
  -6  -4   6   -0.50    2.10
   6  -4  -6   -0.50    1.30
  -6  -4   6    1.00    1.90
  -6   4   6    0.30    1.90
  -6   4   6    0.40    0.90
   6   4  -6   -0.20    1.40
   6   4  -6    1.20    1.90
   5  -4  -6    5.10    1.20
  -5  -4   6    4.40    1.50
  -5  -4   6    5.30    1.80
  -5  -4   6    1.50    1.70
   5   4  -6    6.00    1.40
  -5   4   6    5.80    0.80
   5   4  -6    2.40    1.60
  -5   4   6    3.60    1.70
  -4  -4   6   55.09    3.10
   4  -4  -6   56.09    2.60
  -4  -4   6   56.79    3.40
  -4  -4   6   50.99    3.00
   4  -4  -6   53.29    2.80
  -4   4   6   53.29    3.20
   4   4  -6   47.80    2.60
   4   4  -6   54.69    3.20
   3  -4  -6  614.54   20.80
   3  -4  -6  575.64   20.70
  -3  -4   6  604.54   21.40
  -3  -4   6  622.14   20.90
  -3  -4   6  590.34   20.90
   3   4  -6  583.04   20.80
   3   4  -6  574.34   21.20
  -3   4   6  605.74   21.00
  -3   4   6  585.04   21.30
   2  -4  -6  356.56   12.60
  -2  -4   6  375.86   12.80
   2  -4  -6  364.46   12.80
  -2  -4   6  337.87   13.30
   2  -4  -6  354.26   12.60
  -2  -4   6  354.26   12.80
   2   4  -6  347.67   13.20
   2   4  -6  390.26   12.70
  -2   4   6  367.66   13.10
   2   4  -6  356.26   12.70
  -2   4   6  369.36   13.30
  -1  -4   6  677.73   22.80
  -1  -4   6  698.33   22.90
  -1  -4   6  615.34   23.30
   1  -4  -6  661.73   22.70
  -1  -4   6  642.54   22.90
   1  -4  -6  646.54   22.70
  -1   4   6  641.74   23.20
  -1   4   6  670.93   22.90
  -1   4   6  661.63   23.30
   1   4  -6  638.44   23.30
   1   4  -6  671.13   22.70
   1   4  -6  693.03   22.70
   0  -4   6 1066.69   35.60
   0  -4  -6 1023.90   35.50
   0  -4  -6 1014.90   35.50
   0  -4   6 1025.20   35.60
   0  -4  -6 1008.50   36.10
   0   4   6 1026.20   36.10
   0   4   6 1015.90   36.10
   0   4  -6 1038.70   36.10
   0   4  -6 1081.29   35.60
   0   4   6 1069.49   35.80
   1  -4   6   45.00    2.50
  -1  -4  -6   49.99    2.80
   1  -4   6   46.30    2.10
  -1  -4  -6   48.10    2.20
   1  -4   6   51.79    2.20
  -1  -4  -6   48.90    2.10
   1  -4   6   50.29    2.70
   1   4   6   55.19    2.80
  -1   4  -6   53.09    2.70
  -1   4  -6   53.19    2.30
   1   4   6   53.39    2.50
   2  -4   6    9.00    1.00
   2  -4   6    7.60    1.20
   2  -4   6    8.20    1.30
   2  -4   6    9.00    0.90
  -2  -4  -6    8.00    0.90
  -2  -4  -6    9.00    1.50
   2   4   6    9.40    0.90
  -2   4  -6   11.10    1.20
   2   4   6    8.40    0.80
  -2   4  -6    9.20    1.40
   2   4   6    6.30    1.30
   2   4   6    8.70    1.20
   3  -4   6  305.67   11.00
   3  -4   6  295.67   11.50
  -3  -4  -6  313.47   11.20
  -3  -4  -6  294.07   11.60
   3   4   6  293.67   11.60
   3   4   6  322.07   11.50
  -3   4  -6  322.77   11.40
  -3   4  -6  318.47   10.70
   3   4   6  310.87   11.00
  -3   4  -6  305.67   10.60
  -4  -4  -6  233.48    9.30
   4  -4   6  244.08    9.20
  -4  -4  -6  237.58    8.80
   4  -4   6  228.88    8.60
  -4   4  -6  230.18    8.30
   4   4   6  227.58    9.10
   4   4   6  238.08    9.20
   4   4   6  229.48    8.60
  -4   4  -6  228.18    9.00
  -5  -4  -6   96.59    4.90
  -5  -4  -6   91.49    5.10
  -5  -4  -6  100.59    4.70
   5  -4   6   96.59    4.40
   5  -4   6   90.79    4.80
   5   4   6  102.79    4.90
  -5   4  -6   92.79    4.90
   5   4   6  100.89    4.90
   5   4   6  104.99    4.40
  -5   4  -6  100.59    4.00
  -6  -4  -6   69.19    4.50
   6  -4   6   68.59    4.50
  -6  -4  -6   70.19    4.20
  -6  -4  -6   74.09    4.60
   6  -4   6   67.89    3.90
   6   4   6   65.49    4.30
  -6   4  -6   70.89    3.30
   6   4   6   70.49    3.80
  -6   4  -6   68.39    4.50
   6   4   6   75.79    4.50
   7  -4   6   11.20    2.70
  -7  -4  -6   14.70    3.20
   7  -4   6   17.60    2.40
   7   4   6   17.60    3.10
  -7   4  -6   14.40    3.00
   7   4   6   17.80    2.40
  -7   4  -6   16.20    1.70
   8  -4   6   44.70    4.90
   8  -4   6   41.00    4.00
  -8  -4  -6   32.50    4.40
   8   4   6   41.90    3.90
  -8   4  -6   34.70    3.00
   8   4   6   30.50    4.20
  -8   4  -6   40.40    4.40
  -9  -4  -6    1.60    3.60
   9  -4   6   -3.20    3.00
   9  -4   6   -0.50    3.60
   9   4   6    0.30    3.30
   9   4   6    0.30    2.90
  -9   4  -6   -1.40    3.40
  -9   4  -6   -0.70    2.00
  -8  -5   6    6.90    3.80
   8  -5  -6    8.60    2.50
  -8   5   6    7.40    3.40
   8   5  -6    7.30    2.40
   8   5  -6   10.00    3.30
  -7  -5   6    3.20    2.90
  -7  -5   6    2.70    2.70
   7  -5  -6    2.50    1.80
   7   5  -6    3.20    1.90
   7   5  -6    3.90    2.80
  -7   5   6    5.20    3.10
  -6  -5   6    2.30    2.10
   6  -5  -6    3.10    1.50
  -6  -5   6    2.10    2.40
   6   5  -6    2.20    1.40
   6   5  -6    4.10    2.30
  -6   5   6    2.90    2.10
  -5  -5   6  248.58   10.10
  -5  -5   6  259.77   10.80
   5  -5  -6  257.37    9.80
   5   5  -6  261.87    9.80
   5   5  -6  267.47   10.50
  -5   5   6  273.27   10.70
  -4  -5   6    2.40    1.30
   4  -5  -6    3.00    0.90
  -4  -5   6    3.50    1.90
   4   5  -6    3.10    1.00
   4   5  -6    2.00    1.50
  -4   5   6    2.80    1.60
  -3  -5   6    6.70    1.20
  -3  -5   6    9.40    2.00
   3  -5  -6    9.00    1.40
   3  -5  -6    8.20    1.00
  -3   5   6    6.00    1.60
  -3   5   6    5.90    1.40
   3   5  -6    8.00    1.00
   3   5  -6    7.00    1.60
  -2  -5   6  120.29    4.60
   2  -5  -6  109.49    4.20
   2  -5  -6  110.89    4.20
  -2  -5   6  105.79    5.20
   2  -5  -6  111.99    4.60
  -2   5   6  106.99    5.00
   2   5  -6  121.79    4.20
   2   5  -6  105.69    5.00
   2   5  -6  116.89    4.10
  -2   5   6  123.39    4.90
  -1  -5   6  149.29    5.60
   1  -5  -6  147.89    5.40
  -1  -5   6  147.89    6.40
   1  -5  -6  146.09    5.40
  -1  -5   6  147.69    5.70
  -1   5   6  161.88    6.30
  -1   5   6  154.78    5.80
   1   5  -6  159.18    6.30
  -1   5   6  153.68    6.20
   0  -5   6   19.10    1.40
   0  -5   6   17.30    1.20
   0  -5   6   18.00    1.50
   0  -5   6   16.40    1.90
   0  -5  -6   17.30    1.10
   0  -5  -6   19.00    2.00
   0  -5  -6   18.50    1.10
   0   5   6   19.80    1.70
   0   5   6   21.50    2.10
   0   5  -6   19.30    1.50
   0   5   6   18.50    2.10
   0   5  -6   20.00    1.90
  -1  -5  -6   28.80    2.30
   1  -5   6   21.60    2.20
   1  -5   6   28.40    2.20
  -1  -5  -6   23.60    1.40
  -1  -5  -6   28.80    1.60
   1  -5   6   28.60    1.50
   1  -5   6   25.10    1.40
  -1   5  -6   29.70    2.20
  -1   5  -6   27.30    1.80
   1   5   6   27.30    2.00
   1   5   6   26.00    2.40
  -2  -5  -6  158.18    6.80
   2  -5   6  162.88    6.40
  -2  -5  -6  161.28    6.10
   2  -5   6  156.68    5.90
   2  -5   6  160.48    6.60
  -2   5  -6  165.38    6.70
   2   5   6  156.68    6.80
  -2   5  -6  172.58    6.30
   2   5   6  166.38    6.50
   3  -5   6   29.10    1.80
   3  -5   6   28.40    2.40
  -3  -5  -6   24.50    2.00
  -3  -5  -6   25.10    2.70
  -3   5  -6   26.40    2.40
   3   5   6   26.20    2.50
   3   5   6   25.50    2.20
   3   5   6   28.30    1.50
   4  -5   6  109.09    4.50
  -4  -5  -6  110.29    4.80
   4  -5   6  110.99    5.30
  -4  -5  -6  101.09    5.40
   4   5   6  107.29    4.40
  -4   5  -6  110.79    5.10
   4   5   6  104.09    5.10
   4   5   6  121.29    5.50
   5  -5   6   39.40    3.30
  -5  -5  -6   42.40    3.80
  -5  -5  -6   39.30    3.00
  -5  -5  -6   39.00    3.50
   5  -5   6   40.60    2.70
  -5   5  -6   41.50    3.50
   5   5   6   41.40    3.30
   5   5   6   40.80    3.40
   5   5   6   41.50    2.50
  -6  -5  -6   58.79    4.60
  -6  -5  -6   50.99    3.90
  -6  -5  -6   60.59    4.60
   6  -5   6   52.69    3.40
   6  -5   6   53.99    4.00
   6   5   6   55.39    4.40
   6   5   6   53.59    3.20
   6   5   6   54.29    4.00
  -6   5  -6   49.00    3.80
  -7  -5  -6   40.60    4.70
  -7  -5  -6   37.20    4.00
   7  -5   6   35.60    3.30
   7  -5   6   35.70    3.90
  -7  -5  -6   39.50    4.60
   7   5   6   37.50    3.20
   7   5   6   37.20    3.90
  -7   5  -6   33.10    3.80
   7   5   6   31.20    3.70
  -8  -5  -6   25.60    4.40
   8  -5   6   25.50    3.10
   8  -5   6   22.60    3.80
   8   5   6   26.40    3.10
   8   5   6   21.00    3.80
  -8   5  -6   23.10    3.70
   8  -6  -6   22.70    3.30
  -8  -6   6   20.10    4.30
   8   6  -6   27.40    4.60
   8   6  -6   21.20    3.00
  -8   6   6   26.40    4.50
   7  -6  -6   22.30    2.60
  -7  -6   6   24.10    3.50
  -7  -6   6   21.30    4.10
  -7   6   6   20.90    3.70
   7   6  -6   19.60    3.40
   7   6  -6   19.60    2.50
  -6  -6   6    4.90    2.30
  -6  -6   6    5.30    2.60
   6  -6  -6    3.30    1.60
   6   6  -6    6.50    1.60
  -6   6   6    5.40    2.70
   6   6  -6    7.30    2.50
  -5  -6   6   85.39    4.50
  -5  -6   6   85.59    5.20
   5  -6  -6   81.39    4.00
  -5   6   6   95.79    5.40
   5   6  -6   88.69    3.90
   5   6  -6   90.59    5.00
  -4  -6   6  572.84   21.60
  -4  -6   6  595.44   20.90
   4  -6  -6  591.34   20.50
  -4   6   6  578.84   21.40
   4   6  -6  562.54   21.30
   4   6  -6  587.94   20.30
   3  -6  -6   49.70    2.30
  -3  -6   6   51.69    2.90
  -3  -6   6   54.69    3.90
   3   6  -6   47.80    2.00
  -3   6   6   46.50    3.40
  -3   6   6   55.39    3.30
   3   6  -6   50.19    2.10
   3   6  -6   49.40    3.50
   2  -6  -6 1150.78   39.30
  -2  -6   6 1152.88   39.60
  -2  -6   6 1142.99   40.40
   2   6  -6 1117.79   40.20
  -2   6   6 1100.49   40.00
  -2   6   6 1156.18   40.30
  -2   6   6 1195.88   39.90
   1  -6  -6  137.19    6.00
   1  -6  -6  128.89    4.80
   1  -6  -6  136.09    4.80
  -1  -6   6  127.19    6.00
  -1  -6   6  134.99    5.10
  -1   6   6  136.79    5.50
  -1   6   6  138.19    6.00
   1   6  -6  125.79    5.80
  -1   6   6  143.09    5.80
   0  -6   6  342.27   11.80
   0  -6  -6  335.77   11.70
   0  -6   6  311.47   12.60
   0  -6  -6  322.27   12.60
   0  -6  -6  329.77   11.70
   0   6   6  335.27   12.30
   0   6   6  349.47   12.70
   0   6  -6  333.87   12.60
   0   6   6  360.36   12.70
   1  -6   6  218.88    7.80
   1  -6   6  215.68    8.60
   1  -6   6  208.28    8.60
  -1  -6  -6  214.98    7.80
  -1  -6  -6  210.38    8.70
   1   6   6  216.58    8.70
  -1   6  -6  225.78    8.70
   1   6   6  221.38    8.40
  -2  -6  -6  337.67   13.00
   2  -6   6  340.27   12.90
   2  -6   6  335.47   12.00
  -2  -6  -6  335.67   12.20
   2  -6   6  354.76   12.60
   2   6   6  338.27   12.70
   2   6   6  336.87   13.00
  -2   6  -6  335.27   12.90
  -2   6  -6  348.77   12.50
  -3  -6  -6    4.00    1.20
   3  -6   6    5.00    1.00
   3  -6   6    5.00    1.80
  -3  -6  -6    4.40    2.00
  -3   6  -6    6.20    1.70
   3   6   6    6.50    1.90
   3   6   6    7.20    1.90
   4  -6   6    4.10    1.90
  -4  -6  -6    5.10    2.30
  -4  -6  -6    4.00    1.40
   4  -6   6    5.40    1.20
   4   6   6    3.30    2.20
   4   6   6    4.90    0.80
  -4   6  -6    7.00    2.10
   4   6   6    2.20    1.90
  -5  -6  -6    4.80    1.70
  -5  -6  -6    7.20    2.50
  -5  -6  -6    5.90    2.60
   5  -6   6    4.10    1.50
   5  -6   6    8.20    2.30
  -5   6  -6    9.70    2.40
   5   6   6    4.40    2.10
   5   6   6    5.10    2.20
   5   6   6    5.40    1.20
   6  -6   6   57.59    4.40
  -6  -6  -6   54.99    5.10
  -6  -6  -6   58.39    4.20
   6  -6   6   63.69    3.80
  -6  -6  -6   61.49    5.10
  -6   6  -6   67.09    4.80
   6   6   6   63.69    3.30
   6   6   6   67.59    4.80
   6   6   6   50.09    4.90
   7  -6   6    0.40    3.00
  -7  -6  -6    0.50    2.60
  -7  -6  -6   -1.10    2.90
   7  -6   6    0.30    2.00
  -7  -6  -6    0.30    3.30
   7   6   6    0.20    2.70
   7   6   6   -1.20    2.90
   7   6   6    0.90    1.80
  -7   6  -6   -0.10    2.80
  -8  -6  -6   12.10    4.00
   8  -6   6   14.40    3.00
   8  -6   6   16.40    4.40
   8   6   6   18.30    2.70
   8   6   6   13.50    4.00
  -8   6  -6   25.60    4.60
  -7  -7   6   76.09    6.30
   7  -7  -6   78.69    4.80
  -7  -7   6   85.89    6.20
   7   7  -6   85.89    6.50
  -7   7   6   83.59    6.10
   7   7  -6   74.69    4.20
  -6  -7   6    1.30    2.40
  -6  -7   6    0.50    3.20
   6  -7  -6    1.10    1.60
   6   7  -6    0.50    2.60
  -6   7   6    0.40    2.80
   6   7  -6   -0.30    1.40
  -5  -7   6    0.50    2.50
  -5  -7   6    4.90    2.10
   5  -7  -6    4.10    1.40
  -5   7   6    0.80    2.50
   5   7  -6    3.90    1.10
   5   7  -6    1.90    2.20
   4  -7  -6   11.40    1.40
  -4  -7   6    9.60    2.60
  -4  -7   6    9.30    1.90
   4   7  -6    9.90    2.60
  -4   7   6    7.50    2.40
   3  -7  -6   25.00    1.70
  -3  -7   6   21.90    2.40
  -3  -7   6   25.00    3.20
  -3   7   6   24.00    2.90
   3   7  -6   20.40    2.70
   2  -7  -6  105.89    3.80
  -2  -7   6   93.59    4.30
  -2  -7   6   97.39    5.30
   2   7  -6  101.99    5.30
  -2   7   6   99.89    5.00
  -2   7   6   95.89    5.20
  -1  -7   6  230.28    9.50
  -1  -7   6  227.38    8.30
   1  -7  -6  231.08    8.00
   1  -7  -6  222.68    9.20
  -1   7   6  221.48    9.20
  -1   7   6  222.28    9.20
   1   7  -6  231.28    9.20
   0  -7   6    7.60    1.00
   0  -7  -6    8.10    2.10
   0  -7  -6    6.40    0.80
   0  -7   6    3.50    1.80
   0   7   6    7.00    2.00
   0   7   6    6.10    2.00
   0   7   6    5.60    1.70
   0   7  -6    4.50    2.00
  -1  -7  -6  186.88    8.00
   1  -7   6  183.28    6.90
   1  -7   6  198.88    8.00
  -1  -7  -6  190.68    6.90
   1  -7   6  179.48    7.90
   1   7   6  186.18    7.70
   1   7   6  198.18    8.10
  -1   7  -6  188.38    7.90
   2  -7   6   23.10    2.80
  -2  -7  -6   22.40    1.90
  -2  -7  -6   21.00    2.70
   2  -7   6   21.60    1.60
   2   7   6   22.20    2.70
  -2   7  -6   20.40    2.70
   2   7   6   24.70    2.60
  -3  -7  -6  467.95   17.10
  -3  -7  -6  477.45   18.00
   3  -7   6  480.85   16.90
   3  -7   6  484.25   17.90
   3   7   6  474.55   17.70
   3   7   6  488.45   18.20
  -4  -7  -6  458.15   16.90
  -4  -7  -6  424.76   16.60
   4  -7   6  440.56   16.50
  -4  -7  -6  423.86   15.80
   4  -7   6  422.16   15.40
   4   7   6  426.26   16.30
   4   7   6  433.96   16.70
  -5  -7  -6  175.28    7.90
  -5  -7  -6  201.78    9.00
   5  -7   6  195.08    7.60
   5  -7   6  188.68    8.50
  -5  -7  -6  180.78    8.80
   5   7   6  194.08    8.60
   5   7   6  189.18    8.70
   5   7   6  192.58    6.70
   6  -7   6    4.10    3.00
  -6  -7  -6    1.70    3.20
   6  -7   6    3.90    2.00
  -6  -7  -6    3.70    3.40
  -6  -7  -6    4.60    2.50
   6   7   6    4.60    2.60
   6   7   6    3.60    3.20
   6   7   6    3.20    1.30
  -7  -7  -6    7.90    3.00
   7  -7   6   14.00    2.60
   7  -7   6   12.40    3.60
  -7  -7  -6    6.20    3.60
  -7  -7  -6   10.60    3.90
   7   7   6    9.30    3.80
   7   7   6   11.70    3.60
   7   7   6   11.90    1.90
  -6  -8   6    0.10    3.80
   6  -8  -6    1.60    1.90
  -6  -8   6    0.70    2.80
  -6   8   6    0.40    3.60
   6   8  -6   -1.70    3.40
  -5  -8   6   15.40    3.90
  -5  -8   6   17.40    2.80
   5  -8  -6   18.30    2.10
   5   8  -6   19.40    3.40
  -5   8   6   22.70    3.60
   4  -8  -6    1.60    1.20
  -4  -8   6    1.30    2.90
  -4  -8   6    2.10    1.90
  -4   8   6    1.90    2.80
   4   8  -6   -0.30    2.40
  -3  -8   6   34.80    2.80
   3  -8  -6   37.30    2.10
  -3  -8   6   37.10    4.40
   3   8  -6   39.30    4.00
  -3   8   6   34.40    4.10
  -2  -8   6   22.30    2.10
  -2  -8   6   25.90    3.50
   2  -8  -6   26.90    3.40
   2  -8  -6   25.20    1.50
   2   8  -6   22.10    2.90
  -2   8   6   26.80    3.00
  -2   8   6   25.90    3.20
  -1  -8   6   68.49    3.30
   1  -8  -6   78.39    4.80
   1  -8  -6   71.39    2.80
  -1  -8   6   68.79    4.60
   1   8  -6   73.89    4.50
  -1   8   6   69.99    4.30
  -1   8   6   72.09    4.60
   0  -8   6   30.70    3.40
   0  -8  -6   28.80    1.70
   0  -8  -6   31.00    3.30
   0  -8   6   29.60    1.90
   0   8  -6   24.80    3.20
   0   8   6   28.40    3.20
   0   8   6   28.70    3.20
   1  -8   6  107.49    4.30
   1  -8   6  109.59    5.80
  -1  -8  -6  101.19    5.70
  -1  -8  -6  105.39    4.30
   1  -8   6  119.99    6.00
   1   8   6  102.09    5.60
  -1   8  -6  106.89    5.70
   1   8   6  114.09    5.40
  -2  -8  -6   19.40    1.80
  -2  -8  -6   18.60    3.00
   2  -8   6   24.00    3.10
   2  -8   6   17.90    1.70
   2   8   6   22.90    2.90
  -2   8  -6   19.70    3.00
   2   8   6   19.50    3.10
  -3  -8  -6   75.89    5.10
  -3  -8  -6   64.09    4.90
  -3  -8  -6   68.49    3.70
   3  -8   6   67.89    3.30
   3  -8   6   73.69    4.60
   3   8   6   70.19    4.60
   3   8   6   68.39    4.70
  -4  -8  -6   22.70    3.60
   4  -8   6   25.20    3.50
  -4  -8  -6   18.70    3.70
  -4  -8  -6   17.70    2.20
   4  -8   6   20.50    2.30
   4   8   6   17.10    3.10
   4   8   6   20.20    3.50
   5  -8   6    6.60    1.80
   5  -8   6    3.90    3.20
  -5  -8  -6    7.00    3.70
  -5  -8  -6    3.90    2.20
  -5  -8  -6    3.30    3.40
   5   8   6    5.70    3.00
   5   8   6    1.50    3.30
  -6  -8  -6  131.59    8.10
   6  -8   6  145.79    7.90
  -6  -8  -6  140.99    7.00
   6  -8   6  130.09    6.30
  -6  -8  -6  119.39    8.40
   6   8   6  131.09    8.20
  -5  -9   6    2.20    3.70
  -5  -9   6    0.60    2.50
   5  -9  -6    0.10    1.80
  -5   9   6   -0.30    3.60
   5   9  -6   -0.40    3.20
  -4  -9   6   -0.50    2.00
   4  -9  -6    0.20    1.40
  -4  -9   6    0.10    3.10
   4   9  -6    0.00    2.80
  -4   9   6    0.30    3.40
   3  -9  -6    0.40    1.10
  -3  -9   6    0.30    1.60
  -3  -9   6    2.10    3.30
   3   9  -6    2.00    2.90
  -3   9   6    1.80    2.80
   2  -9  -6   16.80    3.30
  -2  -9   6   12.60    3.20
   2  -9  -6   14.20    1.40
  -2  -9   6   11.90    1.80
   2   9  -6   12.40    2.90
  -2   9   6   14.70    3.10
  -1  -9   6   21.40    2.20
   1  -9  -6   33.40    3.80
   1  -9  -6   27.60    1.60
  -1  -9   6   27.40    3.90
  -1   9   6   31.10    3.60
   1   9  -6   28.20    3.50
  -1   9   6   32.40    3.70
   0  -9   6    9.80    1.40
   0  -9   6   12.10    2.80
   0  -9  -6    9.30    1.10
   0  -9  -6    8.30    2.60
   0   9  -6    9.00    2.90
   0   9   6   11.70    3.00
  -1  -9  -6    3.00    2.90
  -1  -9  -6    3.70    1.20
   1  -9   6    4.60    1.10
  -1  -9  -6    2.80    2.70
   1  -9   6    2.60    2.40
   1   9   6    5.30    2.50
  -1   9  -6    1.90    2.30
   2  -9   6   45.70    2.60
  -2  -9  -6   54.79    4.90
  -2  -9  -6   50.29    4.80
  -2  -9  -6   47.10    3.00
   2  -9   6   51.19    4.30
   2   9   6   54.59    4.50
  -2   9  -6   44.80    4.20
   2   9   6   52.19    4.50
  -3  -9  -6   -0.20    3.30
  -3  -9  -6   -0.80    3.10
  -3  -9  -6    0.50    1.60
   3  -9   6    0.10    2.90
   3  -9   6    0.20    1.30
   3   9   6   -0.50    2.80
   3   9   6    1.80    3.10
  -4  -9  -6   74.19    4.40
   4  -9   6   77.39    5.40
   4  -9   6   72.49    3.80
  -4  -9  -6   68.39    6.00
   4   9   6   72.59    5.80
   4   9   6   68.49    5.60
  -5  -9  -6    3.60    4.40
  -5  -9  -6   10.30    2.80
   5  -9   6    8.10    2.20
   5  -9   6    7.60    3.80
   5   9   6    5.50    3.20
   5   9   6    9.10    4.20
   4 -10  -6    6.90    1.70
  -4  10   6    4.50    4.30
  -3 -10   6   30.70    3.30
   3 -10  -6   29.80    2.10
   3 -10  -6   30.60    4.80
   3  10  -6   26.50    4.60
  -3  10   6   28.20    4.60
   2 -10  -6    3.10    3.50
  -2 -10   6    5.30    3.50
  -2 -10   6    4.10    1.90
   2  10  -6    6.20    3.30
  -2  10   6    5.70    3.40
  -1 -10   6    4.50    1.70
  -1 -10   6    4.10    3.30
   1  10  -6    1.90    3.00
  -1  10   6    4.60    3.40
   0 -10  -6   43.30    2.50
   0 -10  -6   41.60    4.90
   0 -10   6   52.89    5.40
   0 -10   6   41.50    2.80
   0 -10   6   32.40    5.10
   0  10  -6   37.70    4.50
   0  10   6   40.10    4.60
  -1 -10  -6  238.58    8.90
  -1 -10  -6  225.68   10.90
   1 -10   6  250.87   10.80
   1 -10   6  245.78    8.80
   1  10   6  226.38   10.70
  -1  10  -6  236.38   10.60
  -2 -10  -6   54.89    3.40
  -2 -10  -6   52.69    5.70
   2 -10   6   53.99    3.00
   2 -10   6   58.59    5.20
   2  10   6   48.00    5.20
  -2  10  -6   50.69    5.00
   3 -10   6   16.80    4.20
  -3 -10  -6   16.90    2.40
  -3 -10  -6   17.50    4.40
   3 -10   6   20.90    2.00
   3  10   6   18.00    4.10
   4 -10   6    8.90    2.00
   4 -10   6   15.40    4.10
   4  10   6    8.50    4.60
  -1 -11   6    6.80    3.00
  -1 -11   6    5.90    4.80
   1  11  -6    7.70    4.70
   0 -11   6    3.40    3.70
   0 -11  -6    4.30    4.80
   0 -11  -6    2.90    1.40
   0 -11   6    5.60    1.70
   0  11   6    8.90    4.50
   0  11  -6    4.70    3.60
  -1 -11  -6  168.68    6.60
  -1 -11  -6  164.98    9.50
   1 -11   6  162.38    6.50
   1 -11   6  157.38    9.50
  -1  11  -6  166.68    9.40
   1  11   6  148.19    9.00
  -9   0   7    5.50    2.70
  -9   0   7    3.20    3.10
  -8   0   7    0.20    2.60
  -8   0   7    1.40    2.10
   8   0  -7   -1.40    2.50
   7   0  -7  146.59    6.50
  -7   0   7  122.79    6.30
  -7   0   7  135.49    6.10
  -6   0   7   -0.60    1.70
   6   0  -7    0.50    1.60
   6   0  -7   -0.30    1.40
  -6   0   7   -0.10    1.40
  -6   0   7    0.70    1.80
  -5   0   7    0.60    1.20
   5   0  -7   -0.10    1.30
  -5   0   7    0.10    1.20
  -5   0   7    0.20    1.10
   5   0  -7    0.10    1.20
   5   0  -7   -0.20    1.20
  -4   0   7   -0.80    0.90
   4   0  -7    0.40    1.00
  -4   0   7    0.00    0.90
  -4   0   7    0.90    1.10
   4   0  -7    0.40    1.10
   4   0  -7    0.70    0.90
  -4   0   7   -1.10    0.90
   3   0  -7    9.00    1.10
  -3   0   7    9.00    1.20
  -3   0   7   10.30    1.10
  -3   0   7    8.50    1.10
   3   0  -7    9.60    1.10
   3   0  -7    8.30    1.00
  -3   0   7    4.90    0.90
   2   0  -7   -0.20    0.60
  -2   0   7   -0.10    0.60
   2   0  -7   -0.30    0.50
  -2   0   7    0.00    0.60
  -2   0   7   -0.20    0.60
  -2   0   7   -0.20    0.60
   2   0  -7   -0.40    0.50
  -1   0   7  286.97   10.60
  -1   0   7  295.07   10.40
  -1   0   7  294.37   10.40
   1   0  -7  298.27   10.50
   1   0  -7  301.17   10.30
  -1   0   7  304.57   10.40
   1   0  -7  293.87   10.40
   0   0  -7    0.00    0.50
   0   0   7    0.10    0.40
   0   0  -7    0.00    0.40
   0   0   7    0.00    0.30
   0   0   7   -0.10    0.50
   0   0   7    0.70    0.50
   0   0   7   -0.10    0.40
   0   0  -7   -0.20    0.40
  -1   0  -7   74.49    2.90
   1   0   7   74.79    2.90
   1   0   7   71.39    3.00
   1   0   7   76.19    2.90
  -1   0  -7   75.99    2.90
  -1   0  -7   73.49    3.00
   1   0   7   70.89    2.90
   2   0   7    0.10    0.60
   2   0   7   -0.30    0.60
   2   0   7    0.40    0.60
   2   0   7    0.40    0.60
  -2   0  -7   -0.20    0.70
  -2   0  -7   -0.40    0.60
  -2   0  -7    0.10    0.60
   3   0   7 3051.19  104.59
  -3   0  -7 3046.00  104.79
  -3   0  -7 3071.39  104.59
   3   0   7 3112.89  104.59
   3   0   7 3091.09  104.49
   3   0   7 3006.60  104.69
  -3   0  -7 3014.90  104.59
   4   0   7   -0.10    1.00
  -4   0  -7    0.10    0.90
   4   0   7   -0.10    0.80
  -4   0  -7   -0.50    0.90
   4   0   7    0.70    1.10
   4   0   7    0.20    0.80
  -4   0  -7   -0.10    1.10
  -5   0  -7    1.60    1.50
   5   0   7    1.70    1.30
  -5   0  -7    1.00    1.20
   5   0   7    0.60    1.20
   5   0   7    1.30    1.30
   6   0   7   -0.50    1.60
  -6   0  -7    0.00    1.70
   6   0   7   -0.40    1.70
   6   0   7   -0.40    1.60
  -6   0  -7    0.20    1.50
  -7   0  -7   61.19    4.00
   7   0   7   64.89    4.30
  -7   0  -7   69.99    4.70
  -8   0  -7   -1.80    2.60
   8   0   7    1.30    2.30
  -8   0  -7    1.30    2.10
  -9   0  -7   47.10    5.50
  -9   0  -7   42.10    4.40
   9   0   7   35.90    4.60
  -9  -1   7    1.80    2.90
  -9  -1   7    2.30    3.30
   9   1  -7    2.20    3.30
  -9   1   7    1.20    2.30
  -9   1   7    1.10    3.30
  -8  -1   7    7.40    2.60
  -8  -1   7    7.20    2.80
  -8   1   7    9.50    2.20
   8   1  -7    8.90    2.80
  -8   1   7    7.20    2.90
   7  -1  -7   35.10    3.40
   7  -1  -7   31.90    3.30
  -7  -1   7   31.50    3.30
  -7  -1   7   37.20    3.30
   7   1  -7   36.40    3.40
  -7   1   7   32.80    2.80
  -7   1   7   31.40    3.60
   6  -1  -7   84.09    4.30
  -6  -1   7   81.89    4.30
  -6  -1   7   80.39    4.50
  -6  -1   7   77.89    4.30
   6  -1  -7   86.39    4.30
   6   1  -7   80.49    4.40
  -6   1   7   85.49    4.00
   6   1  -7   90.29    4.50
  -6   1   7   86.19    4.50
   5  -1  -7   20.70    2.00
  -5  -1   7   19.40    2.10
  -5  -1   7   20.10    2.20
  -5  -1   7   17.90    2.10
  -5  -1   7   17.30    1.90
   5  -1  -7   18.40    2.00
  -5   1   7   17.10    1.90
   5   1  -7   17.60    1.90
  -5   1   7   16.40    1.70
   5   1  -7   14.70    1.70
   5   1  -7   19.80    2.00
  -5   1   7   17.60    2.10
  -4  -1   7  724.63   25.00
   4  -1  -7  717.13   24.90
  -4  -1   7  719.43   25.10
   4  -1  -7  704.23   25.00
   4  -1  -7  770.32   25.00
  -4  -1   7  733.33   25.10
  -4   1   7  709.13   25.20
   4   1  -7  692.43   25.00
  -4   1   7  702.93   24.90
   4   1  -7  669.23   25.00
   4   1  -7  703.73   25.00
  -3  -1   7  134.79    5.30
   3  -1  -7  135.79    5.40
  -3  -1   7  137.39    5.40
   3  -1  -7  141.19    5.30
   3  -1  -7  139.29    5.20
  -3  -1   7  149.29    5.40
  -3  -1   7  138.79    5.60
   3   1  -7  144.99    5.40
   3   1  -7  135.29    5.40
  -3   1   7  134.89    5.30
  -3   1   7  141.99    5.40
  -3   1   7  131.79    5.50
   3   1  -7  138.79    5.40
   2  -1  -7   31.90    1.70
  -2  -1   7   28.70    1.70
  -2  -1   7   32.30    1.80
   2  -1  -7   30.50    1.40
  -2  -1   7   31.20    1.60
   2  -1  -7   31.10    1.60
  -2  -1   7   30.90    1.60
   2   1  -7   29.70    1.60
  -2   1   7   32.10    1.60
   2   1  -7   30.60    1.70
   2   1  -7   35.70    1.70
  -2   1   7   27.00    1.70
  -2   1   7   30.40    1.70
  -1  -1   7  435.06   15.10
  -1  -1   7  401.96   14.90
  -1  -1   7  444.16   14.90
  -1  -1   7  437.86   14.70
   1  -1  -7  418.26   14.80
   1   1  -7  433.16   14.90
   1   1  -7  415.76   14.90
  -1   1   7  434.16   15.00
  -1   1   7  415.86   15.00
   1   1  -7  434.06   14.90
  -1   1   7  418.26   14.80
   0  -1   7  700.53   26.20
   0  -1   7  744.93   26.10
   0  -1   7  771.22   26.10
   0  -1  -7  745.63   26.00
   0  -1   7  746.93   26.10
   0  -1  -7  774.42   26.20
   0   1   7  769.72   26.00
   0   1  -7  787.72   25.90
   0   1  -7  769.72   26.10
   0   1   7  770.22   26.20
   0   1  -7  732.23   26.10
   0   1   7  757.82   25.90
   1  -1   7  629.74   21.50
   1  -1   7  641.64   21.50
  -1  -1  -7  598.84   21.60
  -1  -1  -7  605.14   21.40
   1  -1   7  607.64   21.50
   1  -1   7  591.24   21.40
  -1  -1  -7  650.23   21.50
   1   1   7  618.74   21.40
   1   1   7  630.64   21.40
  -1   1  -7  615.04   21.40
  -1   1  -7  597.64   21.40
   1   1   7  630.24   21.40
  -1   1  -7  625.54   21.40
   1   1   7  633.64   21.60
   2  -1   7  308.47   11.00
  -2  -1  -7  299.87   10.90
   2  -1   7  300.67   10.80
  -2  -1  -7  295.77   10.90
   2  -1   7  320.87   10.80
  -2  -1  -7  313.67   11.10
   2  -1   7  317.77   10.90
   2   1   7  304.07   10.80
   2   1   7  295.07   10.90
  -2   1  -7  314.87   10.80
   2   1   7  307.37   10.90
  -2   1  -7  302.57   10.90
   2   1   7  316.17   11.00
  -2   1  -7  278.77   10.80
  -3  -1  -7  548.95   20.40
  -3  -1  -7  598.54   20.20
   3  -1   7  575.34   20.10
   3  -1   7  589.74   19.90
   3  -1   7  571.14   20.10
  -3  -1  -7  572.04   20.10
   3  -1   7  544.95   20.30
  -3   1  -7  551.74   20.30
   3   1   7  581.34   20.20
   3   1   7  578.44   20.30
  -3   1  -7  579.94   20.10
  -3   1  -7  603.74   20.10
   3   1   7  573.84   20.10
   3   1   7  569.04   20.10
   4  -1   7    3.40    1.20
   4  -1   7    5.60    1.20
  -4  -1  -7    4.00    1.20
  -4  -1  -7    5.70    1.30
   4  -1   7    3.50    1.10
   4  -1   7    5.60    0.80
  -4  -1  -7    4.40    1.20
   4   1   7    6.00    1.40
  -4   1  -7    3.70    1.20
   4   1   7    5.00    1.10
   4   1   7    3.00    1.10
  -4   1  -7    6.00    1.40
   4   1   7    5.00    1.20
  -4   1  -7    4.30    1.00
  -5  -1  -7   84.19    4.10
  -5  -1  -7   76.39    4.00
   5  -1   7   90.19    4.20
  -5  -1  -7   87.99    4.40
   5  -1   7   90.39    4.00
   5   1   7   80.19    3.90
   5   1   7   78.79    4.20
   5   1   7   82.29    3.80
   5   1   7   79.99    4.00
  -5   1  -7   81.59    3.80
  -5   1  -7   85.09    4.20
   6  -1   7  493.45   18.60
   6  -1   7  510.95   18.30
  -6  -1  -7  504.45   18.30
  -6  -1  -7  502.75   18.80
  -6   1  -7  490.05   18.20
   6   1   7  513.25   18.70
   6   1   7  507.45   18.30
  -6   1  -7  510.15   18.70
  -7  -1  -7   11.80    2.40
  -7  -1  -7   14.50    2.50
   7  -1   7   13.50    2.50
   7   1   7   12.80    2.60
  -7   1  -7   13.00    2.10
  -7   1  -7   17.90    2.90
   7   1   7   13.10    2.40
  -8  -1  -7   68.39    5.20
  -8  -1  -7   63.19    5.00
   8  -1   7   60.19    4.70
   8   1   7   70.49    4.80
  -8   1  -7   65.79    5.10
  -8   1  -7   69.79    4.40
   9  -1   7   25.50    4.00
  -9  -1  -7   25.90    4.40
   9   1   7   28.10    4.10
  -9   1  -7   26.70    4.40
  -9   1  -7   21.50    3.00
  -9  -2   7    0.00    3.20
  -9   2   7    2.10    2.40
  -9   2   7    1.20    3.30
   9   2  -7    1.90    3.50
  -8  -2   7   24.00    3.50
   8  -2  -7   25.30    3.30
   8   2  -7   26.70    3.60
  -8   2   7   21.50    2.50
  -8   2   7   16.40    3.40
   8   2  -7   22.20    3.70
   7  -2  -7  481.85   17.20
  -7  -2   7  475.25   17.50
   7   2  -7  451.15   17.40
  -7   2   7  433.36   17.50
  -7   2   7  469.35   16.90
   6  -2  -7   13.30    2.10
  -6  -2   7   15.00    2.30
  -6  -2   7   12.80    2.20
  -6  -2   7   18.00    2.40
   6  -2  -7   20.00    2.10
   6   2  -7   16.90    2.30
   6   2  -7   15.80    2.10
  -6   2   7   11.30    2.10
  -6   2   7   14.30    1.70
  -5  -2   7   63.39    3.60
  -5  -2   7   71.79    3.80
  -5  -2   7   66.09    3.70
  -5  -2   7   72.09    3.60
   5  -2  -7   65.29    3.30
   5  -2  -7   68.09    3.40
   5   2  -7   61.29    3.50
  -5   2   7   69.59    3.20
   5   2  -7   63.29    3.50
  -5   2   7   75.79    4.00
  -4  -2   7  103.89    4.60
  -4  -2   7  106.89    4.60
   4  -2  -7  109.79    4.40
  -4  -2   7  115.09    4.90
   4  -2  -7  111.49    4.40
  -4  -2   7  112.79    4.60
   4   2  -7  109.59    4.70
  -4   2   7  114.39    4.50
   4   2  -7  113.39    4.60
  -4   2   7  100.59    4.30
  -4   2   7   98.09    4.80
   4   2  -7  101.59    4.50
   3  -2  -7  155.28    5.80
  -3  -2   7  166.48    5.90
  -3  -2   7  159.98    6.00
  -3  -2   7  152.18    6.20
  -3  -2   7  147.69    5.80
   3  -2  -7  156.98    5.70
  -3   2   7  142.59    6.10
  -3   2   7  142.89    5.60
   3   2  -7  145.59    5.90
  -3   2   7  140.69    5.80
   3   2  -7  149.59    5.80
   3   2  -7  166.38    5.90
  -3   2   7  165.18    5.70
  -2  -2   7  396.36   13.80
   2  -2  -7  408.46   13.50
   2  -2  -7  384.96   13.70
  -2  -2   7  399.86   14.10
  -2  -2   7  401.56   13.70
  -2  -2   7  402.76   13.80
  -2   2   7  372.76   13.60
   2   2  -7  400.96   13.80
  -2   2   7  401.06   13.60
  -2   2   7  357.06   14.00
   2   2  -7  379.56   13.90
  -2   2   7  374.16   13.90
   2   2  -7  393.86   13.80
  -1  -2   7  473.95   16.30
  -1  -2   7  489.65   16.40
  -1  -2   7  469.95   16.60
   1  -2  -7  446.36   16.20
  -1   2   7  467.75   16.50
   1   2  -7  439.96   16.40
  -1   2   7  480.55   16.50
  -1   2   7  454.95   16.10
  -1   2   7  489.05   16.20
   1   2  -7  458.95   16.30
   0  -2  -7  868.41   31.10
   0  -2   7  892.61   31.20
   0  -2   7  909.71   31.40
   0  -2  -7  878.01   31.40
   0   2  -7  910.21   31.20
   0   2   7  954.00   31.10
   0   2   7  897.11   31.10
   0   2  -7  878.31   31.40
   0   2   7  934.51   31.10
   0   2   7  941.81   31.50
  -1  -2  -7   53.99    2.20
  -1  -2  -7   54.99    2.50
   1  -2   7   49.90    2.20
   1  -2   7   53.69    2.40
   1  -2   7   54.79    2.40
  -1   2  -7   58.89    2.20
   1   2   7   56.19    2.30
   1   2   7   54.39    2.50
   1   2   7   51.09    2.20
  -1   2  -7   49.99    2.20
  -1   2  -7   50.69    2.40
  -2  -2  -7   29.30    1.60
   2  -2   7   28.20    1.80
  -2  -2  -7   29.20    2.00
  -2  -2  -7   28.90    1.80
   2  -2   7   30.20    1.60
   2  -2   7   32.70    1.60
  -2   2  -7   29.60    1.50
   2   2   7   25.30    1.80
  -2   2  -7   32.70    1.70
   2   2   7   30.30    1.60
   2   2   7   29.30    1.70
  -3  -2  -7  204.88    8.00
   3  -2   7  227.98    7.90
  -3  -2  -7  227.28    8.30
   3  -2   7  205.18    8.10
  -3  -2  -7  215.68    8.00
   3  -2   7  219.58    7.60
   3  -2   7  220.08    8.00
   3   2   7  211.98    8.10
   3   2   7  218.78    7.90
  -3   2  -7  214.48    8.10
  -3   2  -7  213.68    7.80
   3   2   7  209.18    7.90
   3   2   7  201.68    8.10
  -4  -2  -7    4.00    1.40
  -4  -2  -7    4.90    1.40
   4  -2   7    4.30    1.00
   4  -2   7    3.90    1.20
  -4  -2  -7    3.50    1.20
   4   2   7    4.60    1.20
  -4   2  -7    8.10    1.50
   4   2   7    4.80    1.30
   4   2   7    5.50    1.20
  -4   2  -7    3.70    0.90
  -5  -2  -7   28.50    2.70
  -5  -2  -7   31.50    2.70
  -5  -2  -7   35.00    2.60
   5  -2   7   33.20    2.80
   5  -2   7   41.00    2.50
   5   2   7   30.50    2.40
   5   2   7   37.00    2.70
  -5   2  -7   34.20    2.30
   5   2   7   34.70    2.60
  -5   2  -7   36.10    2.70
  -6  -2  -7   58.29    4.10
   6  -2   7   52.29    3.40
   6  -2   7   55.59    3.80
   6   2   7   58.89    3.50
   6   2   7   62.99    3.90
  -6   2  -7   53.39    3.10
  -6   2  -7   52.89    3.60
   7  -2   7    1.10    1.90
   7  -2   7    1.30    2.10
  -7  -2  -7    0.60    2.10
  -7   2  -7    0.30    1.50
   7   2   7    4.00    2.30
  -7   2  -7    3.00    2.10
   7   2   7    1.10    1.90
   8  -2   7   45.40    4.80
  -8  -2  -7   52.29    5.00
   8   2   7   45.90    4.30
  -8   2  -7   53.19    3.70
  -8   2  -7   50.49    4.80
   8   2   7   54.59    4.30
  -9  -2  -7   18.80    4.20
   9  -2   7   18.30    4.20
   9   2   7   15.80    3.90
  -9   2  -7   16.40    3.90
  -9   2  -7   11.60    2.80
   9  -3  -7    0.40    3.40
  -9   3   7    2.10    3.70
  -9   3   7   -0.10    2.10
   9   3  -7    2.10    3.60
   9   3  -7   -0.80    3.00
  -8  -3   7    3.80    2.90
   8  -3  -7    2.80    2.40
  -8   3   7    2.50    1.80
  -8   3   7    4.90    3.10
   8   3  -7    3.50    2.80
   8   3  -7    2.40    2.40
  -7  -3   7   19.50    3.00
  -7  -3   7   24.20    3.20
   7  -3  -7   22.60    2.70
   7   3  -7   27.40    2.90
  -7   3   7   26.90    3.40
   7   3  -7   25.00    3.20
  -7   3   7   19.70    2.00
  -6  -3   7   58.69    3.70
   6  -3  -7   51.09    3.20
  -6  -3   7   56.59    3.70
  -6  -3   7   51.49    3.90
   6   3  -7   52.69    3.60
   6   3  -7   53.89    3.30
  -6   3   7   45.40    2.70
  -6   3   7   43.60    3.60
  -5  -3   7   24.40    2.80
   5  -3  -7   23.50    2.00
  -5  -3   7   23.90    2.40
  -5  -3   7   23.20    2.30
   5  -3  -7   23.90    2.50
  -5   3   7   23.90    1.80
   5   3  -7   22.70    2.20
  -5   3   7   21.80    2.50
   5   3  -7   23.80    2.60
  -4  -3   7   24.00    2.00
  -4  -3   7   20.60    2.00
   4  -3  -7   22.40    1.90
  -4  -3   7   22.60    2.40
   4  -3  -7   24.20    1.80
  -4   3   7   22.10    2.20
  -4   3   7   21.00    1.40
   4   3  -7   23.00    1.80
  -4   3   7   20.60    1.90
   4   3  -7   20.30    2.00
   3  -3  -7  242.78    9.20
  -3  -3   7  253.77    9.40
  -3  -3   7  260.67    9.50
   3  -3  -7  259.67    9.20
  -3  -3   7  266.07    9.30
  -3  -3   7  247.98    9.80
  -3   3   7  248.18    9.70
  -3   3   7  257.07    9.00
  -3   3   7  265.07    9.10
  -3   3   7  270.27    9.50
   3   3  -7  247.68    9.30
   3   3  -7  251.87    9.60
  -2  -3   7 2164.38   74.39
   2  -3  -7 2121.79   73.89
   2  -3  -7 2214.48   73.89
  -2  -3   7 2104.89   74.09
   2  -3  -7 2199.68   73.79
  -2  -3   7 2290.37   73.89
  -2  -3   7 2121.09   74.19
  -2   3   7 2158.38   74.39
  -2   3   7 2109.89   74.19
   2   3  -7 2149.08   74.29
  -2   3   7 2171.58   73.69
   2   3  -7 2084.59   73.99
  -2   3   7 2200.98   73.69
   1  -3  -7 2521.75   84.89
  -1  -3   7 2445.46   85.09
  -1  -3   7 2421.56   85.39
   1  -3  -7 2434.66   84.89
   1  -3  -7 2517.65   84.89
   1   3  -7 2534.75   84.99
  -1   3   7 2432.46   85.29
   1   3  -7 2565.14   84.99
   1   3  -7 2479.05   85.29
  -1   3   7 2384.76   85.39
  -1   3   7 2612.24   84.89
   0  -3   7 1511.65   52.49
   0  -3  -7 1488.85   52.39
   0  -3  -7 1517.75   52.89
   0  -3   7 1414.26   52.79
   0  -3  -7 1559.54   52.39
   0   3  -7 1519.15   52.79
   0   3   7 1555.84   52.29
   0   3  -7 1531.85   52.39
   0   3  -7 1567.84   52.39
   0   3   7 1562.64   52.89
   0   3   7 1589.94   52.49
   0   3   7 1548.35   52.89
   0   3   7 1547.35   52.29
   1  -3   7 1899.61   65.99
   1  -3   7 1880.31   66.29
  -1  -3  -7 1862.71   65.99
  -1  -3  -7 1931.91   66.39
   1  -3   7 1994.20   66.19
   1  -3   7 1950.60   65.99
  -1  -3  -7 1727.43   66.09
  -1   3  -7 2017.10   65.99
  -1   3  -7 1918.71   65.89
  -1   3  -7 2038.80   65.89
  -1   3  -7 1897.21   66.29
   1   3   7 1950.10   66.09
   1   3   7 1982.80   65.89
   1   3   7 1917.31   66.39
   1   3   7 1946.61   65.89
   2  -3   7    1.60    0.90
  -2  -3  -7    1.20    1.10
  -2  -3  -7    2.10    0.70
   2  -3   7    1.70    0.80
   2  -3   7    1.30    0.60
   2   3   7    1.20    1.00
  -2   3  -7    2.10    0.60
   2   3   7    2.50    0.80
  -2   3  -7    2.30    0.50
   2   3   7    1.30    0.60
  -2   3  -7    1.50    0.80
   2   3   7    2.10    0.90
  -3  -3  -7   13.60    1.50
   3  -3   7    7.40    1.30
   3  -3   7   11.30    1.20
  -3  -3  -7   16.00    2.70
  -3  -3  -7   13.10    1.80
   3  -3   7   10.20    1.10
  -3   3  -7   11.70    1.30
   3   3   7   15.00    1.60
  -3   3  -7   12.00    1.10
  -3   3  -7   10.60    1.40
   3   3   7   11.70    1.20
   3   3   7    9.30    1.40
  -4  -3  -7  140.99    6.60
  -4  -3  -7  167.28    6.30
   4  -3   7  149.29    6.40
   4  -3   7  155.58    6.10
   4   3   7  154.78    6.50
   4   3   7  162.78    6.50
  -4   3  -7  161.18    6.40
   4   3   7  160.38    6.10
  -4   3  -7  154.78    5.90
   5  -3   7  331.57   12.30
  -5  -3  -7  343.57   13.00
   5  -3   7  343.57   12.70
  -5  -3  -7  341.97   12.40
   5   3   7  337.77   12.70
  -5   3  -7  326.87   12.00
   5   3   7  327.77   12.30
   5   3   7  335.37   12.50
  -5   3  -7  316.87   12.60
  -6  -3  -7  165.08    7.10
  -6  -3  -7  154.98    7.40
   6  -3   7  158.48    6.70
   6  -3   7  177.18    7.30
   6   3   7  159.68    7.20
   6   3   7  162.38    6.70
  -6   3  -7  155.88    7.00
  -6   3  -7  148.79    6.30
   6   3   7  162.28    7.00
   7  -3   7    2.60    1.90
  -7  -3  -7    2.80    2.50
   7  -3   7    2.60    2.40
  -7   3  -7    2.40    1.40
  -7   3  -7    1.50    2.10
   7   3   7    0.80    1.70
   7   3   7    2.20    2.10
  -8  -3  -7    0.20    2.90
   8  -3   7    1.60    2.70
   8  -3   7   -1.10    2.30
  -8   3  -7    0.80    1.70
  -8   3  -7    0.50    2.50
   8   3   7    1.60    2.60
   8   3   7    0.80    2.20
  -9  -3  -7    8.80    4.10
   9  -3   7   15.10    4.30
   9   3   7    9.30    3.10
   9   3   7   11.20    3.70
  -9   3  -7    8.60    2.40
  -9   3  -7   13.00    4.00
   9  -4  -7   83.29    6.30
   9   4  -7   89.69    6.60
  -9   4   7   82.09    4.50
   9   4  -7   84.19    6.10
  -9   4   7   87.59    7.30
   8  -4  -7  150.38    7.30
   8   4  -7  147.09    7.10
   8   4  -7  151.08    8.00
  -8   4   7  161.88    8.30
  -8   4   7  141.69    6.10
  -7  -4   7    1.10    2.80
   7  -4  -7   -0.20    1.80
  -7   4   7   -0.50    2.60
  -7   4   7    0.00    1.20
   7   4  -7    0.80    1.80
   7   4  -7   -0.10    2.10
  -6  -4   7   28.10    3.30
   6  -4  -7   32.00    2.60
  -6  -4   7   29.40    2.90
  -6   4   7   26.80    3.20
   6   4  -7   29.10    3.10
  -6   4   7   27.60    1.90
   6   4  -7   24.70    2.60
  -5  -4   7   39.40    3.00
  -5  -4   7   41.40    3.50
  -5  -4   7   38.20    3.00
   5  -4  -7   41.30    2.60
  -5   4   7   40.60    1.90
   5   4  -7   39.00    2.60
   5   4  -7   39.60    3.00
  -5   4   7   43.20    3.50
  -4  -4   7    3.60    1.60
  -4  -4   7    5.40    1.40
  -4  -4   7    4.60    1.40
   4  -4  -7    3.30    1.00
   4   4  -7    4.30    1.50
   4   4  -7    4.70    1.20
  -4   4   7    4.60    0.50
  -4   4   7    5.00    0.50
  -4   4   7    2.60    1.40
  -4   4   7    4.00    1.50
   3  -4  -7    5.10    1.00
   3  -4  -7    4.10    0.80
  -3  -4   7    3.30    1.50
  -3  -4   7    3.90    1.10
  -3  -4   7    3.20    1.10
  -3   4   7    5.30    1.30
   3   4  -7    4.20    1.40
   3   4  -7    3.40    0.90
  -3   4   7    3.90    1.30
   2  -4  -7 1142.49   39.00
  -2  -4   7 1096.19   39.70
   2  -4  -7 1095.69   39.00
   2  -4  -7 1140.89   39.10
  -2  -4   7 1201.68   39.10
  -2  -4   7 1108.29   39.20
   2   4  -7 1104.59   39.50
   2   4  -7 1205.78   39.10
  -2   4   7 1155.78   39.40
  -2   4   7 1099.29   39.60
   2   4  -7 1132.29   39.00
   1  -4  -7 1992.20   68.29
  -1  -4   7 2110.09   68.19
  -1  -4   7 2000.20   68.39
   1  -4  -7 1985.30   68.29
  -1  -4   7 2009.00   68.89
  -1  -4   7 1943.01   68.39
  -1   4   7 2013.90   68.79
   1   4  -7 1889.71   68.79
  -1   4   7 2023.20   68.39
   1   4  -7 2037.00   68.19
  -1   4   7 1974.70   68.89
   1   4  -7 1981.60   68.19
   0  -4   7    1.40    0.60
   0  -4  -7    1.60    0.50
   0  -4  -7    1.70    0.60
   0  -4   7    0.70    1.00
   0  -4  -7    0.60    1.00
   0  -4   7    1.70    0.60
   0  -4   7    1.40    0.80
   0   4  -7    2.30    0.30
   0   4   7    3.00    0.80
   0   4  -7    2.30    1.00
   0   4   7    1.30    1.10
   0   4  -7    2.40    0.60
   0   4   7    1.60    1.00
   1  -4   7  118.49    4.50
  -1  -4  -7  121.19    4.60
   1  -4   7  119.49    4.50
   1  -4   7  111.99    5.00
   1  -4   7  128.39    4.90
  -1  -4  -7  115.99    4.50
  -1  -4  -7  110.69    5.00
  -1   4  -7  128.09    4.60
   1   4   7  123.99    4.70
   1   4   7  124.89    5.10
  -1   4  -7  116.79    5.00
  -2  -4  -7    1.00    0.70
   2  -4   7    1.40    0.60
   2  -4   7    1.30    1.10
   2  -4   7    0.80    1.30
   2  -4   7    1.00    1.00
  -2  -4  -7    2.20    1.30
  -2   4  -7    0.70    0.90
   2   4   7    0.90    0.60
   2   4   7    1.30    1.10
   2   4   7    2.20    0.60
   2   4   7    1.50    1.10
   3  -4   7   29.80    2.30
  -3  -4  -7   29.40    2.60
  -3  -4  -7   30.70    2.00
   3  -4   7   30.50    1.80
  -3   4  -7   32.00    1.40
   3   4   7   33.40    2.40
  -3   4  -7   32.00    1.40
  -3   4  -7   28.70    2.20
   3   4   7   32.10    1.70
   3   4   7   25.80    2.50
   4  -4   7   27.40    2.40
  -4  -4  -7   28.50    2.90
   4  -4   7   29.30    2.10
  -4  -4  -7   24.90    2.30
  -4   4  -7   29.10    1.50
  -4   4  -7   25.50    2.50
   4   4   7   23.80    2.40
   4   4   7   25.60    2.60
   4   4   7   27.40    1.90
   5  -4   7    3.20    1.70
   5  -4   7    5.10    1.40
  -5  -4  -7    3.80    1.90
  -5  -4  -7    3.20    1.50
  -5   4  -7    4.70    1.00
   5   4   7    3.50    1.20
   5   4   7    2.70    1.60
  -5   4  -7    5.10    1.80
   5   4   7    3.20    1.70
  -6  -4  -7   59.99    3.90
  -6  -4  -7   52.89    3.80
   6  -4   7   67.09    4.30
  -6  -4  -7   53.79    4.00
   6  -4   7   48.20    3.30
   6   4   7   46.10    3.80
   6   4   7   57.99    3.80
   6   4   7   48.80    3.30
  -6   4  -7   57.09    2.80
  -6   4  -7   53.59    4.00
  -7  -4  -7    9.70    2.70
   7  -4   7   10.90    2.20
   7  -4   7   12.20    2.80
   7   4   7   10.60    2.60
  -7   4  -7   10.20    1.60
   7   4   7   14.80    2.20
  -7   4  -7    9.40    2.80
  -8  -4  -7    6.50    3.10
   8  -4   7   15.90    2.90
   8  -4   7   11.10    3.10
   8   4   7   11.30    3.20
  -8   4  -7   10.00    1.90
   8   4   7   14.40    2.60
  -8   4  -7   11.00    3.10
   9  -4   7    0.90    4.10
   9  -4   7    0.20    3.20
  -9  -4  -7   -0.10    3.50
  -9   4  -7    0.30    2.10
   9   4   7    0.70    3.00
   9   4   7    0.60    3.70
  -9   4  -7    0.70    3.90
   8  -5  -7   19.30    3.10
  -8  -5   7   21.30    4.40
   8   5  -7   18.30    3.70
   8   5  -7   20.50    2.90
  -8   5   7   20.60    4.30
   7  -5  -7    7.20    2.10
  -7  -5   7    7.10    2.90
  -7   5   7    8.50    3.10
   7   5  -7    6.10    1.90
   7   5  -7    8.90    3.00
   6  -5  -7   25.40    2.60
  -6  -5   7   21.90    3.30
  -6  -5   7   23.70    2.90
   6   5  -7   23.70    2.50
  -6   5   7   19.20    2.80
   6   5  -7   23.60    3.00
  -5  -5   7  102.89    5.60
  -5  -5   7  100.89    5.00
   5  -5  -7   95.49    4.50
   5   5  -7  100.19    5.40
   5   5  -7  103.29    4.50
  -5   5   7  113.49    5.60
  -4  -5   7    2.30    1.40
  -4  -5   7    3.50    1.80
   4  -5  -7    2.30    1.00
   4   5  -7    3.20    1.60
  -4   5   7    2.50    1.70
   4   5  -7    4.20    1.10
  -3  -5   7  730.13   25.30
   3  -5  -7  707.23   25.00
  -3  -5   7  739.63   26.00
   3   5  -7  703.53   25.70
  -3   5   7  736.03   25.40
  -3   5   7  702.33   25.70
   3   5  -7  720.13   25.00
   2  -5  -7   29.70    1.50
  -2  -5   7   24.40    2.40
   2  -5  -7   31.20    1.90
   2  -5  -7   20.70    1.70
  -2  -5   7   30.50    1.90
   2   5  -7   30.50    1.50
   2   5  -7   34.90    1.50
  -2   5   7   30.00    2.40
   2   5  -7   26.70    2.30
  -2   5   7   31.30    2.40
  -1  -5   7    3.60    1.30
  -1  -5   7    3.40    0.80
   1  -5  -7    3.50    0.60
   1  -5  -7    4.20    0.70
   1   5  -7    3.40    1.30
  -1   5   7    4.70    1.00
  -1   5   7    5.40    1.50
  -1   5   7    5.50    1.50
   0  -5   7  134.99    5.70
   0  -5  -7  130.69    5.70
   0  -5  -7  132.89    4.90
   0  -5   7  125.59    5.00
   0   5  -7  138.09    5.70
   0   5   7  142.69    5.80
   0   5   7  142.99    5.30
   0   5   7  130.89    5.70
   1  -5   7    6.00    1.40
  -1  -5  -7    3.60    0.80
  -1  -5  -7    2.60    1.30
   1  -5   7    3.70    0.70
   1  -5   7    2.30    1.20
  -1   5  -7    3.80    1.30
   1   5   7    3.80    1.20
   1   5   7    2.90    1.30
  -1   5  -7    5.90    1.10
  -2  -5  -7   92.99    3.80
  -2  -5  -7   91.89    4.50
   2  -5   7   91.39    3.60
   2  -5   7   84.59    4.30
   2  -5   7   88.49    4.10
  -2   5  -7   97.99    4.00
   2   5   7   96.79    4.20
  -2   5  -7   88.69    4.30
   2   5   7   88.19    4.40
   3  -5   7  333.87   12.00
  -3  -5  -7  334.17   12.10
   3  -5   7  325.37   12.50
  -3  -5  -7  339.97   12.80
   3   5   7  343.77   11.70
  -3   5  -7  342.17   12.30
   3   5   7  331.07   12.50
   3   5   7  316.97   12.70
  -4  -5  -7  486.25   17.20
   4  -5   7  478.85   17.00
   4  -5   7  485.85   17.60
  -4  -5  -7  478.45   17.80
   4   5   7  476.95   17.70
   4   5   7  475.25   16.80
  -4   5  -7  476.65   17.40
   4   5   7  454.75   17.40
  -5  -5  -7    0.70    2.10
   5  -5   7    0.70    1.20
  -5  -5  -7    0.50    1.40
   5  -5   7    1.50    2.00
   5   5   7    2.00    1.80
   5   5   7   -0.40    2.00
   5   5   7    0.60    1.10
  -5   5  -7    2.50    1.90
  -6  -5  -7    9.00    2.80
   6  -5   7    5.90    2.30
  -6  -5  -7    4.80    2.10
  -6  -5  -7    4.10    2.40
   6  -5   7    8.70    1.90
  -6   5  -7    8.00    2.40
   6   5   7    6.70    1.60
   6   5   7    6.10    2.20
  -6   5  -7    7.70    0.90
   6   5   7    3.00    2.20
   7  -5   7    1.10    2.50
  -7  -5  -7    0.40    2.50
   7  -5   7    0.60    1.90
  -7  -5  -7    0.80    2.90
  -7  -5  -7   -0.20    2.40
  -7   5  -7   -0.40    1.00
   7   5   7    0.00    1.70
  -7   5  -7    0.30    2.60
   7   5   7   -0.60    2.70
   7   5   7   -1.40    2.70
   8  -5   7   25.60    3.30
   8  -5   7   34.50    4.50
  -8  -5  -7   35.60    4.80
   8   5   7   28.30    4.30
  -8   5  -7   32.00    4.30
  -8   5  -7   28.30    2.20
   8   5   7   20.60    3.00
   8  -6  -7    1.30    2.60
  -8  -6   7   -2.50    4.10
  -8   6   7    1.60    3.40
   8   6  -7   -1.00    2.30
   8   6  -7    1.60    3.50
   7  -6  -7   25.30    2.80
  -7  -6   7   20.10    3.20
  -7  -6   7   23.80    4.10
   7   6  -7   21.60    2.50
  -7   6   7   20.10    3.80
   7   6  -7   24.80    3.70
   6  -6  -7    1.60    1.50
  -6  -6   7    1.00    2.70
  -6  -6   7   -0.80    2.30
  -6   6   7    1.10    2.50
   6   6  -7    0.10    2.20
   6   6  -7    0.60    1.40
  -5  -6   7  140.49    6.90
  -5  -6   7  142.79    6.20
   5  -6  -7  132.99    5.60
   5   6  -7  130.89    6.50
   5   6  -7  129.49    5.40
  -5   6   7  128.09    6.70
  -4  -6   7   26.70    2.70
  -4  -6   7   34.90    3.70
   4  -6  -7   28.70    2.10
  -4   6   7   28.60    3.10
   4   6  -7   29.70    1.90
  -3  -6   7  308.87   11.40
   3  -6  -7  310.77   11.10
  -3   6   7  327.47   11.70
   3   6  -7  292.27   10.90
  -3   6   7  317.67   12.20
   3   6  -7  314.87   12.00
  -2  -6   7  204.88    8.70
   2  -6  -7  215.98    7.40
  -2  -6   7  198.78    7.80
  -2   6   7  208.38    8.50
  -2   6   7  210.18    8.30
   2   6  -7  201.48    8.40
   1  -6  -7  151.68    5.40
   1  -6  -7  138.19    5.60
   1  -6  -7  142.39    6.40
  -1  -6   7  163.18    6.60
  -1  -6   7  152.88    5.70
   1   6  -7  148.79    6.40
  -1   6   7  140.49    6.30
  -1   6   7  153.58    6.00
  -1   6   7  145.89    6.40
   0  -6   7   -0.10    0.70
   0  -6  -7    0.00    1.40
   0  -6  -7   -0.10    0.60
   0  -6   7   -0.40    1.50
   0   6   7    0.00    1.50
   0   6   7   -0.50    1.30
   0   6   7    1.00    1.20
   0   6  -7   -0.70    1.40
  -1  -6  -7  165.88    6.30
   1  -6   7  172.88    6.30
   1  -6   7  176.18    7.30
   1  -6   7  167.08    7.10
  -1  -6  -7  170.48    7.30
   1   6   7  168.28    7.20
  -1   6  -7  180.68    7.20
   1   6   7  170.28    6.80
  -2  -6  -7   81.59    4.30
   2  -6   7   85.69    3.40
  -2  -6  -7   77.29    3.50
   2  -6   7   81.79    4.00
   2  -6   7   78.49    4.40
   2   6   7   86.59    4.10
   2   6   7   72.99    4.30
  -2   6  -7   75.69    4.30
   3  -6   7   26.60    2.80
  -3  -6  -7   27.00    3.10
   3  -6   7   21.30    1.80
  -3  -6  -7   23.00    2.10
   3   6   7   23.40    2.80
   3   6   7   25.30    2.70
   4  -6   7  221.18    8.10
  -4  -6  -7  219.28    8.40
   4  -6   7  210.58    8.80
  -4  -6  -7  199.48    9.00
  -4   6  -7  223.78    8.80
   4   6   7  207.28    7.60
   4   6   7  218.88    8.90
   4   6   7  202.38    8.90
  -5  -6  -7  310.57   12.70
  -5  -6  -7  315.97   12.00
  -5  -6  -7  321.47   12.90
   5  -6   7  328.17   12.60
   5  -6   7  316.37   11.70
   5   6   7  308.17   12.50
   5   6   7  304.97   11.40
  -5   6  -7  318.77   12.40
   5   6   7  313.37   12.60
  -6  -6  -7   -0.10    2.00
   6  -6   7    0.10    1.80
   6  -6   7   -1.80    2.20
  -6  -6  -7   -0.70    2.70
  -6  -6  -7    1.90    2.50
  -6   6  -7    0.90    2.50
   6   6   7   -0.20    1.30
   6   6   7    1.80    2.20
   6   6   7   -1.30    2.30
   7  -6   7   98.79    6.50
  -7  -6  -7  102.19    7.00
  -7  -6  -7  107.09    7.00
   7  -6   7  107.59    5.50
  -7  -6  -7   99.29    6.00
   7   6   7   95.69    5.00
   7   6   7  107.19    6.20
   7   6   7  102.89    6.70
  -7   6  -7  104.79    6.40
   8  -6   7    1.50    4.10
   8  -6   7    1.40    2.80
  -8  -6  -7    2.90    3.80
   8   6   7    3.60    3.30
  -8   6  -7    2.50    3.60
   8   6   7    2.40    2.30
  -7  -7   7   78.09    7.10
  -7  -7   7   87.29    6.00
   7  -7  -7   77.69    5.00
   7   7  -7   76.19    4.40
  -7   7   7   82.09    6.70
   7   7  -7   73.39    5.90
  -6  -7   7    6.70    3.50
   6  -7  -7    8.80    2.00
  -6  -7   7    9.90    2.70
  -6   7   7    7.10    3.30
   6   7  -7    6.30    1.60
   6   7  -7    7.60    2.90
   5  -7  -7   11.10    1.70
  -5  -7   7   11.90    2.30
  -5  -7   7   10.60    3.30
  -5   7   7   11.30    3.00
   5   7  -7   10.50    1.30
   5   7  -7   13.20    3.00
  -4  -7   7   48.60    3.40
  -4  -7   7   53.09    4.60
   4  -7  -7   52.49    2.80
   4   7  -7   48.10    3.90
  -4   7   7   46.60    4.30
  -3  -7   7   27.50    3.50
   3  -7  -7   28.70    1.90
  -3  -7   7   27.40    2.40
  -3   7   7   24.10    3.00
   3   7  -7   23.20    2.80
  -2  -7   7   70.19    4.40
  -2  -7   7   71.69    3.40
   2  -7  -7   74.59    2.90
   2   7  -7   67.39    4.20
  -2   7   7   70.59    4.30
  -2   7   7   68.89    4.20
   1  -7  -7  494.65   16.80
  -1  -7   7  506.65   18.20
  -1  -7   7  469.65   17.10
   1  -7  -7  481.85   18.00
   1   7  -7  486.45   18.00
  -1   7   7  473.85   17.80
  -1   7   7  476.75   17.90
   0  -7  -7  155.78    7.00
   0  -7   7  150.18    5.90
   0  -7   7  155.08    7.00
   0  -7  -7  151.38    5.70
   0   7   7  158.68    7.00
   0   7   7  162.78    6.50
   0   7   7  149.69    7.00
   0   7  -7  172.48    7.10
   1  -7   7  118.29    4.60
   1  -7   7  113.09    5.60
   1  -7   7  111.69    5.70
  -1  -7  -7  124.79    5.90
  -1  -7  -7  113.89    4.60
   1   7   7  122.49    5.40
   1   7   7  125.09    5.90
  -1   7  -7  104.99    5.50
   2  -7   7    3.10    1.00
  -2  -7  -7    2.40    1.10
   2  -7   7    2.50    2.00
  -2  -7  -7    0.60    1.80
   2   7   7    2.20    2.00
  -2   7  -7    1.30    2.00
   2   7   7    1.20    1.80
  -3  -7  -7   42.50    2.80
   3  -7   7   39.90    3.40
   3  -7   7   44.10    2.40
  -3  -7  -7   42.60    3.90
   3   7   7   37.70    3.80
   3   7   7   40.90    3.20
   4  -7   7   89.29    4.10
  -4  -7  -7   87.79    5.50
  -4  -7  -7   96.09    5.70
   4  -7   7   91.59    5.30
  -4  -7  -7   86.29    4.50
   4   7   7   82.49    4.90
   4   7   7  101.09    5.40
  -5  -7  -7   16.00    2.30
  -5  -7  -7    8.30    3.20
   5  -7   7   13.80    3.00
   5  -7   7   18.90    2.00
  -5  -7  -7   17.10    3.50
   5   7   7   13.80    2.70
   5   7   7   15.90    1.10
   5   7   7   11.50    3.00
  -6  -7  -7   61.89    4.70
  -6  -7  -7   63.99    5.70
   6  -7   7   69.29    5.40
  -6  -7  -7   69.69    6.00
   6  -7   7   58.19    4.00
   6   7   7   60.09    3.10
   6   7   7   57.99    5.70
   6   7   7   57.19    5.20
   7  -7   7   70.29    4.70
  -7  -7  -7   59.59    6.60
  -7  -7  -7   58.49    5.80
   7  -7   7   64.59    5.60
  -7  -7  -7   65.99    5.50
   7   7   7   67.29    5.60
   7   7   7   61.29    6.20
   7   7   7   62.19    3.70
  -6  -8   7    5.80    4.00
  -6  -8   7    4.60    2.80
   6  -8  -7    5.40    2.20
   6   8  -7    4.80    3.30
  -6   8   7    5.70    3.80
  -5  -8   7    0.10    2.10
  -5  -8   7   -1.20    3.30
   5  -8  -7    0.50    1.50
   5   8  -7   -0.20    3.00
  -5   8   7    1.10    2.80
   4  -8  -7   -0.50    1.20
  -4  -8   7    1.00    2.70
  -4  -8   7    0.40    1.70
   4   8  -7   -0.40    2.30
  -4   8   7    2.30    2.70
   3  -8  -7    6.80    1.20
  -3  -8   7    6.80    2.60
  -3  -8   7    3.90    1.50
  -3   8   7   10.70    2.80
   3   8  -7    6.00    2.40
  -2  -8   7    3.80    1.30
   2  -8  -7    3.60    2.50
   2  -8  -7    3.30    0.90
  -2  -8   7    3.80    2.60
  -2   8   7    3.00    2.40
   2   8  -7    4.30    2.30
  -2   8   7    3.60    2.20
   1  -8  -7  250.37    8.80
  -1  -8   7  255.07   10.60
   1  -8  -7  246.58   10.40
  -1  -8   7  244.48    9.10
  -1   8   7  241.58   10.20
   1   8  -7  231.58   10.10
  -1   8   7  258.37   10.30
   0  -8  -7   67.09    2.90
   0  -8  -7   66.29    4.30
   0  -8   7   64.19    3.10
   0   8  -7   66.99    4.60
   0   8   7   60.99    4.20
   0   8   7   68.09    4.20
  -1  -8  -7    0.00    0.90
   1  -8   7    0.30    0.90
   1  -8   7   -0.90    2.30
   1  -8   7    0.50    2.00
  -1  -8  -7    1.70    2.40
  -1   8  -7   -0.40    2.00
   1   8   7    0.30    2.20
   2  -8   7   12.80    2.50
  -2  -8  -7   15.60    1.70
   2  -8   7   17.30    1.70
  -2  -8  -7   15.70    3.00
  -2   8  -7   13.70    2.60
   2   8   7   16.70    2.70
   2   8   7   20.20    3.10
  -3  -8  -7   36.80    4.30
   3  -8   7   37.40    4.00
   3  -8   7   34.80    2.40
  -3  -8  -7   34.70    2.80
   3   8   7   36.80    3.70
   3   8   7   38.20    4.20
  -4  -8  -7   21.90    3.70
  -4  -8  -7   22.40    3.70
   4  -8   7   27.20    3.60
   4  -8   7   24.60    2.40
  -4  -8  -7   20.20    2.30
   4   8   7   22.30    3.30
   4   8   7   21.00    3.40
  -5  -8  -7   11.80    2.50
  -5  -8  -7   12.50    3.80
   5  -8   7   17.80    2.20
  -5  -8  -7   10.30    3.60
   5  -8   7   16.70    3.30
   5   8   7   14.50    3.70
   5   8   7   14.90    3.20
  -6  -8  -7   16.10    4.40
   6  -8   7   16.10    3.70
  -6  -8  -7   13.90    3.10
   6  -8   7   16.60    2.70
  -6  -8  -7   13.30    4.60
   6   8   7   13.00    4.30
   6   8   7   10.90    3.50
  -5  -9   7    2.90    2.60
   5  -9  -7    3.30    1.90
  -5  -9   7    1.20    3.60
   5   9  -7    1.40    3.30
  -5   9   7    5.30    3.80
  -4  -9   7    1.10    2.00
  -4  -9   7    1.40    3.60
   4  -9  -7   -0.50    1.40
   4   9  -7    0.80    2.90
  -4   9   7   -0.60    3.20
  -3  -9   7   22.30    3.70
  -3  -9   7   17.30    2.20
   3  -9  -7   19.30    1.90
  -3   9   7   17.60    3.50
   3   9  -7   22.60    3.70
   2  -9  -7   21.10    3.50
  -2  -9   7   17.00    2.10
  -2  -9   7   22.00    3.80
   2  -9  -7   19.60    1.60
  -2   9   7   22.40    3.40
   2   9  -7   19.40    3.20
  -1  -9   7   51.89    2.90
   1  -9  -7   53.09    4.60
  -1  -9   7   45.10    4.90
   1  -9  -7   45.60    2.30
   1   9  -7   50.69    4.70
  -1   9   7   47.00    4.40
  -1   9   7   44.30    4.50
   0  -9   7   34.40    3.70
   0  -9  -7   24.10    3.30
   0  -9   7   31.30    3.90
   0  -9  -7   33.00    2.00
   0  -9   7   28.70    2.30
   0   9  -7   28.80    3.50
   0   9   7   33.20    3.70
  -1  -9  -7    0.80    1.20
   1  -9   7    0.80    2.40
   1  -9   7    0.20    1.20
  -1  -9  -7   -0.70    2.70
  -1   9  -7    1.00    2.40
   1   9   7   -1.30    2.50
  -2  -9  -7    2.40    1.60
  -2  -9  -7    7.30    3.40
  -2  -9  -7    5.30    3.10
   2  -9   7    3.60    2.60
   2  -9   7    3.70    1.30
   2   9   7    5.80    2.90
  -2   9  -7    5.50    2.60
  -3  -9  -7    3.20    3.30
  -3  -9  -7    3.00    3.10
   3  -9   7    1.90    2.70
  -3  -9  -7    3.20    1.70
   3  -9   7    2.10    1.40
   3   9   7   -0.30    2.70
   3   9   7    1.10    2.90
  -4  -9  -7    8.30    3.90
  -4  -9  -7    7.50    2.10
   4  -9   7   12.60    1.90
   4  -9   7    5.70    3.10
  -4  -9  -7   10.10    3.70
   4   9   7   10.00    3.40
   4   9   7    7.00    3.40
   5  -9   7    8.20    2.20
   5  -9   7    5.60    3.50
  -5  -9  -7    5.30    2.70
  -5  -9  -7    3.90    4.50
   5   9   7    4.50    3.20
   5   9   7    6.50    4.20
   4 -10  -7   11.10    1.90
  -4  10   7   15.20    4.60
   3 -10  -7   62.99    3.20
   3 -10  -7   74.09    6.60
  -3 -10   7   64.29    4.40
   3  10  -7   51.99    5.60
  -3  10   7   65.89    6.20
  -2 -10   7   18.30    2.30
  -2 -10   7   15.70    4.20
   2 -10  -7   18.10    4.00
   2  10  -7   20.50    4.30
  -2  10   7   20.10    3.90
  -1 -10   7   54.99    6.00
   1 -10  -7   49.80    2.50
   1 -10  -7   52.59    5.50
  -1 -10   7   49.00    3.20
  -1  10   7   44.60    5.30
  -1  10   7   57.29    6.50
   1  10  -7   51.19    5.20
   0 -10   7   84.49    3.90
   0 -10  -7   76.29    3.60
   0 -10  -7   83.79    6.60
   0 -10  -7   83.39    6.30
   0 -10   7   81.79    6.30
   0  10   7   78.19    6.20
   0  10  -7   76.29    6.10
   1 -10   7    0.40    1.40
  -1 -10  -7    0.20    3.80
  -1 -10  -7   -1.50    1.50
   1 -10   7    0.20    3.30
   1  10   7   -0.90    3.40
  -1  10  -7    0.80    3.10
   2 -10   7    3.70    1.50
  -2 -10  -7    2.90    1.70
   2 -10   7    3.40    3.50
  -2 -10  -7    3.20    3.60
  -2  10  -7    1.90    3.60
   2  10   7    6.20    3.30
  -3 -10  -7    9.20    2.20
   3 -10   7   11.60    1.90
  -3 -10  -7   15.10    4.30
   3 -10   7    9.40    4.00
   3  10   7   11.70    3.90
   4 -10   7   12.60    4.10
   4 -10   7   12.30    2.40
   0 -11   7   22.40    2.40
   0 -11  -7   15.50    5.10
   0 -11  -7   21.00    2.00
   0  11   7   15.70    4.50
  -9   0   8    0.10    2.50
  -9   0   8    1.00    3.50
   8   0  -8    8.80    3.20
  -8   0   8    2.60    2.10
  -8   0   8   11.40    3.10
   7   0  -8    0.40    2.00
  -7   0   8   -0.60    2.20
  -7   0   8   -0.80    1.70
   6   0  -8   73.49    4.10
  -6   0   8   74.59    4.00
  -6   0   8   81.39    4.20
   6   0  -8   76.89    4.10
  -6   0   8   82.39    4.50
  -5   0   8    0.40    1.30
   5   0  -8    0.00    1.10
  -5   0   8   -0.20    1.30
   5   0  -8    0.20    1.20
  -5   0   8   -0.60    1.20
   5   0  -8    0.50    1.30
   4   0  -8 1858.21   62.79
  -4   0   8 1851.51   62.99
  -4   0   8 1729.83   62.79
   4   0  -8 1886.01   62.89
   4   0  -8 1829.52   62.89
  -4   0   8 1892.31   62.79
  -4   0   8 1730.53   62.89
  -3   0   8   -0.10    0.70
   3   0  -8    0.20    0.80
   3   0  -8    0.30    0.70
   3   0  -8    0.20    0.70
  -3   0   8   -0.40    0.70
  -3   0   8    0.10    0.80
  -3   0   8    0.10    0.80
  -2   0   8 1081.59   38.00
  -2   0   8 1126.19   38.00
  -2   0   8 1053.59   38.10
  -2   0   8 1092.49   37.90
   2   0  -8 1085.19   37.90
   2   0  -8 1133.69   37.80
   2   0  -8 1135.69   38.00
  -1   0   8    0.20    0.60
  -1   0   8    0.00    0.50
   1   0  -8    0.10    0.40
   1   0  -8   -0.20    0.60
  -1   0   8   -0.20    0.50
   1   0  -8    0.40    0.50
  -1   0   8   -0.20    0.50
   0   0   8    5.60    0.60
   0   0   8    4.90    0.80
   0   0  -8    6.10    0.80
   0   0   8    6.30    0.70
   0   0   8    5.10    0.70
   0   0  -8    5.10    0.70
   0   0   8    3.50    0.60
   0   0  -8    5.00    0.70
  -1   0  -8    0.10    0.50
   1   0   8    0.00    0.50
   1   0   8    0.00    0.50
  -1   0  -8    0.00    0.60
  -1   0  -8    0.10    0.60
   1   0   8    0.40    0.50
   1   0   8    0.20    0.50
  -2   0  -8  161.88    5.80
   2   0   8  156.68    5.80
   2   0   8  152.58    5.90
   2   0   8  159.88    5.80
  -2   0  -8  156.78    5.80
  -2   0  -8  157.88    5.90
   2   0   8  146.19    5.80
  -3   0  -8   -1.10    0.80
   3   0   8   -0.30    0.90
   3   0   8   -0.70    0.70
   3   0   8   -0.10    0.80
  -3   0  -8   -0.40    0.90
   3   0   8    0.00    0.70
  -3   0  -8   -0.10    0.90
   4   0   8   23.10    1.70
   4   0   8   25.50    2.00
   4   0   8   26.40    2.20
  -4   0  -8   21.40    1.90
   4   0   8   19.40    1.90
  -4   0  -8   26.50    2.10
  -4   0  -8   27.40    2.00
   5   0   8   -0.10    1.20
  -5   0  -8    0.20    1.40
  -5   0  -8   -0.80    1.20
   5   0   8    0.30    1.30
   5   0   8   -0.50    1.30
   6   0   8    0.90    1.70
  -6   0  -8    2.10    1.50
  -6   0  -8    2.00    1.70
  -7   0  -8    0.50    1.80
   7   0   8    0.10    2.00
  -7   0  -8   -0.20    2.00
  -8   0  -8  108.39    6.60
   8   0   8  120.09    6.30
  -8   0  -8  112.19    5.90
   9   0   8    0.60    3.00
  -9   0  -8    1.80    2.70
  -9   0  -8    0.70    3.30
  -9  -1   8   -1.40    2.90
  -9  -1   8    1.30    2.90
  -9   1   8    1.40    3.30
  -8  -1   8    6.50    2.60
  -8  -1   8    3.80    2.50
  -8   1   8    5.60    2.80
   8   1  -8    7.50    2.80
  -8   1   8    4.30    1.90
  -7  -1   8   58.19    4.10
   7  -1  -8   59.49    4.00
  -7  -1   8   59.29    4.30
  -7   1   8   62.49    4.40
  -7   1   8   58.39    3.60
   7   1  -8   73.19    4.40
  -6  -1   8    0.40    1.70
  -6  -1   8    0.20    1.70
   6  -1  -8   -0.20    1.40
   6  -1  -8    0.00    1.50
  -6  -1   8    0.20    1.70
  -6   1   8    1.10    1.60
   6   1  -8   -0.70    1.60
   6   1  -8    0.50    1.50
  -6   1   8    1.20    1.20
   5  -1  -8   79.39    3.90
  -5  -1   8   89.09    4.30
  -5  -1   8   79.99    4.00
  -5  -1   8   78.99    4.10
   5  -1  -8   83.89    3.90
  -5  -1   8   80.29    4.10
   5   1  -8   80.09    4.00
  -5   1   8   87.89    3.90
  -5   1   8   74.09    4.20
   5   1  -8   93.79    4.10
  -4  -1   8   39.70    2.40
   4  -1  -8   38.80    2.30
  -4  -1   8   41.20    2.40
   4  -1  -8   35.90    2.10
  -4  -1   8   39.10    2.40
   4  -1  -8   37.30    2.50
  -4  -1   8   39.80    2.40
  -4   1   8   32.50    2.40
  -4   1   8   42.00    2.40
  -4   1   8   34.60    2.20
   4   1  -8   43.30    2.40
   4   1  -8   40.30    2.40
   4   1  -8   35.20    2.40
   3  -1  -8  677.33   23.40
  -3  -1   8  685.33   23.40
   3  -1  -8  679.03   23.40
  -3  -1   8  686.73   23.40
   3  -1  -8  682.43   23.20
  -3  -1   8  701.73   23.60
  -3  -1   8  688.33   23.40
  -3   1   8  653.53   23.40
   3   1  -8  676.73   23.40
  -3   1   8  591.64   23.70
  -3   1   8  670.63   23.30
   3   1  -8  662.63   23.40
  -3   1   8  641.54   23.50
   3   1  -8  668.33   23.40
   2  -1  -8  293.27   10.30
  -2  -1   8  292.97   10.20
  -2  -1   8  286.37   10.30
   2  -1  -8  280.57   10.30
  -2  -1   8  305.57   10.60
   2  -1  -8  291.47   10.00
   2   1  -8  295.77   10.30
  -2   1   8  265.07   10.40
  -2   1   8  294.87   10.40
  -2   1   8  282.37   10.20
   2   1  -8  291.97   10.30
   2   1  -8  282.47   10.30
  -1  -1   8    1.80    0.70
   1  -1  -8    0.30    0.60
   1  -1  -8    1.70    0.50
  -1  -1   8    1.30    0.50
  -1  -1   8    0.80    0.80
  -1  -1   8    0.70    0.50
  -1   1   8    1.80    0.70
   1   1  -8    1.30    0.60
  -1   1   8    1.80    0.70
   1   1  -8    1.30    0.60
  -1   1   8    0.50    0.50
   1   1  -8    1.70    0.60
   0  -1   8   84.19    3.30
   0  -1  -8   81.99    3.30
   0  -1   8   90.49    3.50
   0  -1   8   85.39    3.30
   0  -1   8   81.59    3.30
   0  -1  -8   89.19    3.40
   0   1   8   83.49    3.20
   0   1   8   77.79    3.40
   0   1  -8   89.59    3.10
   0   1   8   83.69    3.40
   0   1   8   86.89    3.10
   0   1  -8   75.79    3.30
  -1  -1  -8  279.87   10.20
  -1  -1  -8  285.47   10.10
   1  -1   8  271.07   10.10
  -1  -1  -8  280.37   10.00
   1  -1   8  272.47   10.10
   1  -1   8  283.07   10.00
   1  -1   8  277.17   10.00
   1   1   8  283.77   10.00
  -1   1  -8  287.37   10.00
  -1   1  -8  287.27   10.00
   1   1   8  274.77   10.20
   1   1   8  296.47   10.00
   1   1   8  286.67   10.00
  -1   1  -8  295.47   10.00
   2  -1   8  655.23   23.30
  -2  -1  -8  675.13   23.20
   2  -1   8  680.33   23.20
  -2  -1  -8  667.53   23.20
   2  -1   8  658.83   23.10
  -2  -1  -8  656.73   23.40
   2  -1   8  662.73   23.20
  -2   1  -8  682.63   23.20
   2   1   8  686.93   23.20
   2   1   8  659.53   23.20
  -2   1  -8  659.63   23.20
   2   1   8  652.73   23.30
  -2   1  -8  666.53   23.20
   3  -1   8    0.60    0.90
  -3  -1  -8    0.00    0.80
   3  -1   8    0.70    0.70
  -3  -1  -8   -0.30    0.90
   3  -1   8    0.70    0.90
   3  -1   8   -0.30    0.70
  -3  -1  -8    0.20    1.00
  -3   1  -8    0.00    0.90
  -3   1  -8   -0.40    0.70
   3   1   8    0.00    0.90
   3   1   8   -0.20    0.80
   3   1   8    0.60    0.90
   3   1   8    0.10    0.80
  -3   1  -8   -0.60    0.90
   4  -1   8   15.40    1.70
   4  -1   8   23.50    1.90
   4  -1   8   23.90    2.10
   4  -1   8   20.00    1.50
  -4  -1  -8   21.50    2.00
  -4  -1  -8   22.70    2.00
  -4  -1  -8   26.80    2.00
  -4   1  -8   20.10    1.70
   4   1   8   18.40    1.80
  -4   1  -8   21.60    1.90
   4   1   8   25.50    2.10
   4   1   8   19.60    1.90
   4   1   8   19.20    1.80
  -5  -1  -8   26.40    2.40
   5  -1   8   22.90    2.40
   5  -1   8   25.50    2.40
  -5  -1  -8   19.70    2.10
   5   1   8   23.50    2.40
  -5   1  -8   22.10    2.00
  -5   1  -8   25.80    2.40
   5   1   8   22.90    2.00
   5   1   8   22.90    2.10
   6  -1   8  139.59    6.20
  -6  -1  -8  136.29    6.20
  -6  -1  -8  133.49    6.50
   6  -1   8  141.79    6.60
   6   1   8  141.99    6.20
  -6   1  -8  146.09    6.10
  -6   1  -8  153.48    6.60
   6   1   8  149.09    6.60
   7  -1   8   41.60    4.00
  -7  -1  -8   45.30    3.90
  -7  -1  -8   45.80    3.90
  -7   1  -8   42.80    3.40
   7   1   8   46.20    3.80
  -7   1  -8   53.79    4.20
   7   1   8   51.89    3.80
   8  -1   8   -1.20    2.40
  -8  -1  -8   -1.00    2.70
  -8   1  -8   -1.30    2.60
   8   1   8    0.40    2.30
  -8   1  -8   -1.40    2.00
   9  -1   8   85.69    6.40
  -9  -1  -8   75.39    6.40
   9   1   8   79.79    5.90
  -9   1  -8   75.99    5.20
  -9   1  -8   76.19    6.30
  -9  -2   8    9.60    3.70
  -9   2   8    9.20    2.60
   9   2  -8    4.50    3.10
  -9   2   8    7.60    3.80
   8  -2  -8    2.80    2.30
  -8  -2   8    8.00    2.90
  -8   2   8    4.80    2.70
   8   2  -8    7.20    2.80
  -8   2   8    7.40    2.10
  -7  -2   8   16.80    2.70
   7  -2  -8    8.80    2.10
  -7  -2   8   13.90    2.80
  -7   2   8   11.60    2.70
  -7   2   8   10.80    1.90
   7   2  -8    9.60    2.50
   7   2  -8   11.10    2.40
   6  -2  -8   71.99    4.10
  -6  -2   8   92.99    4.60
  -6  -2   8   79.59    4.50
  -6  -2   8   74.29    4.80
  -6   2   8   77.89    4.70
   6   2  -8   81.19    4.30
   6   2  -8   82.79    4.30
  -6   2   8   83.39    3.90
  -5  -2   8    1.90    1.50
  -5  -2   8    2.80    1.50
   5  -2  -8    2.70    1.20
  -5  -2   8    2.00    1.60
   5  -2  -8    1.90    1.30
  -5  -2   8    3.30    1.40
   5   2  -8    2.40    1.50
  -5   2   8    2.50    1.60
   5   2  -8    1.50    1.30
  -5   2   8    2.20    1.30
  -5   2   8    2.80    1.10
  -4  -2   8    0.60    1.00
  -4  -2   8    1.20    1.10
   4  -2  -8    1.40    0.90
   4  -2  -8   -0.10    0.90
  -4  -2   8    1.00    1.20
  -4  -2   8    1.70    1.30
   4   2  -8    0.10    1.30
   4   2  -8    0.70    1.00
  -4   2   8    0.70    1.10
  -4   2   8    0.70    0.80
  -4   2   8    0.70    1.30
   4   2  -8    0.10    1.00
  -3  -2   8    0.10    0.80
  -3  -2   8   -0.30    0.80
  -3  -2   8    0.20    1.00
   3  -2  -8    0.40    0.70
  -3  -2   8    0.50    1.10
   3  -2  -8    0.00    0.70
  -3   2   8    0.10    0.90
  -3   2   8    0.10    0.90
   3   2  -8   -0.50    0.80
  -3   2   8    0.40    0.80
  -3   2   8    0.30    0.60
   3   2  -8   -0.20    0.90
   3   2  -8   -0.30    0.90
  -2  -2   8   38.60    1.80
  -2  -2   8   36.30    1.90
   2  -2  -8   39.20    1.90
  -2  -2   8   40.10    2.30
  -2  -2   8   35.10    2.00
   2  -2  -8   36.50    1.50
  -2   2   8   31.70    2.10
   2   2  -8   33.00    1.90
  -2   2   8   42.10    2.10
  -2   2   8   40.80    1.80
  -2   2   8   39.60    1.70
   2   2  -8   35.20    2.00
   2   2  -8   40.00    2.00
  -1  -2   8  867.01   29.50
   1  -2  -8  830.22   29.40
  -1  -2   8  841.42   29.40
  -1  -2   8  887.31   29.80
  -1   2   8  869.81   29.70
  -1   2   8  855.51   29.30
  -1   2   8  845.32   29.60
  -1   2   8  859.61   29.30
   1   2  -8  826.82   29.40
   1   2  -8  841.82   29.60
   0  -2  -8  190.58    7.00
   0  -2   8  197.88    7.10
   0  -2   8  192.98    7.30
   0  -2  -8  198.68    7.40
   0   2  -8  193.48    7.10
   0   2   8  208.38    7.40
   0   2   8  202.98    7.40
   0   2   8  199.88    7.00
   0   2  -8  183.78    7.20
   0   2   8  194.38    7.00
   0   2   8  202.98    6.90
   1  -2   8   49.50    2.30
  -1  -2  -8   51.69    2.20
   1  -2   8   46.80    2.20
  -1  -2  -8   54.19    2.60
   1  -2   8   50.79    2.40
  -1   2  -8   52.89    2.20
  -1   2  -8   45.00    2.40
   1   2   8   50.29    2.50
   1   2   8   51.59    2.20
   1   2   8   51.19    2.20
  -1   2  -8   55.29    2.10
  -2  -2  -8  647.54   21.30
   2  -2   8  589.54   21.40
   2  -2   8  613.34   21.20
  -2  -2  -8  601.44   21.50
  -2  -2  -8  607.14   21.20
   2  -2   8  613.54   21.20
   2  -2   8  615.34   21.20
   2   2   8  588.74   21.40
   2   2   8  608.04   21.20
  -2   2  -8  613.94   21.20
  -2   2  -8  592.44   21.10
   2   2   8  613.54   21.30
   3  -2   8  252.67    9.20
  -3  -2  -8  252.27    9.80
   3  -2   8  256.37    9.40
   3  -2   8  261.67    9.70
  -3  -2  -8  261.07    9.50
  -3  -2  -8  272.27    9.60
   3   2   8  249.28    9.60
  -3   2  -8  265.17    9.60
   3   2   8  249.48    9.40
   3   2   8  270.57    9.50
  -3   2  -8  258.27    9.40
   3   2   8  274.57    9.70
   4  -2   8   19.90    1.90
  -4  -2  -8   21.60    2.10
  -4  -2  -8   20.90    2.00
  -4  -2  -8   20.40    2.00
   4  -2   8   20.60    1.70
  -4   2  -8   16.10    1.60
   4   2   8   19.60    2.00
  -4   2  -8   19.80    2.00
   4   2   8   18.20    1.70
   4   2   8   20.00    1.90
  -5  -2  -8   -0.40    1.20
   5  -2   8   -0.40    1.40
  -5  -2  -8    0.80    1.50
  -5  -2  -8   -0.40    1.50
   5  -2   8   -1.20    1.20
  -5   2  -8   -0.40    1.30
   5   2   8   -0.10    1.20
   5   2   8   -0.10    1.40
   5   2   8   -0.60    1.20
  -5   2  -8    0.30    1.00
   6  -2   8  307.17   11.80
  -6  -2  -8  289.97   11.90
   6  -2   8  299.17   11.40
   6   2   8  296.77   11.80
  -6   2  -8  294.47   11.30
  -6   2  -8  310.57   11.90
   6   2   8  309.87   11.50
   7  -2   8   13.60    2.40
   7  -2   8   15.00    2.70
  -7  -2  -8   12.60    2.60
   7   2   8   11.70    2.50
  -7   2  -8   13.80    2.70
  -7   2  -8   12.40    2.10
   7   2   8   13.90    2.40
  -8  -2  -8    5.60    3.10
   8  -2   8    5.10    2.70
   8   2   8    5.60    2.70
   8   2   8    4.60    2.50
  -8   2  -8    5.60    2.00
  -8   2  -8    1.90    2.80
   9  -2   8    6.10    3.50
  -9  -2  -8    6.20    3.80
  -9   2  -8    4.80    3.60
   9   2   8    4.40    3.30
  -9   2  -8    1.50    2.40
   9   3  -8   17.80    4.20
  -9   3   8   15.70    2.60
  -9   3   8   12.80    4.30
   9   3  -8    9.00    3.20
   8  -3  -8   14.00    2.80
  -8   3   8   12.50    3.40
  -8   3   8    7.60    1.90
   8   3  -8    9.40    2.80
   8   3  -8   10.40    2.60
  -7  -3   8  311.47   12.10
   7  -3  -8  290.37   11.60
  -7  -3   8  297.47   12.10
  -7   3   8  296.77   11.10
   7   3  -8  302.67   11.70
  -7   3   8  300.17   12.30
   7   3  -8  289.27   12.00
  -6  -3   8   93.59    4.70
  -6  -3   8   87.89    4.70
   6  -3  -8   81.89    4.30
  -6  -3   8   87.29    5.00
   6   3  -8   90.19    4.70
  -6   3   8   80.29    3.90
  -6   3   8   86.09    5.10
   6   3  -8   87.39    4.40
  -5  -3   8   56.09    3.30
  -5  -3   8   53.29    3.40
   5  -3  -8   55.19    3.10
  -5  -3   8   59.39    3.60
   5   3  -8   57.49    3.10
  -5   3   8   52.79    3.70
  -5   3   8   53.59    2.70
   5   3  -8   59.09    3.60
   4  -3  -8   40.80    2.40
  -4  -3   8   38.10    2.50
   4  -3  -8   43.30    2.30
  -4  -3   8   39.40    2.80
  -4  -3   8   34.90    2.40
  -4   3   8   36.50    1.90
   4   3  -8   37.50    2.50
  -4   3   8   41.00    2.50
   4   3  -8   34.30    2.20
  -4   3   8   31.80    2.70
  -3  -3   8  544.65   19.30
   3  -3  -8  528.05   18.70
  -3  -3   8  543.35   18.90
  -3  -3   8  553.34   19.00
  -3  -3   8  542.15   18.70
   3  -3  -8  558.74   18.60
   3   3  -8  525.25   18.80
  -3   3   8  490.55   19.10
  -3   3   8  555.24   18.90
   3   3  -8  513.35   19.00
  -3   3   8  520.95   18.50
  -3   3   8  531.85   18.50
  -2  -3   8  289.27   10.00
   2  -3  -8  286.27   10.10
  -2  -3   8  287.37   10.20
   2  -3  -8  297.47   10.10
   2  -3  -8  292.27    9.90
  -2  -3   8  290.57   10.30
  -2  -3   8  285.57   10.70
  -2   3   8  280.67    9.90
  -2   3   8  283.47   10.40
  -2   3   8  260.47   10.50
  -2   3   8  284.07    9.90
   2   3  -8  278.87   10.10
   2   3  -8  263.27   10.40
   1  -3  -8 1520.95   50.89
  -1  -3   8 1496.75   51.59
   1  -3  -8 1453.85   51.09
   1  -3  -8 1466.15   51.09
  -1  -3   8 1457.85   51.19
  -1   3   8 1574.74   50.89
  -1   3   8 1451.45   51.49
   1   3  -8 1550.24   51.09
   1   3  -8 1463.35   51.09
  -1   3   8 1483.75   50.89
  -1   3   8 1498.15   50.89
  -1   3   8 1503.45   51.49
   1   3  -8 1446.56   51.39
   0  -3   8  197.88    7.20
   0  -3   8  189.78    7.50
   0  -3  -8  203.68    7.60
   0  -3  -8  198.68    7.20
   0  -3  -8  187.88    7.10
   0   3  -8  187.18    7.50
   0   3   8  201.18    7.60
   0   3   8  201.68    7.00
   0   3   8  205.58    7.60
   0   3  -8  202.38    7.10
   0   3  -8  208.58    7.10
   0   3   8  208.98    7.10
   0   3   8  196.88    7.00
   1  -3   8 1617.94   57.09
   1  -3   8 1604.94   57.29
   1  -3   8 1621.84   57.39
  -1  -3  -8 1635.34   57.09
  -1  -3  -8 1700.63   57.49
   1   3   8 1695.43   57.19
  -1   3  -8 1636.24   56.99
  -1   3  -8 1739.03   56.99
   1   3   8 1637.94   57.49
   1   3   8 1660.03   56.99
  -1   3  -8 1649.54   57.39
   1   3   8 1702.53   56.99
  -1   3  -8 1740.73   56.99
  -2  -3  -8   74.89    3.50
  -2  -3  -8   74.49    3.20
   2  -3   8   68.99    3.20
   2  -3   8   75.19    3.40
   2  -3   8   76.29    3.10
  -2   3  -8   78.79    3.00
  -2   3  -8   73.39    3.20
   2   3   8   72.59    3.30
   2   3   8   72.69    3.00
   2   3   8   77.49    3.10
   2   3   8   70.99    3.50
  -2   3  -8   74.99    3.00
   3  -3   8  410.16   15.40
   3  -3   8  438.56   14.90
  -3  -3  -8  412.96   15.20
   3  -3   8  422.76   15.10
  -3  -3  -8  418.86   15.60
   3   3   8  394.66   15.00
   3   3   8  438.96   15.40
   3   3   8  416.16   15.50
  -3   3  -8  461.45   15.10
  -3   3  -8  420.16   15.00
  -3   3  -8  452.95   15.30
   4  -3   8   13.20    1.40
  -4  -3  -8   17.40    1.80
   4  -3   8   13.00    1.80
  -4  -3  -8   10.50    1.80
  -4   3  -8   15.70    1.80
   4   3   8   17.90    2.00
   4   3   8   11.20    1.40
  -4   3  -8   15.70    1.50
   4   3   8   16.40    1.80
  -5  -3  -8    3.70    1.40
  -5  -3  -8    3.80    1.80
   5  -3   8    4.50    1.70
   5  -3   8    5.70    1.40
   5   3   8    1.40    1.60
  -5   3  -8    4.50    1.10
   5   3   8    4.00    1.30
   5   3   8    5.80    1.70
  -5   3  -8    1.70    1.50
   6  -3   8   21.00    2.90
  -6  -3  -8   21.60    3.00
   6  -3   8   22.20    2.40
  -6  -3  -8   18.80    2.70
  -6  -3  -8   14.90    2.40
   6   3   8   18.50    2.50
   6   3   8   17.30    2.10
  -6   3  -8   19.90    2.70
  -6   3  -8   18.70    2.10
   6   3   8   17.90    2.60
  -7  -3  -8    3.20    2.50
   7  -3   8    7.80    2.20
   7  -3   8    6.30    2.40
   7   3   8    4.60    2.30
  -7   3  -8    6.00    2.40
   7   3   8    5.50    2.00
  -7   3  -8    5.60    1.50
   8  -3   8    7.40    3.30
   8  -3   8    6.20    2.60
  -8  -3  -8    8.80    3.40
  -8   3  -8    7.00    2.00
   8   3   8    6.40    2.30
  -8   3  -8    4.20    2.60
   8   3   8    6.20    3.10
  -9  -3  -8    0.40    3.90
   9  -3   8    0.10    4.00
   9   3   8    0.30    3.00
  -9   3  -8   -0.50    3.70
  -9   3  -8   -0.30    2.10
   9   3   8    4.60    3.80
   9  -4  -8    8.60    3.40
   9   4  -8   11.10    4.20
   9   4  -8    5.10    3.10
  -9   4   8   12.00    7.10
  -9   4   8    6.20    2.10
   8  -4  -8  305.97   12.30
  -8   4   8  294.47   11.20
  -8   4   8  314.27   13.20
   8   4  -8  312.17   12.80
   8   4  -8  298.87   12.10
   7  -4  -8    3.10    2.00
  -7  -4   8    2.30    2.80
   7   4  -8    1.30    1.90
  -7   4   8   -0.20    2.50
  -7   4   8    3.20    1.30
   7   4  -8    4.40    2.60
  -6  -4   8   65.59    4.10
   6  -4  -8   62.39    3.70
  -6  -4   8   56.69    4.50
  -6   4   8   65.59    3.00
  -6   4   8   63.19    4.30
   6   4  -8   58.99    4.30
   5  -4  -8    2.20    1.20
  -5  -4   8    3.30    1.80
  -5  -4   8    1.70    1.60
  -5   4   8    2.20    1.80
  -5   4   8    1.10    0.70
   5   4  -8    1.60    1.20
   5   4  -8    2.30    1.70
  -4  -4   8  337.17   12.70
  -4  -4   8  335.57   12.20
   4  -4  -8  329.57   12.00
  -4   4   8  328.57   11.50
  -4   4   8  351.16   12.20
  -4   4   8  318.97   12.60
   4   4  -8  323.67   12.00
   4   4  -8  326.97   12.50
  -3  -4   8    1.10    1.00
  -3  -4   8   -0.20    1.30
   3  -4  -8    0.30    0.70
  -3   4   8    1.30    1.20
  -3   4   8    0.20    1.20
   3   4  -8    1.30    1.20
   3   4  -8    0.00    0.80
  -2  -4   8  276.17   10.40
   2  -4  -8  296.87   10.20
  -2  -4   8  275.37   10.90
   2  -4  -8  292.27   10.30
  -2  -4   8  246.58   10.60
   2  -4  -8  278.97   10.20
   2   4  -8  294.17   10.90
   2   4  -8  318.37   10.60
   2   4  -8  294.17   10.30
  -2   4   8  305.37   10.80
  -2   4   8  300.37   10.90
   1  -4  -8   13.30    1.10
   1  -4  -8   12.80    1.10
  -1  -4   8   13.20    1.30
  -1  -4   8   10.50    1.60
  -1   4   8   14.70    1.70
  -1   4   8   16.00    1.20
   1   4  -8   16.80    1.10
   1   4  -8   16.00    1.10
   1   4  -8   13.40    1.60
  -1   4   8   14.00    1.60
   0  -4   8   46.50    2.30
   0  -4   8   47.40    2.80
   0  -4  -8   46.20    2.10
   0  -4  -8   44.20    2.10
   0  -4  -8   48.20    2.80
   0  -4   8   49.80    2.20
   0  -4   8   49.60    1.90
   0   4   8   49.50    2.80
   0   4   8   46.20    2.70
   0   4   8   55.49    2.30
   0   4  -8   51.49    1.90
   0   4  -8   41.40    2.60
   0   4  -8   51.69    1.90
  -1  -4  -8  661.93   24.70
   1  -4   8  685.43   24.20
   1  -4   8  695.83   24.50
   1  -4   8  706.73   24.20
  -1  -4  -8  710.53   24.20
   1  -4   8  688.83   24.70
  -1  -4  -8  674.93   24.20
  -1   4  -8  693.03   23.90
   1   4   8  710.53   24.40
  -1   4  -8  682.63   24.70
  -1   4  -8  717.83   23.90
   1   4   8  686.93   24.70
  -1   4  -8  744.13   24.20
   1   4   8  698.83   23.90
   1   4   8  711.13   23.90
   2  -4   8   77.99    3.20
   2  -4   8   72.89    3.50
  -2  -4  -8   69.79    3.90
   2  -4   8   68.89    3.70
  -2  -4  -8   78.89    3.30
   2   4   8   83.19    3.10
  -2   4  -8   85.69    2.90
  -2   4  -8   82.29    2.90
  -2   4  -8   77.59    3.40
   2   4   8   73.89    3.90
   2   4   8   76.79    3.10
   2   4   8   79.29    3.60
  -3  -4  -8  286.27   10.40
   3  -4   8  276.67   10.80
   3  -4   8  281.57   10.30
  -3  -4  -8  278.17   10.90
  -3   4  -8  285.97   10.00
   3   4   8  268.97   10.80
  -3   4  -8  296.57   10.00
   3   4   8  280.37   10.60
   3   4   8  284.37   10.20
  -3   4  -8  292.87   10.50
  -4  -4  -8  215.08    8.20
   4  -4   8  200.28    8.00
  -4  -4  -8  204.18    8.70
   4  -4   8  216.38    8.50
   4   4   8  204.98    8.50
  -4   4  -8  211.18    8.30
   4   4   8  209.68    7.90
  -4   4  -8  216.58    7.70
   4   4   8  225.28    8.50
   5  -4   8    0.70    1.20
  -5  -4  -8   -0.90    1.80
  -5  -4  -8    0.80    1.40
   5  -4   8   -1.20    1.80
   5   4   8    0.50    1.10
  -5   4  -8    0.50    0.80
   5   4   8    0.10    1.60
  -5   4  -8   -0.20    1.60
   5   4   8   -0.50    1.50
   6  -4   8   73.19    4.70
  -6  -4  -8   72.99    4.80
  -6  -4  -8   73.99    5.00
   6  -4   8   75.39    4.20
   6   4   8   80.29    4.60
   6   4   8   80.49    4.70
  -6   4  -8   72.89    3.50
   6   4   8   71.59    3.90
  -6   4  -8   70.79    4.30
   7  -4   8   -1.20    1.80
   7  -4   8    0.10    2.30
  -7  -4  -8    0.30    2.40
  -7   4  -8   -0.90    2.40
   7   4   8    0.10    1.80
  -7   4  -8    0.00    1.30
   7   4   8   -1.70    2.10
  -8  -4  -8   -0.30    2.90
   8  -4   8    2.50    3.00
   8  -4   8    1.70    2.50
  -8   4  -8    0.60    1.70
   8   4   8    3.10    2.90
   8   4   8    1.90    2.30
  -8   4  -8    1.50    3.00
  -9  -4  -8    9.40    4.60
   9  -4   8    8.10    3.50
   9  -4   8   15.70    4.60
  -9   4  -8   10.00    4.30
  -9   4  -8   11.50    3.80
   9   4   8   14.60    3.40
  -8  -5   8   66.29    6.50
   8  -5  -8   60.59    5.00
  -8   5   8   69.49    6.20
   8   5  -8   73.49    5.60
   8   5  -8   74.49    4.80
  -7  -5   8    0.40    3.00
   7  -5  -8    2.00    2.00
   7   5  -8    2.30    2.50
  -7   5   8    2.80    2.80
   7   5  -8    0.20    1.80
  -6  -5   8    0.90    2.30
   6  -5  -8    1.40    1.50
  -6  -5   8    1.20    2.10
   6   5  -8   -2.20    2.20
   6   5  -8   -0.80    1.40
  -6   5   8    0.00    2.00
   5  -5  -8    5.40    1.40
  -5  -5   8    7.60    2.30
  -5  -5   8    7.20    1.90
   5   5  -8    5.60    2.00
  -5   5   8    5.10    2.00
   5   5  -8    4.20    1.30
  -4  -5   8  289.27   11.20
  -4  -5   8  275.37   10.50
   4  -5  -8  270.67   10.10
  -4   5   8  287.87   11.10
   4   5  -8  280.87   10.90
   4   5  -8  267.07   10.10
   3  -5  -8   -0.80    0.80
  -3  -5   8   -0.20    1.50
  -3  -5   8   -0.70    1.00
  -3   5   8    0.30    1.60
   3   5  -8   -0.50    0.80
   3   5  -8   -0.40    1.40
  -3   5   8    0.40    1.30
  -2  -5   8   65.99    3.10
  -2  -5   8   65.79    3.90
   2  -5  -8   65.49    2.80
   2   5  -8   63.39    3.70
  -2   5   8   68.59    3.80
  -2   5   8   71.19    3.60
   2   5  -8   65.29    2.70
   2   5  -8   72.59    2.80
  -1  -5   8   57.79    2.60
  -1  -5   8   54.09    3.20
   1  -5  -8   49.60    2.20
   1  -5  -8   49.90    2.30
  -1   5   8   58.89    3.20
   1   5  -8   50.29    3.00
  -1   5   8   57.49    2.60
  -1   5   8   57.09    3.10
   0  -5   8   36.90    2.60
   0  -5   8   34.20    1.90
   0  -5  -8   35.00    2.50
   0  -5  -8   33.80    1.80
   0   5   8   37.40    2.50
   0   5   8   41.80    2.20
   0   5   8   32.60    2.40
   0   5  -8   35.50    2.70
  -1  -5  -8  149.99    6.60
   1  -5   8  150.28    6.60
   1  -5   8  161.98    6.00
  -1  -5  -8  155.18    6.00
   1  -5   8  164.88    6.60
  -1   5  -8  175.38    6.70
   1   5   8  172.38    6.40
   1   5   8  170.58    6.80
   2  -5   8  150.98    5.70
   2  -5   8  163.28    6.20
   2  -5   8  157.58    6.40
  -2  -5  -8  144.49    6.40
  -2  -5  -8  150.38    5.80
  -2   5  -8  155.18    6.50
   2   5   8  147.39    6.50
   2   5   8  147.29    6.10
  -2   5  -8  153.08    5.90
   3  -5   8    4.10    1.00
  -3  -5  -8    2.70    1.80
  -3  -5  -8    2.60    1.20
   3  -5   8    3.40    1.60
   3   5   8    2.30    1.60
   3   5   8    2.80    0.70
   3   5   8    2.10    1.50
  -3   5  -8    2.70    1.40
   4  -5   8   94.39    4.80
  -4  -5  -8   90.99    4.40
  -4  -5  -8  103.89    5.30
   4  -5   8   92.09    4.10
   4   5   8   91.29    3.90
   4   5   8   96.69    4.70
   4   5   8   91.19    4.80
  -4   5  -8   94.89    4.70
  -5  -5  -8   54.19    3.50
   5  -5   8   56.09    3.80
  -5  -5  -8   56.89    4.30
   5  -5   8   51.99    3.20
   5   5   8   56.89    3.80
   5   5   8   63.39    4.20
   5   5   8   57.99    3.00
  -5   5  -8   61.69    3.90
  -5   5  -8   52.69    2.20
   6  -5   8   52.99    3.50
  -6  -5  -8   49.20    3.80
  -6  -5  -8   53.49    4.30
  -6  -5  -8   46.10    4.60
   6  -5   8   49.00    4.00
   6   5   8   47.80    3.10
   6   5   8   52.19    4.00
  -6   5  -8   48.30    4.00
   6   5   8   51.19    4.30
  -6   5  -8   49.20    2.30
   7  -5   8   54.79    4.60
  -7  -5  -8   54.09    5.20
   7  -5   8   52.29    4.00
  -7  -5  -8   47.30    4.70
  -7  -5  -8   59.09    4.90
  -7   5  -8   50.69    2.70
   7   5   8   56.99    3.70
   7   5   8   55.19    4.90
  -7   5  -8   51.89    4.70
   7   5   8   56.89    4.60
   8  -5   8    0.00    3.50
   8  -5   8    2.90    2.60
  -8  -5  -8    1.30    3.70
  -8   5  -8    3.90    3.40
  -8   5  -8    1.00    1.40
   8   5   8    3.20    3.20
   8   5   8    1.80    2.40
   8  -6  -8   50.39    4.80
  -8  -6   8   54.79    6.10
  -8   6   8   51.19    6.30
   8   6  -8   60.79    5.70
   8   6  -8   58.49    4.50
  -7  -6   8    1.80    3.50
  -7  -6   8    2.60    2.80
   7  -6  -8    1.20    2.10
   7   6  -8    0.50    1.90
   7   6  -8    3.30    2.90
  -7   6   8    1.90    2.90
   6  -6  -8    1.70    1.70
  -6  -6   8    1.00    2.10
  -6  -6   8    3.00    2.90
   6   6  -8   -0.20    2.30
  -6   6   8    1.30    2.40
   6   6  -8    1.40    1.50
   5  -6  -8    3.20    1.40
  -5  -6   8    4.80    2.70
  -5  -6   8    4.90    1.90
   5   6  -8    7.10    1.50
   5   6  -8    6.80    2.50
  -5   6   8    2.90    2.20
   4  -6  -8   12.10    1.50
  -4  -6   8   10.20    2.60
  -4  -6   8   15.00    2.00
   4   6  -8   16.10    2.60
   4   6  -8    8.60    1.30
  -4   6   8   10.90    2.50
  -3  -6   8 1026.00   35.40
  -3  -6   8 1004.00   36.20
   3  -6  -8 1005.00   35.00
  -3   6   8 1026.10   36.00
   3   6  -8  976.70   34.80
  -3   6   8 1065.59   35.60
   3   6  -8  998.10   35.90
  -2  -6   8   23.10    2.80
  -2  -6   8   22.40    1.90
   2  -6  -8   21.20    1.50
  -2   6   8   23.90    2.70
  -2   6   8   22.30    2.60
   2   6  -8   27.20    2.60
  -1  -6   8  124.69    4.90
  -1  -6   8  125.59    5.80
   1  -6  -8  122.19    5.80
   1  -6  -8  127.39    4.60
  -1   6   8  123.49    5.60
   1   6  -8  120.79    5.60
  -1   6   8  123.59    5.80
   0  -6   8  143.79    5.40
   0  -6   8  130.79    6.20
   0  -6  -8  136.79    5.20
   0  -6  -8  139.79    6.20
   0   6   8  141.09    6.10
   0   6   8  150.78    5.80
   0   6   8  140.49    6.30
   0   6  -8  139.79    6.30
  -1  -6  -8  166.58    7.20
   1  -6   8  168.78    7.00
  -1  -6  -8  171.58    6.30
   1  -6   8  168.98    6.30
   1  -6   8  166.28    7.10
   1   6   8  158.78    7.10
  -1   6  -8  172.58    7.20
   1   6   8  170.08    6.70
  -2  -6  -8  471.55   17.10
   2  -6   8  477.05   17.00
  -2  -6  -8  485.35   17.90
   2  -6   8  477.85   17.80
   2   6   8  489.05   17.90
  -2   6  -8  494.55   17.90
   2   6   8  486.55   17.50
   3  -6   8    0.80    1.70
  -3  -6  -8    0.40    1.10
   3  -6   8    1.40    1.00
  -3  -6  -8    1.50    1.90
   3   6   8    0.90    1.70
   3   6   8    2.80    1.70
  -4  -6  -8  550.84   19.60
  -4  -6  -8  583.24   20.50
   4  -6   8  551.54   20.10
   4  -6   8  524.95   19.30
   4   6   8  543.35   18.90
   4   6   8  544.75   20.30
   4   6   8  526.75   19.90
   5  -6   8  160.88    7.40
  -5  -6  -8  169.58    7.70
  -5  -6  -8  156.38    6.90
   5  -6   8  162.28    6.60
  -5  -6  -8  151.48    7.60
  -5   6  -8  157.88    8.00
   5   6   8  157.18    7.30
   5   6   8  162.08    7.50
   5   6   8  160.78    6.20
  -6  -6  -8   21.50    2.80
  -6  -6  -8   24.70    3.50
   6  -6   8   23.90    2.50
   6  -6   8   22.90    3.50
  -6  -6  -8   18.20    3.20
   6   6   8   19.50    3.10
   6   6   8   21.10    3.20
   6   6   8   25.10    2.40
  -6   6  -8   34.40    3.60
  -7  -6  -8    3.60    2.90
  -7  -6  -8    2.50    3.40
  -7  -6  -8    2.20    3.20
   7  -6   8    3.00    2.30
   7  -6   8    0.20    3.30
   7   6   8   -1.00    2.90
  -7   6  -8    2.80    3.10
   7   6   8    2.00    1.80
   7   6   8    1.90    3.00
   8  -6   8   74.69    5.50
  -8  -6  -8   93.09    7.40
   8  -6   8   81.19    7.10
   8   6   8   63.69    5.60
   8   6   8   77.89    6.70
  -8   6  -8   76.29    6.70
   7  -7  -8   56.19    4.50
  -7  -7   8   64.69    7.00
  -7  -7   8   55.99    5.30
   7   7  -8   63.89    5.60
   7   7  -8   61.19    4.00
  -7   7   8   63.29    6.40
   6  -7  -8   -0.60    1.80
  -6  -7   8   -1.90    2.30
  -6  -7   8   -1.60    2.90
   6   7  -8   -0.60    1.50
  -6   7   8    0.20    2.70
   6   7  -8   -1.20    2.60
  -5  -7   8   38.60    4.30
  -5  -7   8   40.40    3.50
   5  -7  -8   41.60    2.90
   5   7  -8   34.60    3.90
  -5   7   8   36.90    4.00
   5   7  -8   38.60    2.30
   4  -7  -8    5.50    1.30
  -4  -7   8    4.30    1.70
  -4  -7   8    4.10    2.40
   4   7  -8    5.50    2.40
   4   7  -8    5.70    0.80
  -4   7   8    4.70    2.60
  -3  -7   8   72.59    3.80
  -3  -7   8   80.09    5.20
   3  -7  -8   81.99    3.40
   3   7  -8   78.09    4.60
  -3   7   8   71.29    4.90
  -2  -7   8  130.99    5.50
   2  -7  -8  136.49    5.10
   2   7  -8  135.49    6.30
  -2   7   8  134.49    6.50
  -2   7   8  135.99    6.30
   1  -7  -8   99.49    5.20
  -1  -7   8   96.09    5.30
   1  -7  -8   93.89    3.70
  -1  -7   8   90.99    4.00
  -1   7   8   96.89    5.10
   1   7  -8   93.69    4.90
  -1   7   8   94.59    5.10
   0  -7   8  166.28    6.30
   0  -7   8  166.18    7.30
   0  -7  -8  167.48    6.10
   0  -7  -8  162.28    7.20
   0   7   8  160.08    7.20
   0   7   8  162.48    7.20
   0   7  -8  169.18    7.40
  -1  -7  -8   43.20    2.40
  -1  -7  -8   46.00    3.70
   1  -7   8   42.90    3.60
   1  -7   8   44.90    3.40
   1  -7   8   43.90    2.30
   1   7   8   45.50    3.10
   1   7   8   42.70    3.70
  -1   7  -8   43.70    3.30
   2  -7   8    0.30    0.90
  -2  -7  -8    3.60    2.20
  -2  -7  -8    0.50    1.10
   2  -7   8   -0.20    2.00
   2   7   8    1.00    2.00
  -2   7  -8    2.00    1.90
   2   7   8    1.10    1.80
  -3  -7  -8   49.20    4.20
  -3  -7  -8   47.40    3.00
   3  -7   8   43.20    2.60
   3  -7   8   52.39    3.80
   3   7   8   50.29    3.60
   3   7   8   51.89    4.20
  -4  -7  -8    8.80    1.90
   4  -7   8   11.10    2.70
   4  -7   8   10.20    1.50
  -4  -7  -8   10.60    2.70
   4   7   8   14.10    2.70
   4   7   8   11.90    2.80
  -5  -7  -8   35.10    4.10
   5  -7   8   28.80    3.60
   5  -7   8   34.40    2.90
  -5  -7  -8   34.00    3.30
  -5  -7  -8   35.90    4.00
   5   7   8   34.20    1.60
   5   7   8   33.70    4.00
   5   7   8   36.80    4.10
   6  -7   8   13.90    3.40
  -6  -7  -8   16.00    2.80
  -6  -7  -8   13.80    3.50
   6  -7   8   16.10    2.50
  -6  -7  -8   15.40    4.00
   6   7   8   17.00    3.50
   6   7   8   17.00    3.50
   6   7   8   14.80    1.60
   7  -7   8   45.30    5.10
  -7  -7  -8   39.40    4.30
   7  -7   8   51.39    4.40
  -7  -7  -8   46.70    5.60
  -7  -7  -8   34.90    5.00
   7   7   8   46.40    5.30
   7   7   8   43.70    4.80
   7   7   8   44.70    3.20
   6  -8  -8   10.50    2.30
  -6  -8   8    6.30    2.90
  -6  -8   8    7.20    4.20
  -6   8   8    8.40    4.10
   6   8  -8   11.80    3.90
  -5  -8   8   22.20    2.90
   5  -8  -8   25.80    2.70
  -5  -8   8   18.80    3.80
  -5   8   8   19.10    3.60
   5   8  -8   18.50    3.60
  -4  -8   8    5.20    2.90
   4  -8  -8    5.00    1.40
  -4  -8   8    5.80    1.90
  -4   8   8    5.40    2.80
   4   8  -8    2.10    2.50
  -3  -8   8   10.40    2.90
   3  -8  -8   12.70    1.40
  -3  -8   8   11.30    1.80
   3   8  -8    8.70    2.50
  -3   8   8   12.80    3.00
  -2  -8   8   14.00    3.10
  -2  -8   8   11.10    1.70
   2  -8  -8   11.70    2.60
   2  -8  -8   14.40    1.30
  -2   8   8   12.50    2.70
  -2   8   8   13.50    2.60
   2   8  -8   13.80    2.70
   1  -8  -8   34.00    3.90
  -1  -8   8   31.00    2.30
  -1  -8   8   35.80    3.70
   1   8  -8   32.10    3.50
  -1   8   8   40.10    3.50
  -1   8   8   36.50    3.80
   0  -8   8   12.60    2.60
   0  -8  -8   18.90    3.00
   0  -8   8   12.50    1.50
   0  -8  -8   14.20    1.60
   0   8   8   10.90    2.60
   0   8   8   11.10    2.70
   0   8  -8   13.90    2.50
  -1  -8  -8    3.80    2.50
   1  -8   8    9.10    3.00
   1  -8   8    8.30    2.30
   1  -8   8    8.00    1.20
  -1  -8  -8    7.70    1.20
   1   8   8    6.80    2.30
  -1   8  -8   11.40    2.70
   2  -8   8   29.20    2.10
  -2  -8  -8   27.90    2.40
   2  -8   8   24.60    3.10
  -2  -8  -8   35.30    3.80
   2   8   8   36.10    3.90
   2   8   8   30.20    3.50
  -2   8  -8   28.50    3.30
  -3  -8  -8   22.80    3.50
  -3  -8  -8   17.50    2.10
   3  -8   8   20.70    2.10
   3  -8   8   11.70    2.70
   3   8   8   15.70    2.90
   3   8   8   15.20    2.70
   4  -8   8  136.29    7.10
   4  -8   8  132.59    5.60
  -4  -8  -8  122.19    7.20
  -4  -8  -8  143.99    7.80
  -4  -8  -8  125.99    6.00
   4   8   8  138.19    6.60
   4   8   8  130.19    7.30
  -5  -8  -8  154.38    8.20
  -5  -8  -8  144.09    8.00
  -5  -8  -8  125.09    6.60
   5  -8   8  140.19    6.20
   5  -8   8  148.79    7.50
   5   8   8  141.79    7.60
   5   8   8  148.09    7.80
  -6  -8  -8    8.90    3.10
  -6  -8  -8   12.20    4.50
   6  -8   8    9.30    4.00
   6  -8   8    8.80    2.60
  -6  -8  -8    5.70    4.40
   6   8   8    8.50    3.40
   6   8   8    5.20    4.10
  -5  -9   8    1.00    2.40
   5  -9  -8   -0.50    1.90
  -5  -9   8    0.00    4.00
   5   9  -8   -0.10    3.30
  -5   9   8    0.60    4.20
  -4  -9   8    1.10    3.70
   4  -9  -8    0.90    1.50
  -4  -9   8    0.30    2.00
  -4   9   8    0.40    3.50
   4   9  -8   -1.00    2.90
  -3  -9   8    0.60    3.00
  -3  -9   8    0.20    1.80
   3  -9  -8   -0.30    1.20
   3   9  -8   -1.40    3.00
  -3   9   8   -0.60    3.00
   2  -9  -8   78.29    3.40
  -2  -9   8   84.79    5.80
  -2  -9   8   77.29    4.10
   2  -9  -8   80.79    5.80
   2   9  -8   76.29    5.30
  -2   9   8   80.49    5.60
   1  -9  -8   16.50    3.40
   1  -9  -8    9.80    1.20
  -1  -9   8   11.10    3.40
  -1  -9   8   13.10    1.70
  -1   9   8   15.10    3.30
   1   9  -8    7.70    3.00
  -1   9   8   10.70    3.00
   0  -9   8   10.20    3.20
   0  -9   8    9.60    1.50
   0  -9  -8    9.90    1.30
   0  -9  -8   16.90    3.20
   0  -9   8   11.30    3.10
   0   9  -8   13.30    3.10
   0   9   8    9.10    2.90
   1  -9   8    9.70    2.80
  -1  -9  -8    9.20    1.50
   1  -9   8   13.00    1.60
  -1  -9  -8   10.40    3.10
  -1   9  -8    7.80    2.70
   1   9   8    9.90    3.10
  -2  -9  -8    0.10    2.80
   2  -9   8    2.20    2.80
  -2  -9  -8    1.50    1.60
   2  -9   8    0.80    1.30
  -2   9  -8    0.30    2.50
   2   9   8    0.60    2.60
   3  -9   8   60.79    5.40
  -3  -9  -8   64.49    5.60
  -3  -9  -8   60.99    5.50
   3  -9   8   57.49    3.30
  -3  -9  -8   53.39    3.80
   3   9   8   58.49    5.10
   4  -9   8    3.20    1.80
   4  -9   8    3.90    3.50
  -4  -9  -8    7.90    3.80
  -4  -9  -8    0.70    3.40
  -4  -9  -8    0.90    2.10
   4   9   8    3.60    3.30
   4   9   8    2.50    3.20
  -5  -9  -8    6.70    4.50
   5  -9   8    6.30    3.60
   5  -9   8    5.20    2.20
  -5  -9  -8    4.90    4.30
  -5  -9  -8    4.40    2.60
   5   9   8    5.60    4.30
   5   9   8    4.30    3.70
   4 -10  -8    1.90    1.70
   3 -10  -8    0.90    4.00
   3 -10  -8   -0.10    1.40
  -3 -10   8   -1.70    4.10
  -3 -10   8   -0.70    2.10
   3  10  -8    0.10    3.40
  -3  10   8    0.80    3.80
   2 -10  -8    6.10    1.30
   2 -10  -8    4.60    3.80
  -2 -10   8    5.50    2.00
  -2 -10   8    9.30    4.20
   2  10  -8    2.90    3.70
  -2  10   8    7.60    3.70
   1 -10  -8   25.70    2.00
  -1 -10   8   24.90    4.10
  -1 -10   8   30.10    2.90
   1 -10  -8   27.30    4.20
  -1  10   8   32.60    4.30
   1  10  -8   21.00    3.70
  -1  10   8   26.60    4.20
   0 -10   8    9.40    3.30
   0 -10   8    9.00    1.70
   0 -10  -8    6.80    3.70
   0 -10  -8   10.30    1.60
   0 -10  -8    9.30    3.50
   0  10  -8   11.50    3.40
   0  10   8   13.80    3.40
  -1 -10  -8   12.40    3.90
   1 -10   8   11.30    1.80
  -1 -10  -8   11.60    4.10
  -1 -10  -8   14.30    1.90
   1 -10   8   10.90    3.50
  -1  10  -8    9.10    3.40
   1  10   8   11.90    3.60
   2 -10   8    0.20    3.50
   2 -10   8    0.80    1.50
  -2 -10  -8    1.10    1.90
  -2 -10  -8   -1.80    4.10
   2  10   8    1.80    3.70
  -2  10  -8   -1.30    3.50
  -3 -10  -8    7.90    2.20
   3 -10   8    7.30    1.90
  -3 -10  -8    7.20    4.10
   3 -10   8    5.60    3.70
   3  10   8    8.70    3.70
  -9   0   9   26.40    4.30
  -9   0   9   21.80    3.30
  -8   0   9    0.70    2.00
  -8   0   9    0.90    2.70
  -7   0   9   39.30    3.30
  -7   0   9   39.00    3.50
   7   0  -9   36.60    3.60
  -6   0   9   -0.40    1.70
   6   0  -9    0.80    1.60
   6   0  -9    0.50    1.60
  -6   0   9   -0.10    1.40
  -6   0   9    0.00    1.60
   5   0  -9   13.10    1.70
  -5   0   9   14.50    1.90
   5   0  -9   13.10    1.70
   5   0  -9   11.00    1.70
  -5   0   9   11.50    1.60
  -5   0   9   10.90    1.80
   4   0  -9   -1.40    1.10
  -4   0   9    0.00    1.00
   4   0  -9    0.30    1.00
   4   0  -9    0.20    1.10
  -4   0   9   -0.60    1.20
  -4   0   9   -1.20    1.10
  -3   0   9    0.80    0.90
   3   0  -9    1.20    0.90
   3   0  -9    0.60    0.90
   3   0  -9    0.90    0.80
  -3   0   9    0.50    1.00
  -3   0   9    1.50    0.90
  -3   0   9    1.00    0.90
   2   0  -9   -0.50    0.60
   2   0  -9   -0.10    0.60
  -2   0   9    0.60    0.70
   2   0  -9    0.20    0.70
  -2   0   9   -0.40    0.70
  -2   0   9   -0.40    0.60
  -2   0   9   -0.10    0.70
  -1   0   9  256.47    9.10
  -1   0   9  257.27    9.10
  -1   0   9  249.28    9.30
   1   0  -9  251.37    9.10
  -1   0   9  246.98    9.10
   1   0  -9  265.37    8.90
   1   0  -9  252.67    9.10
   0   0   9    0.20    0.70
   0   0  -9    0.30    0.50
   0   0   9   -0.10    0.50
   0   0   9   -0.20    0.40
   0   0  -9    0.20    0.50
   0   0   9   -0.10    0.50
   0   0  -9    0.00    0.60
   0   0   9    0.00    0.50
   1   0   9    0.90    0.70
   1   0   9    0.80    0.70
  -1   0  -9    0.90    0.70
  -1   0  -9    0.50    0.60
  -1   0  -9    0.30    0.60
   1   0   9    0.60    0.70
   1   0   9    0.40    0.60
  -2   0  -9    0.20    0.70
   2   0   9   -0.20    0.70
   2   0   9    0.30    0.70
   2   0   9   -0.30    0.70
   2   0   9    0.00    0.70
  -2   0  -9    0.70    0.80
  -2   0  -9    0.60    0.70
   3   0   9   72.09    3.40
   3   0   9   72.79    3.20
  -3   0  -9   79.89    3.40
  -3   0  -9   69.79    3.30
  -3   0  -9   74.99    3.50
   3   0   9   79.79    3.40
   3   0   9   76.89    3.30
  -4   0  -9    0.20    1.10
   4   0   9   -0.20    1.10
  -4   0  -9    0.40    1.20
   4   0   9    0.20    1.10
  -4   0  -9    0.00    1.00
   4   0   9   -0.20    1.00
   4   0   9    0.30    0.90
   5   0   9  284.77   11.00
  -5   0  -9  264.27   10.70
  -5   0  -9  291.17   11.10
   5   0   9  300.27   10.80
   5   0   9  295.77   10.80
  -6   0  -9   -0.90    1.50
  -6   0  -9   -0.10    1.80
   6   0   9    1.90    1.90
   7   0   9   44.30    3.70
  -7   0  -9   49.10    3.70
  -7   0  -9   34.80    3.60
  -8   0  -9    0.60    2.80
   8   0   9    0.00    2.40
  -8   0  -9   -0.10    2.20
  -9   0  -9  212.48   10.40
  -9   0  -9  219.98    9.80
   9   0   9  227.88   10.70
  -9  -1   9   15.70    3.50
  -9  -1   9   11.70    3.80
  -9   1   9   15.50    3.00
  -9   1   9   14.40    4.00
  -8  -1   9  105.09    6.40
  -8  -1   9  114.29    6.00
   8   1  -9  115.99    6.30
  -8   1   9  114.49    6.50
  -7  -1   9   76.29    4.60
   7  -1  -9   81.29    4.60
  -7  -1   9   77.29    4.90
   7   1  -9   81.99    4.80
  -7   1   9   75.79    4.90
   6  -1  -9    4.30    1.70
  -6  -1   9    4.60    1.90
   6  -1  -9    4.80    1.70
  -6  -1   9    3.70    1.70
  -6  -1   9    3.70    1.90
   6   1  -9    3.00    1.80
  -6   1   9    3.90    1.90
  -6   1   9    3.30    1.50
   6   1  -9    5.50    1.90
  -5  -1   9   16.50    2.00
  -5  -1   9   15.70    2.00
   5  -1  -9   13.50    1.70
   5  -1  -9   15.40    1.70
  -5  -1   9   11.40    1.80
   5   1  -9   15.60    1.90
  -5   1   9   18.20    1.90
  -5   1   9   13.40    2.00
  -5   1   9   13.90    1.60
   5   1  -9   14.80    1.80
   5   1  -9   11.70    1.70
   4  -1  -9 1108.29   38.50
   4  -1  -9 1141.19   38.50
  -4  -1   9 1069.09   38.70
  -4  -1   9 1117.69   38.50
  -4  -1   9 1122.19   38.50
   4  -1  -9 1127.89   38.30
  -4  -1   9 1087.79   38.50
  -4   1   9 1056.99   38.40
   4   1  -9 1087.69   38.50
  -4   1   9 1117.49   38.50
   4   1  -9 1118.39   38.50
  -4   1   9 1115.19   38.70
   4   1  -9 1137.49   38.50
  -3  -1   9   42.60    2.30
   3  -1  -9   48.80    2.30
  -3  -1   9   51.79    2.60
   3  -1  -9   48.90    2.50
   3  -1  -9   45.70    2.10
  -3  -1   9   47.40    2.40
  -3   1   9   49.20    2.40
   3   1  -9   46.30    2.40
  -3   1   9   51.79    2.50
   3   1  -9   40.40    2.30
   3   1  -9   42.60    2.30
  -3   1   9   40.50    2.50
  -3   1   9   39.60    2.20
  -2  -1   9  225.28    8.30
   2  -1  -9  242.78    8.10
  -2  -1   9  228.38    8.70
  -2  -1   9  237.88    8.40
   2  -1  -9  234.38    8.40
  -2  -1   9  228.08    8.40
   2  -1  -9  236.08    8.40
  -2   1   9  229.18    8.60
   2   1  -9  233.88    8.40
  -2   1   9  223.38    8.30
   2   1  -9  221.18    8.40
  -2   1   9  237.88    8.60
   2   1  -9  229.58    8.40
   1  -1  -9  965.40   31.50
  -1  -1   9  930.11   31.50
   1  -1  -9  876.11   31.50
  -1  -1   9  936.21   31.30
  -1  -1   9  908.01   31.50
  -1  -1   9  889.91   31.70
   1   1  -9  945.31   31.50
  -1   1   9  886.31   31.60
  -1   1   9  889.01   31.70
   1   1  -9  901.51   31.50
   1   1  -9  917.21   31.50
  -1   1   9  904.31   31.50
   0  -1   9  650.33   21.70
   0  -1  -9  641.94   21.70
   0  -1  -9  609.54   21.60
   0  -1   9  630.24   21.80
   0  -1   9  609.54   21.70
   0  -1   9  606.14   21.60
   0  -1  -9  627.24   21.80
   0   1   9  570.04   21.80
   0   1  -9  630.74   21.50
   0   1   9  618.74   21.70
   0   1  -9  657.03   21.70
   0   1  -9  621.64   21.70
   0   1   9  625.14   21.70
   0   1   9  599.54   21.60
   0   1   9  629.14   21.40
   0   1  -9  648.94   21.60
   1  -1   9  443.06   15.90
  -1  -1  -9  450.05   15.90
   1  -1   9  440.86   16.00
   1  -1   9  442.86   16.00
  -1  -1  -9  459.95   16.00
   1  -1   9  470.15   16.00
  -1  -1  -9  444.06   16.10
   1   1   9  455.05   15.90
  -1   1  -9  459.15   16.00
   1   1   9  453.45   15.90
  -1   1  -9  462.75   15.90
   1   1   9  453.35   16.10
  -1   1  -9  473.25   15.90
   1   1   9  468.65   15.90
  -2  -1  -9  575.64   20.30
   2  -1   9  590.44   20.40
   2  -1   9  553.14   20.30
   2  -1   9  601.64   20.40
  -2  -1  -9  564.34   20.30
  -2  -1  -9  588.64   20.50
   2  -1   9  578.34   20.30
  -2   1  -9  597.74   20.40
   2   1   9  596.24   20.30
   2   1   9  566.34   20.40
  -2   1  -9  562.94   20.30
   2   1   9  574.74   20.40
  -2   1  -9  622.54   20.30
   2   1   9  569.44   20.30
  -3  -1  -9   82.19    3.90
  -3  -1  -9   82.89    3.70
   3  -1   9   86.29    3.70
   3  -1   9   89.89    3.80
  -3  -1  -9   78.49    3.70
   3  -1   9   85.59    3.50
   3  -1   9   85.69    3.70
   3   1   9   94.39    3.70
  -3   1  -9   93.69    3.70
  -3   1  -9   83.89    3.60
   3   1   9   84.99    3.70
   3   1   9   85.09    3.70
  -3   1  -9   86.59    3.80
   3   1   9   82.09    3.60
   4  -1   9   24.90    2.20
   4  -1   9   33.50    2.10
   4  -1   9   29.60    1.70
  -4  -1  -9   29.70    2.50
  -4  -1  -9   29.50    2.30
   4  -1   9   28.30    2.20
  -4  -1  -9   34.00    2.30
   4   1   9   22.80    1.90
  -4   1  -9   32.20    2.40
   4   1   9   30.10    2.30
   4   1   9   28.90    2.00
  -4   1  -9   28.30    2.00
   4   1   9   29.00    2.20
  -5  -1  -9    0.10    1.30
  -5  -1  -9    0.30    1.50
  -5  -1  -9   -0.30    1.30
   5  -1   9    0.30    1.40
   5  -1   9    0.00    1.30
  -5   1  -9    1.30    1.20
   5   1   9    0.20    1.30
   5   1   9    1.10    1.60
  -5   1  -9    0.70    1.30
   5   1   9    0.30    1.20
   6  -1   9    5.30    1.70
  -6  -1  -9    4.00    1.90
   6  -1   9    5.30    1.90
  -6  -1  -9    3.50    2.00
   6   1   9    7.30    2.00
  -6   1  -9    3.10    2.00
  -6   1  -9    5.40    1.60
   6   1   9    4.40    1.70
  -7  -1  -9   10.40    2.70
   7  -1   9    9.80    2.50
  -7  -1  -9    9.70    2.30
  -7   1  -9    8.90    2.10
   7   1   9   10.50    2.30
   7   1   9   13.50    2.70
  -7   1  -9   11.20    2.70
  -8  -1  -9   12.90    3.30
   8  -1   9   10.00    3.10
  -8   1  -9    9.00    3.10
  -8   1  -9    8.50    2.30
   8   1   9    5.20    2.70
   9  -1   9    0.80    3.40
  -9  -1  -9    0.20    3.20
  -9   1  -9   -0.30    3.00
   9   1   9    1.00    3.50
  -9   1  -9   -0.10    2.60
  -9  -2   9    1.80    3.50
  -9   2   9    2.40    3.70
  -9   2   9    0.60    2.40
   9   2  -9    2.40    3.40
  -8  -2   9   38.10    4.50
   8  -2  -9   51.69    4.30
  -8   2   9   40.70    3.60
   8   2  -9   42.10    4.40
  -8   2   9   48.10    4.80
  -7  -2   9   -0.10    2.30
   7  -2  -9    0.10    1.80
  -7  -2   9    0.20    2.20
   7   2  -9    0.10    2.10
  -7   2   9   -0.40    2.30
   7   2  -9    0.20    2.00
  -7   2   9    0.70    1.60
   6  -2  -9  157.38    6.50
  -6  -2   9  163.18    6.80
  -6  -2   9  137.99    6.80
   6   2  -9  158.08    6.70
  -6   2   9  152.28    7.00
  -6   2   9  151.08    6.20
   6   2  -9  144.49    6.50
  -5  -2   9   71.69    3.90
  -5  -2   9   78.09    3.90
  -5  -2   9   81.29    3.90
  -5  -2   9   73.49    4.00
   5  -2  -9   76.09    3.70
  -5   2   9   72.49    4.00
   5   2  -9   67.99    3.70
  -5   2   9   75.29    3.50
   5   2  -9   70.99    3.80
  -5   2   9   78.19    3.80
   4  -2  -9   15.70    1.60
  -4  -2   9   18.50    1.90
  -4  -2   9   16.50    1.80
   4  -2  -9   17.30    1.70
  -4  -2   9   16.00    1.90
  -4  -2   9   17.10    2.00
  -4   2   9   13.90    1.50
  -4   2   9   14.10    1.80
   4   2  -9   15.10    1.70
   4   2  -9   18.10    1.80
  -4   2   9   17.60    1.80
  -3  -2   9    0.00    1.00
  -3  -2   9    0.20    0.80
  -3  -2   9    0.10    1.20
  -3  -2   9   -0.20    0.80
   3  -2  -9    0.10    0.70
   3  -2  -9   -0.30    1.10
   3  -2  -9    0.20    0.70
   3   2  -9    1.00    1.00
  -3   2   9    0.50    0.70
   3   2  -9   -0.20    0.90
   3   2  -9   -0.10    0.90
  -3   2   9    0.70    1.00
  -3   2   9    0.70    0.80
  -3   2   9   -0.20    0.90
  -2  -2   9   44.20    2.30
  -2  -2   9   48.40    2.00
  -2  -2   9   46.90    2.60
   2  -2  -9   47.20    2.20
   2   2  -9   42.70    2.30
   2   2  -9   45.20    2.20
  -2   2   9   41.90    2.00
  -2   2   9   48.20    2.40
  -2   2   9   45.40    2.10
  -2   2   9   48.60    2.60
   2   2  -9   49.20    2.30
  -1  -2   9 1216.28   41.40
  -1  -2   9 1171.38   41.40
   1  -2  -9 1176.48   41.30
  -1  -2   9 1178.78   41.70
   1   2  -9 1191.18   41.40
  -1   2   9 1240.68   41.70
  -1   2   9 1225.78   41.30
   1   2  -9 1208.48   41.50
  -1   2   9 1193.98   41.60
  -1   2   9 1222.98   41.30
   0  -2  -9   85.39    3.30
   0  -2   9   87.79    3.40
   0  -2  -9   83.39    3.60
   0  -2   9   85.09    3.60
   0  -2   9   83.09    3.50
   0  -2   9   87.99    3.50
   0   2  -9   82.79    3.40
   0   2   9   92.59    3.70
   0   2   9   76.79    3.50
   0   2  -9   81.49    3.50
   0   2   9   81.49    3.30
   0   2   9   91.19    3.20
   1  -2   9  809.72   28.80
   1  -2   9  871.81   28.90
  -1  -2  -9  817.62   29.10
   1  -2   9  812.82   29.00
   1  -2   9  898.01   29.00
  -1  -2  -9  825.82   28.80
   1   2   9  788.12   29.10
  -1   2  -9  836.32   28.80
   1   2   9  839.22   28.80
   1   2   9  830.82   28.80
  -1   2  -9  809.42   29.00
  -1   2  -9  869.31   28.70
   2  -2   9  152.78    5.90
  -2  -2  -9  153.18    6.00
   2  -2   9  155.88    6.00
   2  -2   9  166.88    6.20
   2  -2   9  152.38    5.90
  -2  -2  -9  159.08    5.90
  -2   2  -9  157.98    5.90
   2   2   9  158.78    6.00
   2   2   9  149.79    6.10
   2   2   9  160.18    5.90
  -2   2  -9  164.88    6.00
   3  -2   9    4.30    1.10
  -3  -2  -9    1.90    0.90
   3  -2   9    2.60    1.00
  -3  -2  -9    3.60    1.10
   3  -2   9    4.70    1.00
  -3  -2  -9    5.00    1.30
   3  -2   9    3.40    0.80
  -3   2  -9    5.50    1.20
  -3   2  -9    3.70    0.90
   3   2   9    6.20    1.00
   3   2   9    2.50    1.10
   3   2   9    4.10    1.20
   3   2   9    5.50    1.20
  -4  -2  -9   10.70    1.60
   4  -2   9   14.60    1.60
  -4  -2  -9   14.50    1.60
   4  -2   9   15.60    1.80
  -4  -2  -9   11.00    1.70
   4   2   9    8.50    1.30
  -4   2  -9   11.20    1.30
   4   2   9   10.70    1.60
   4   2   9    9.90    1.60
  -4   2  -9   15.40    1.80
   5  -2   9   68.39    3.80
   5  -2   9   64.19    3.50
  -5  -2  -9   72.09    3.70
  -5  -2  -9   61.39    3.80
  -5   2  -9   68.49    3.30
  -5   2  -9   71.69    3.70
   5   2   9   67.89    3.50
   5   2   9   68.39    3.70
   5   2   9   57.29    3.50
   6  -2   9   61.39    3.80
   6  -2   9   64.19    4.00
  -6  -2  -9   63.89    4.10
  -6   2  -9   58.29    4.10
   6   2   9   63.79    4.00
  -6   2  -9   66.99    3.50
   6   2   9   65.29    3.80
  -7  -2  -9   44.40    3.90
   7  -2   9   37.80    3.50
   7  -2   9   38.50    4.00
   7   2   9   42.10    3.70
  -7   2  -9   39.00    4.00
  -7   2  -9   39.20    3.20
   7   2   9   46.30    3.60
  -8  -2  -9    0.10    2.90
   8  -2   9   -0.90    2.60
   8   2   9   -0.90    2.50
  -8   2  -9    3.40    2.80
  -8   2  -9    0.40    1.90
   8   2   9   -0.10    2.40
   9  -2   9   39.50    4.70
  -9  -2  -9   29.80    4.80
  -9   2  -9   36.80    4.80
   9   2   9   30.60    4.70
  -9   2  -9   25.40    3.20
  -9   3   9    1.00    2.20
   9   3  -9    1.50    3.10
  -9   3   9    4.70    4.20
   9   3  -9    0.30    3.60
   8  -3  -9   21.00    3.00
   8   3  -9   24.10    3.20
  -8   3   9   20.30    2.40
  -8   3   9   17.30    3.50
   8   3  -9   21.60    3.60
   7  -3  -9    4.20    1.90
  -7  -3   9    4.60    2.70
  -7   3   9    5.70    1.50
   7   3  -9    4.60    2.60
   7   3  -9    3.00    2.10
  -7   3   9    6.90    2.50
  -6  -3   9  222.18    8.90
  -6  -3   9  197.18    9.00
   6  -3  -9  212.88    8.60
   6   3  -9  218.48    9.00
  -6   3   9  217.48    8.20
   6   3  -9  219.18    8.60
  -6   3   9  213.78    9.20
   5  -3  -9  159.38    6.40
  -5  -3   9  168.48    6.70
  -5  -3   9  168.58    7.10
  -5  -3   9  151.68    6.60
   5   3  -9  155.38    6.50
   5   3  -9  154.38    6.70
  -5   3   9  160.18    6.10
  -5   3   9  150.58    6.90
  -4  -3   9    0.20    1.10
  -4  -3   9    1.50    1.40
  -4  -3   9    0.40    1.20
   4  -3  -9    0.60    0.90
   4   3  -9    0.70    1.00
  -4   3   9    0.30    0.70
   4   3  -9    1.20    1.40
  -4   3   9   -0.10    1.20
  -4   3   9    0.00    1.30
  -3  -3   9   39.80    2.10
  -3  -3   9   39.40    2.90
   3  -3  -9   37.80    2.10
  -3  -3   9   43.40    2.90
  -3  -3   9   41.10    2.40
   3   3  -9   32.80    2.30
  -3   3   9   43.10    1.90
   3   3  -9   35.30    2.10
  -3   3   9   38.50    1.80
  -3   3   9   35.50    2.50
  -3   3   9   38.40    2.40
   2  -3  -9  171.98    6.00
   2  -3  -9  167.28    6.30
  -2  -3   9  162.38    6.80
  -2  -3   9  174.08    6.10
  -2  -3   9  178.28    6.60
   2  -3  -9  166.58    6.30
  -2  -3   9  163.78    6.40
   2   3  -9  163.08    6.30
  -2   3   9  180.48    6.70
  -2   3   9  163.48    6.70
   2   3  -9  163.18    6.60
  -2   3   9  172.18    6.10
  -2   3   9  178.28    6.10
   1  -3  -9  552.64   19.30
  -1  -3   9  556.44   19.50
   1  -3  -9  550.14   19.40
  -1  -3   9  558.84   19.80
   1  -3  -9  560.04   19.10
  -1   3   9  543.55   19.80
  -1   3   9  560.94   19.20
  -1   3   9  559.64   19.20
  -1   3   9  588.74   19.10
   1   3  -9  539.55   19.70
   1   3  -9  571.04   19.60
   1   3  -9  547.65   19.40
  -1   3   9  543.55   19.80
   0  -3  -9   17.00    1.20
   0  -3  -9   16.20    1.30
   0  -3  -9   14.70    1.70
   0  -3   9   15.30    1.70
   0  -3   9   15.80    1.30
   0   3   9   15.50    1.70
   0   3   9   21.20    1.80
   0   3  -9   19.80    1.30
   0   3  -9   14.80    1.70
   0   3   9   19.50    1.20
   0   3   9   17.30    1.00
   0   3   9   18.30    1.00
   0   3  -9   16.80    1.20
  -1  -3  -9  358.36   13.50
  -1  -3  -9  369.16   13.10
   1  -3   9  365.06   13.10
   1  -3   9  356.26   13.30
   1  -3   9  368.16   13.50
   1   3   9  364.96   13.50
   1   3   9  372.16   13.00
  -1   3  -9  387.16   13.00
   1   3   9  390.96   13.00
   1   3   9  382.86   13.20
  -1   3  -9  380.46   13.10
  -1   3  -9  370.26   13.10
  -1   3  -9  369.46   13.50
   2  -3   9  159.48    6.20
   2  -3   9  160.68    6.60
   2  -3   9  168.28    6.30
  -2  -3  -9  164.88    6.70
  -2  -3  -9  169.58    6.30
  -2   3  -9  173.88    6.20
   2   3   9  163.48    6.20
   2   3   9  155.68    6.70
   2   3   9  164.68    6.40
  -2   3  -9  173.98    6.30
   2   3   9  182.08    6.30
  -2   3  -9  171.38    6.20
  -3  -3  -9  145.39    6.50
   3  -3   9  163.08    6.00
   3  -3   9  147.99    6.40
   3  -3   9  157.78    6.10
  -3  -3  -9  164.98    6.20
  -3   3  -9  163.78    6.30
   3   3   9  160.98    6.10
  -3   3  -9  162.08    6.00
   3   3   9  155.68    6.40
   3   3   9  165.98    6.40
  -4  -3  -9   69.49    3.80
   4  -3   9   62.19    3.20
  -4  -3  -9   69.19    3.40
   4  -3   9   69.59    3.70
   4   3   9   69.79    3.60
   4   3   9   60.29    3.50
  -4   3  -9   66.59    3.00
   4   3   9   65.29    3.20
  -4   3  -9   71.49    3.60
   5  -3   9   49.90    3.40
   5  -3   9   41.70    2.80
  -5  -3  -9   43.20    3.10
  -5  -3  -9   42.70    3.30
  -5   3  -9   44.20    2.50
  -5   3  -9   36.70    2.90
   5   3   9   43.80    3.30
   5   3   9   46.90    2.80
   5   3   9   36.40    3.00
   6  -3   9  406.36   15.20
  -6  -3  -9  415.36   15.50
   6  -3   9  396.66   14.60
   6   3   9  379.26   15.00
   6   3   9  406.36   14.60
  -6   3  -9  367.26   14.90
   6   3   9  404.66   14.90
  -6   3  -9  387.06   14.30
   7  -3   9   41.80    3.60
   7  -3   9   42.60    3.80
  -7  -3  -9   41.70    4.40
  -7   3  -9   40.30    4.00
  -7   3  -9   41.80    3.00
   7   3   9   42.10    4.10
   7   3   9   43.70    3.60
   8  -3   9    0.40    2.40
   8  -3   9    2.00    3.20
  -8  -3  -9    0.40    2.80
   8   3   9    0.70    2.20
  -8   3  -9   -1.10    2.80
   8   3   9   -1.30    2.60
  -8   3  -9    1.10    1.90
   9  -3   9    9.70    3.90
  -9  -3  -9    9.00    4.20
  -9   3  -9   11.40    4.00
   9   3   9    7.70    3.60
   9   3   9   10.00    3.30
  -9   3  -9    9.50    2.50
   9  -4  -9   88.29    6.30
  -9   4   9   81.99    5.10
   9   4  -9   88.69    7.20
   8  -4  -9   14.60    2.90
  -8   4   9   13.30    1.90
  -8   4   9   16.90    4.00
   8   4  -9   23.60    4.00
   8   4  -9   16.50    2.90
   7  -4  -9   84.99    4.70
  -7  -4   9   76.79    5.50
   7   4  -9   87.09    4.70
  -7   4   9   77.79    3.80
   7   4  -9   89.69    5.20
  -7   4   9   84.49    5.40
  -6  -4   9  180.48    8.10
  -6  -4   9  177.18    7.70
   6  -4  -9  177.48    7.40
   6   4  -9  169.88    7.30
   6   4  -9  186.68    8.00
  -6   4   9  177.48    6.70
  -6   4   9  179.68    8.20
  -5  -4   9    7.90    1.80
   5  -4  -9   12.30    1.60
  -5  -4   9    9.50    2.20
  -5   4   9    9.60    2.00
   5   4  -9   12.10    1.70
   5   4  -9    9.50    2.20
  -5   4   9   11.30    1.30
  -4  -4   9  220.98    9.00
   4  -4  -9  218.78    8.20
  -4  -4   9  216.58    8.40
  -4   4   9  227.78    7.70
   4   4  -9  209.48    8.60
  -4   4   9  219.68    8.40
  -4   4   9  223.48    8.90
   4   4  -9  212.88    8.20
  -4   4   9  207.88    7.70
   3  -4  -9   37.40    2.00
  -3  -4   9   41.50    2.30
  -3  -4   9   37.70    3.00
   3   4  -9   28.10    2.40
   3   4  -9   30.80    2.10
  -3   4   9   34.50    2.60
  -3   4   9   38.30    2.50
   2  -4  -9    2.10    0.70
  -2  -4   9    2.30    0.90
  -2  -4   9    4.40    1.40
   2   4  -9    3.40    1.30
   2   4  -9    4.20    0.80
  -2   4   9    7.40    1.40
  -2   4   9    3.40    1.40
  -1  -4   9  301.57   11.40
   1  -4  -9  310.77   10.60
   1  -4  -9  282.57   10.70
  -1  -4   9  286.07   10.80
   1  -4  -9  302.57   10.70
  -1   4   9  318.87   10.60
  -1   4   9  307.47   11.20
   1   4  -9  304.47   10.70
   1   4  -9  319.87   10.70
  -1   4   9  291.67   11.20
   1   4  -9  291.77   11.20
   0  -4   9  407.36   14.30
   0  -4  -9  369.16   14.80
   0  -4  -9  418.86   14.30
   0  -4   9  388.66   14.70
   0   4   9  418.36   14.90
   0   4   9  393.16   14.80
   0   4  -9  426.46   14.10
   0   4   9  422.36   14.30
   0   4  -9  397.86   14.70
   0   4  -9  413.66   14.10
  -1  -4  -9   17.60    1.90
  -1  -4  -9   17.10    1.30
   1  -4   9   16.30    1.80
   1  -4   9   16.00    1.30
   1  -4   9   19.80    1.80
  -1   4  -9   18.20    1.30
  -1   4  -9   13.10    1.70
  -1   4  -9   18.90    1.10
   1   4   9   17.00    2.00
   1   4   9   17.00    0.90
   1   4   9   19.50    1.00
  -1   4  -9   18.00    1.00
   1   4   9   18.70    1.50
  -2  -4  -9   18.00    1.50
  -2  -4  -9   12.70    1.80
   2  -4   9   11.10    1.60
   2  -4   9   17.90    1.40
   2  -4   9   16.00    1.80
   2   4   9   17.00    1.30
  -2   4  -9   15.50    1.00
   2   4   9   12.50    1.80
   2   4   9   15.60    1.10
  -2   4  -9   18.20    1.50
   2   4   9   17.30    1.80
  -3  -4  -9   34.70    2.30
   3  -4   9   39.60    2.20
   3  -4   9   35.40    2.60
  -3  -4  -9   39.00    3.00
  -3   4  -9   39.20    1.80
  -3   4  -9   40.60    2.50
  -3   4  -9   35.20    2.30
   3   4   9   40.90    2.60
   3   4   9   37.20    2.00
   3   4   9   31.50    2.60
   4  -4   9   47.00    2.60
  -4  -4  -9   48.00    3.30
   4  -4   9   43.90    3.20
  -4  -4  -9   40.90    2.80
   4   4   9   45.90    2.50
   4   4   9   43.50    2.90
  -4   4  -9   46.20    2.90
   4   4   9   40.50    3.00
  -4   4  -9   44.10    2.20
   5  -4   9  174.78    7.90
  -5  -4  -9  193.28    7.70
   5  -4   9  193.48    7.50
  -5  -4  -9  189.78    8.20
   5   4   9  183.38    7.90
  -5   4  -9  183.68    7.10
  -5   4  -9  173.48    7.80
   5   4   9  196.88    7.40
   5   4   9  206.48    8.10
   6  -4   9   85.99    4.60
  -6  -4  -9   87.39    5.20
  -6  -4  -9   88.89    4.90
   6  -4   9   91.79    5.30
  -6  -4  -9   92.49    5.00
   6   4   9   84.19    5.10
  -6   4  -9   83.99    3.90
  -6   4  -9   83.49    5.00
   6   4   9   93.29    4.40
   6   4   9   93.89    4.90
   7  -4   9   19.60    2.70
  -7  -4  -9   17.30    3.10
   7  -4   9   17.30    3.10
   7   4   9   21.40    2.50
  -7   4  -9   19.40    2.00
   7   4   9   21.80    3.30
  -7   4  -9   21.60    3.30
   8  -4   9   -0.20    2.50
   8  -4   9   -0.40    2.90
  -8  -4  -9    2.00    3.40
   8   4   9   -0.80    2.80
  -8   4  -9   -0.30    1.60
  -8   4  -9    0.70    3.20
   8   4   9   -0.70    2.30
   9  -4   9   15.40    4.80
   9  -4   9    7.70    4.10
  -9   4  -9   14.60    4.30
   9   4   9   15.00    3.50
   8  -5  -9    2.00    2.50
  -8  -5   9    5.10    4.00
   8   5  -9    3.10    2.50
  -8   5   9    3.90    3.50
   8   5  -9    1.90    3.50
   7  -5  -9   79.79    4.80
  -7  -5   9   87.79    6.20
   7   5  -9   83.49    4.80
   7   5  -9   83.69    5.40
  -7   5   9   78.69    5.70
  -6  -5   9   76.49    5.40
  -6  -5   9   78.29    4.60
   6  -5  -9   70.39    4.00
  -6   5   9   73.29    4.80
   6   5  -9   76.99    4.70
   6   5  -9   70.09    3.90
   5  -5  -9   43.50    2.80
  -5  -5   9   42.20    4.10
  -5  -5   9   49.50    3.30
  -5   5   9   43.20    3.60
   5   5  -9   47.70    2.90
   5   5  -9   39.40    3.40
  -4  -5   9   17.20    2.50
  -4  -5   9   25.90    2.40
   4  -5  -9   24.10    2.00
  -4   5   9   20.40    2.70
   4   5  -9   23.10    2.00
   4   5  -9   24.90    2.70
  -3  -5   9  117.79    5.00
  -3  -5   9  123.29    5.80
   3  -5  -9  111.79    4.70
  -3   5   9  129.09    5.70
  -3   5   9  112.89    5.30
   3   5  -9  118.39    5.40
   3   5  -9  121.19    4.70
  -2  -5   9   25.20    2.50
   2  -5  -9   25.00    1.60
  -2  -5   9   30.30    2.00
  -2   5   9   26.80    2.40
   2   5  -9   31.00    2.50
   2   5  -9   26.70    1.60
  -2   5   9   29.00    2.70
   1  -5  -9  323.87   11.60
  -1  -5   9  297.97   12.30
  -1  -5   9  331.37   11.80
  -1   5   9  322.37   12.30
   1   5  -9  322.57   12.30
  -1   5   9  333.77   12.30
   1   5  -9  341.07   11.40
   1   5  -9  344.17   11.40
   0  -5  -9   63.39    2.80
   0  -5   9   65.59    2.90
   0  -5  -9   65.89    3.60
   0  -5   9   68.09    3.60
   0   5   9   72.99    3.10
   0   5  -9   60.09    3.40
   0   5   9   68.39    3.60
   0   5   9   66.69    3.70
   1  -5   9  119.69    5.60
  -1  -5  -9  129.79    5.00
  -1  -5  -9  133.39    5.90
   1  -5   9  132.59    5.10
   1  -5   9  128.49    5.70
   1   5   9  144.19    5.30
  -1   5  -9  134.69    5.70
   1   5   9  132.49    5.80
  -2  -5  -9    0.10    0.90
   2  -5   9   -0.10    0.80
   2  -5   9   -0.10    1.30
  -2  -5  -9    0.60    1.60
   2  -5   9    0.10    1.50
  -2   5  -9    0.60    1.30
   2   5   9    0.10    1.20
   2   5   9    1.40    1.60
   3  -5   9  536.25   18.90
  -3  -5  -9  536.85   19.10
   3  -5   9  522.35   19.50
  -3  -5  -9  527.15   19.70
   3   5   9  544.35   19.70
  -3   5  -9  562.44   19.20
   3   5   9  549.25   19.40
   3   5   9  521.75   18.70
  -4  -5  -9  242.58   10.20
  -4  -5  -9  256.37    9.70
   4  -5   9  249.18    9.40
   4  -5   9  266.77   10.10
   4   5   9  246.88    9.20
  -4   5  -9  262.27    9.90
   4   5   9  253.27   10.00
   4   5   9  242.88   10.10
  -5  -5  -9   11.00    2.50
   5  -5   9    9.70    1.70
  -5  -5  -9   13.10    2.20
   5  -5   9    8.60    2.40
   5   5   9    8.80    2.30
   5   5   9   12.40    2.30
  -5   5  -9   10.60    2.20
  -5   5  -9   10.40    1.10
   5   5   9    8.70    1.40
  -6  -5  -9   71.49    5.30
   6  -5   9   71.69    4.30
  -6  -5  -9   80.99    4.60
   6  -5   9   72.59    5.00
  -6  -5  -9   81.29    5.10
  -6   5  -9   76.99    3.30
   6   5   9   75.79    4.80
   6   5   9   78.89    4.90
   6   5   9   82.39    4.00
  -6   5  -9   76.49    5.10
   7  -5   9   -1.20    2.10
   7  -5   9    1.00    2.70
  -7  -5  -9   -0.60    3.10
  -7  -5  -9   -1.60    2.90
  -7  -5  -9   -1.00    2.50
   7   5   9    0.20    3.00
  -7   5  -9   -1.20    2.60
  -7   5  -9    0.10    1.20
   7   5   9    0.90    2.90
   7   5   9   -0.20    1.70
   8  -5   9   41.00    4.50
  -8  -5  -9   34.90    5.10
   8  -5   9   36.80    4.60
  -8   5  -9   34.50    4.50
   8   5   9   31.70    3.40
  -8   5  -9   35.20    2.60
   8   5   9   33.30    4.70
  -8  -6   9   -0.60    4.40
   8  -6  -9    3.20    2.80
   8   6  -9    1.60    3.90
  -7  -6   9    2.60    3.60
   7  -6  -9    0.80    2.10
  -7  -6   9    1.40    2.80
   7   6  -9    1.00    2.00
  -7   6   9    2.80    3.40
   7   6  -9    3.10    3.00
   6  -6  -9    4.90    1.80
  -6  -6   9    3.00    2.20
  -6  -6   9    6.30    2.90
   6   6  -9    2.00    2.50
  -6   6   9    7.80    3.00
   6   6  -9    5.80    1.70
  -5  -6   9   34.30    3.90
   5  -6  -9   38.30    2.80
  -5  -6   9   38.30    3.40
   5   6  -9   38.50    2.60
   5   6  -9   40.40    3.60
  -5   6   9   41.00    3.80
  -4  -6   9   49.30    3.30
  -4  -6   9   53.29    4.40
   4  -6  -9   49.90    2.80
   4   6  -9   53.09    3.70
   4   6  -9   53.89    2.70
  -4   6   9   55.49    4.20
  -3  -6   9  584.94   22.10
   3  -6  -9  605.14   21.00
  -3  -6   9  612.94   21.40
   3   6  -9  572.04   20.90
   3   6  -9  602.14   21.90
  -3   6   9  607.34   22.10
  -3   6   9  629.54   21.70
   2  -6  -9   95.89    3.80
  -2  -6   9   90.49    4.10
  -2  -6   9   90.09    4.90
  -2   6   9   95.29    5.00
  -2   6   9   97.69    4.70
   2   6  -9   99.69    4.80
   1  -6  -9  381.16   14.10
  -1  -6   9  384.36   14.10
  -1  -6   9  368.66   13.30
   1  -6  -9  368.46   13.00
  -1   6   9  373.66   14.10
   1   6  -9  364.66   13.90
  -1   6   9  359.16   13.90
   0  -6  -9    8.10    1.80
   0  -6  -9    5.30    0.90
   0  -6   9    5.40    1.90
   0  -6   9    5.40    1.00
   0   6  -9    4.80    1.70
   0   6   9    5.10    1.70
   0   6   9    5.20    1.70
   1  -6   9  566.84   19.80
   1  -6   9  565.64   20.40
  -1  -6  -9  562.84   20.60
  -1  -6  -9  568.04   19.70
   1  -6   9  566.44   20.60
   1   6   9  561.84   20.60
  -1   6  -9  554.54   20.50
   1   6   9  569.34   20.10
   2  -6   9    0.70    1.50
  -2  -6  -9    2.20    1.70
  -2  -6  -9    0.90    1.00
   2  -6   9    0.20    0.90
  -2   6  -9    1.10    1.60
   2   6   9    0.20    1.40
   2   6   9    1.20    1.80
  -3  -6  -9 1023.80   35.90
  -3  -6  -9 1057.19   36.80
   3  -6   9 1024.70   35.80
   3  -6   9 1037.30   36.60
   3   6   9 1029.60   36.70
   3   6   9 1021.60   36.30
  -4  -6  -9   18.80    2.90
  -4  -6  -9   19.70    2.20
   4  -6   9   28.20    3.00
   4  -6   9   22.90    2.10
   4   6   9   20.40    2.90
   4   6   9   22.90    2.80
   4   6   9   20.90    1.60
  -5  -6  -9    1.80    2.70
   5  -6   9    1.80    1.50
   5  -6   9    0.00    2.10
  -5  -6  -9   -0.20    1.60
   5   6   9   -0.30    2.20
   5   6   9   -0.70    2.00
   5   6   9    1.00    1.10
  -6  -6  -9   42.80    4.90
   6  -6   9   31.90    3.70
  -6  -6  -9   41.40    4.70
   6  -6   9   38.30    3.30
   6   6   9   36.80    2.80
   6   6   9   42.00    3.90
   6   6   9   37.40    4.50
   7  -6   9   47.50    4.20
  -7  -6  -9   39.40    4.80
  -7  -6  -9   48.20    4.80
   7  -6   9   51.59    5.40
  -7  -6  -9   44.30    5.10
   7   6   9   37.50    3.50
   7   6   9   37.60    4.40
   7   6   9   47.40    5.50
   8  -6   9    0.40    2.80
   8  -6   9    3.20    4.30
  -8  -6  -9    2.70    4.40
   8   6   9   -0.40    3.80
   7  -7  -9    2.30    2.40
  -7  -7   9    2.30    4.40
  -7  -7   9    1.30    3.10
   7   7  -9    0.80    2.00
   7   7  -9    2.30    3.80
  -7   7   9    1.30    3.40
   6  -7  -9    2.50    1.90
  -6  -7   9    2.70    3.10
  -6  -7   9    1.40    2.40
   6   7  -9    3.40    1.70
  -6   7   9    2.80    3.20
   6   7  -9    4.10    3.30
  -5  -7   9   73.49    4.50
  -5  -7   9   71.79    5.80
   5  -7  -9   70.69    3.90
   5   7  -9   75.89    3.40
  -5   7   9   82.49    5.60
   4  -7  -9    3.50    1.40
  -4  -7   9    5.20    1.80
  -4  -7   9    2.30    2.40
   4   7  -9    5.00    0.90
  -4   7   9    6.60    2.50
   4   7  -9    4.50    2.30
  -3  -7   9    1.60    2.40
  -3  -7   9    1.70    1.40
   3  -7  -9    3.40    1.10
   3   7  -9    2.20    2.00
  -3   7   9    1.50    2.40
   2  -7  -9    2.20    0.90
  -2  -7   9    2.40    1.20
  -2  -7   9    0.90    2.30
  -2   7   9    1.90    2.20
  -2   7   9    2.00    1.90
   2   7  -9    2.90    2.20
   1  -7  -9    7.00    1.00
   1  -7  -9    5.00    2.10
  -1  -7   9    6.20    2.30
  -1  -7   9    6.90    1.30
   1   7  -9    4.00    2.00
  -1   7   9    5.20    1.90
  -1   7   9    5.90    2.10
   0  -7  -9  121.89    5.90
   0  -7   9  116.19    4.70
   0  -7  -9  109.39    4.50
   0  -7   9  115.09    5.80
   0   7  -9  114.69    5.80
   0   7   9  116.19    5.60
   0   7   9  111.29    5.70
   1  -7   9   78.99    4.50
   1  -7   9   72.09    4.30
   1  -7   9   75.99    3.30
  -1  -7  -9   69.89    4.50
  -1  -7  -9   71.09    3.30
  -1   7  -9   72.79    4.30
   1   7   9   71.19    4.60
   2  -7   9   16.30    1.70
[truncated: 453,473 more chars]
