# Supplementary material for: Ethyl 2-(4-benzyl-3-methyl-6-oxo-1,6-dihydropyridazin-1-yl)acetate: crystal structure and Hirshfeld surface analysis
Source: Acta Crystallogr E Crystallogr Commun. 2019 Feb 22;75(Pt 3):392–6. doi: 10.1107/S205698901900241X (PMC6399698; doi:10.1107/S205698901900241X)
Supplement: Supplementary file 2 [file e-75-00392-Isup2.hkl]

data_I                                                                          
_shelx_title '    JTM1012'                                                      
_shelx_refln_list_code          4                                               
_shelx_F_calc_maximum      122.07                                               
_exptl_crystal_F_000       608.00                                               
_reflns_d_resolution_high  0.7268                                               
                                                                                
loop_                                                                           
 _space_group_symop_operation_xyz                                               
 'x, y, z'                                                                      
 '-x+1/2, y+1/2, -z+1/2'                                                        
 '-x, -y, -z'                                                                   
 'x-1/2, -y-1/2, z-1/2'                                                         
                                                                                
_cell_length_a     7.4069                                                       
_cell_length_b     8.1959                                                       
_cell_length_c    24.1330                                                       
_cell_angle_alpha  90.000                                                       
_cell_angle_beta   90.295                                                       
_cell_angle_gamma  90.000                                                       
                                                                                
_shelx_F_squared_multiplier     1.000                                           
                                                                                
loop_                                                                           
 _refln_index_h                                                                 
 _refln_index_k                                                                 
 _refln_index_l                                                                 
 _refln_F_squared_calc                                                          
 _refln_F_squared_meas                                                          
 _refln_F_squared_sigma                                                         
 _refln_observed_status                                                         
   2   0   0      12998.89      13609.88       217.90 o                         
   4   0   0       2099.32       2325.65        30.32 o                         
   6   0   0       1445.55       1505.34        26.60 o                         
   8   0   0        520.80        526.41        12.24 o                         
  10   0   0         85.49         83.94         5.71 o                         
   1   1   0       1274.50       1338.20        14.49 o                         
   2   1   0        535.59        548.48         5.81 o                         
   3   1   0        171.57        164.96         1.97 o                         
   4   1   0         29.91         35.96         1.12 o                         
   5   1   0        136.02        118.79         1.91 o                         
   6   1   0        995.48        984.57        12.55 o                         
   7   1   0          1.67          1.82         1.10 o                         
   8   1   0          0.37          2.02         1.57 o                         
   9   1   0          5.99          6.12         1.98 o                         
  10   1   0        140.14        151.83         5.74 o                         
   0   2   0        876.87        988.48        19.71 o                         
   1   2   0        174.01        213.20         2.13 o                         
   2   2   0        554.39        617.28         6.00 o                         
   3   2   0        545.39        624.09         6.40 o                         
   4   2   0         90.22         88.03         1.54 o                         
   5   2   0        898.72        805.08         9.65 o                         
   6   2   0        136.24        115.98         2.04 o                         
   7   2   0         15.10         11.11         1.27 o                         
   8   2   0          6.66          5.70         1.50 o                         
   9   2   0         13.06         15.17         2.39 o                         
  10   2   0          1.81          3.39         7.62 o                         
   1   3   0        344.57        358.02         4.30 o                         
   2   3   0         83.17         68.59         0.93 o                         
   3   3   0        515.01        540.43         5.17 o                         
   4   3   0         45.98         37.56         1.25 o                         
   5   3   0        377.91        393.36         5.04 o                         
   6   3   0          0.02         -0.22         0.83 o                         
   7   3   0         31.89         28.49         1.94 o                         
   8   3   0         15.27         11.53         1.56 o                         
   9   3   0         26.93         29.08         2.19 o                         
   0   4   0        179.66        212.41         4.17 o                         
   1   4   0        242.69        264.94         3.34 o                         
   2   4   0        636.15        677.70         6.40 o                         
   3   4   0        554.72        591.18         6.14 o                         
   4   4   0          8.78         10.37         0.74 o                         
   5   4   0        102.29        107.27         1.82 o                         
   6   4   0         35.08         46.69         1.49 o                         
   7   4   0         73.48         79.20         2.32 o                         
   8   4   0          1.95          2.48         1.79 o                         
   9   4   0         71.56         59.92         3.19 o                         
   1   5   0          2.73          5.40         0.49 o                         
   2   5   0          2.06          0.97         0.38 o                         
   3   5   0         65.16         74.08         1.52 o                         
   4   5   0        192.45        201.18         2.94 o                         
   5   5   0         97.75         84.62         1.85 o                         
   6   5   0         47.31         46.75         1.72 o                         
   7   5   0          7.17          8.29         1.40 o                         
   8   5   0         19.32         23.68         1.82 o                         
   9   5   0          2.08          0.65         2.43 o                         
   0   6   0        398.00        376.81         6.53 o                         
   1   6   0        698.98        752.05         8.58 o                         
   2   6   0         57.93         63.33         1.12 o                         
   3   6   0         18.60         15.55         0.91 o                         
   4   6   0         47.08         44.18         1.34 o                         
   5   6   0        137.73        121.45         2.32 o                         
   6   6   0          4.90          4.60         1.20 o                         
   7   6   0          0.09          0.03         1.44 o                         
   8   6   0          9.36          8.70         2.25 o                         
   1   7   0         11.29         11.74         0.84 o                         
   2   7   0         25.01         23.02         1.11 o                         
   3   7   0        148.16        149.59         3.35 o                         
   4   7   0         11.22         10.69         1.18 o                         
   5   7   0          6.76          5.91         0.99 o                         
   6   7   0          8.23          8.71         1.41 o                         
   7   7   0         93.42         99.50         3.27 o                         
   0   8   0         49.82         46.20         1.89 o                         
   1   8   0         45.11         35.08         1.35 o                         
   2   8   0        282.19        278.09         4.58 o                         
   3   8   0        277.99        276.08         4.54 o                         
   4   8   0         22.15         22.58         1.59 o                         
   5   8   0          9.16          9.50         1.69 o                         
   6   8   0         21.55         24.63         2.33 o                         
   7   8   0         13.81         13.83         3.83 o                         
   1   9   0         12.12         11.44         1.33 o                         
   2   9   0        123.53        138.00         3.60 o                         
   3   9   0         87.93         82.53         2.87 o                         
   4   9   0        140.32        142.21         4.42 o                         
   5   9   0         93.12         92.39         3.79 o                         
   0  10   0          1.38          1.24         1.54 o                         
   1  10   0         17.98         18.64         1.92 o                         
   2  10   0         11.91         17.64         2.34 o                         
   3  10   0         30.88         34.45         2.19 o                         
   4  10   0          6.87         10.20         2.08 o                         
   1  11   0        254.30        275.93         9.42 o                         
   2  11   0         27.60         29.08         3.93 o                         
  -9   0   1          2.28          4.11         2.84 o                         
  -7   0   1       1680.36       1743.73        36.91 o                         
  -5   0   1         36.34         37.98         1.56 o                         
  -3   0   1        906.77        959.54        12.62 o                         
  -1   0   1       7338.27       7469.47       114.20 o                         
   1   0   1       3025.86       3219.23        49.10 o                         
   3   0   1        291.57        277.71         4.21 o                         
   5   0   1         20.87         28.36         1.14 o                         
   7   0   1         56.08         57.46         3.05 o                         
   9   0   1          1.59          3.57         2.64 o                         
 -10   1   1          7.20          8.49         3.28 o                         
  -9   1   1         35.32         32.38         2.38 o                         
  -8   1   1         43.06         38.43         2.30 o                         
  -7   1   1        666.46        689.28         9.16 o                         
  -6   1   1         53.72         48.26         1.54 o                         
  -5   1   1         57.10         63.04         1.29 o                         
  -4   1   1         63.26         78.03         1.67 o                         
  -3   1   1       1623.45       1751.32        16.76 o                         
  -2   1   1       1574.37       1756.94        17.42 o                         
  -1   1   1          0.02          1.18         0.32 o                         
   0   1   1       1315.11       1432.79        20.03 o                         
   1   1   1        875.91        949.75        10.88 o                         
   2   1   1       5426.59       5776.83        59.42 o                         
   3   1   1       1828.73       2028.21        19.38 o                         
   4   1   1       1629.27       1708.20        15.28 o                         
   5   1   1          3.99          2.41         0.56 o                         
   6   1   1         21.08         16.13         1.11 o                         
   7   1   1          0.95         -0.19         1.07 o                         
   8   1   1         12.29         11.46         1.67 o                         
   9   1   1         78.97         80.61         3.24 o                         
  10   1   1         15.11         21.30         4.38 o                         
 -10   2   1         25.19         37.93         9.14 o                         
  -9   2   1         14.51          9.09         2.29 o                         
  -8   2   1         18.60         16.54         1.61 o                         
  -7   2   1         76.90         81.64         2.28 o                         
  -6   2   1        498.19        504.12         6.08 o                         
  -5   2   1         11.60         10.42         0.73 o                         
  -4   2   1          3.47          4.75         0.47 o                         
  -3   2   1        113.97        128.03         1.49 o                         
  -2   2   1         72.72         84.04         1.04 o                         
  -1   2   1       7208.04       7929.04        78.06 o                         
   0   2   1       1332.78       1461.55        19.00 o                         
   1   2   1        128.96        118.25         1.20 o                         
   2   2   1          0.00          0.10         0.19 o                         
   3   2   1        225.32        216.57         2.47 o                         
   4   2   1        296.11        310.18         3.29 o                         
   5   2   1          2.76          3.90         0.66 o                         
   6   2   1        153.76        146.20         2.34 o                         
   7   2   1        180.49        172.51         3.98 o                         
   8   2   1          0.49          0.41         1.40 o                         
   9   2   1         18.96         19.36         2.39 o                         
  -9   3   1         23.46         23.19         2.09 o                         
  -8   3   1         60.54         58.29         2.29 o                         
  -7   3   1          2.45          1.89         1.11 o                         
  -6   3   1          0.01         -0.55         0.80 o                         
  -5   3   1          0.01          0.21         0.64 o                         
  -4   3   1        818.29        838.04         8.62 o                         
  -3   3   1         40.70         26.07         0.68 o                         
  -2   3   1       3548.51       4060.13        40.11 o                         
  -1   3   1       1187.63       1286.47        14.09 o                         
   0   3   1       2764.45       2993.69        36.29 o                         
   1   3   1         75.61         65.76         0.98 o                         
   2   3   1        937.34        976.58         9.80 o                         
   3   3   1       2601.53       2978.00        26.38 o                         
   4   3   1        542.16        607.24         6.62 o                         
   5   3   1          0.16          0.42         0.63 o                         
   6   3   1        900.91        924.45        11.19 o                         
   7   3   1         38.94         33.98         1.68 o                         
   8   3   1         47.16         51.09         2.28 o                         
   9   3   1         17.58         21.95         2.05 o                         
  -9   4   1         17.45         18.72         2.19 o                         
  -8   4   1          1.07          1.65         1.43 o                         
  -7   4   1          5.12          4.24         1.08 o                         
  -6   4   1         34.87         32.90         1.94 o                         
  -5   4   1        340.02        341.40         4.48 o                         
  -4   4   1        112.55        114.52         1.93 o                         
  -3   4   1       1066.58       1177.78        11.90 o                         
  -2   4   1        508.57        562.94         5.36 o                         
  -1   4   1        959.65       1007.68        11.76 o                         
   0   4   1        404.95        446.27         5.42 o                         
   1   4   1         61.89         71.55         1.12 o                         
   2   4   1        138.28        122.37         1.33 o                         
   3   4   1          8.33         13.09         0.51 o                         
   4   4   1        476.31        474.40         5.92 o                         
   5   4   1        270.04        255.52         3.61 o                         
   6   4   1        194.06        167.24         2.75 o                         
   7   4   1         16.72         18.54         1.36 o                         
   8   4   1          0.69          1.06         1.71 o                         
   9   4   1         74.79         89.59         3.75 o                         
  -9   5   1         23.86         27.71         4.17 o                         
  -8   5   1         55.67         60.33         3.19 o                         
  -7   5   1         18.04         16.86         1.56 o                         
  -6   5   1         17.76         13.89         1.23 o                         
  -5   5   1        552.22        521.93         7.49 o                         
  -4   5   1         14.66         16.49         0.98 o                         
  -3   5   1         86.83         83.61         1.78 o                         
  -2   5   1         57.06         65.73         1.09 o                         
  -1   5   1          0.58          0.39         0.46 o                         
   0   5   1        220.87        265.90         3.49 o                         
   1   5   1       1281.06       1462.72        16.98 o                         
   2   5   1          0.20          0.08         0.37 o                         
   3   5   1         71.93         66.27         1.65 o                         
   4   5   1          6.35          6.49         0.75 o                         
   5   5   1         37.60         31.90         1.27 o                         
   6   5   1         63.25         45.88         2.78 o                         
   7   5   1          3.09          3.01         1.31 o                         
   8   5   1         23.10         23.31         1.53 o                         
   9   5   1         12.07         12.61         2.03 o                         
  -8   6   1         16.79         13.75         2.29 o                         
  -7   6   1        109.38        113.01         3.48 o                         
  -6   6   1         90.64         79.08         2.31 o                         
  -5   6   1         28.50         26.63         1.27 o                         
  -4   6   1         74.61         69.68         2.23 o                         
  -3   6   1          3.01          1.96         0.75 o                         
  -2   6   1        214.15        214.88         2.86 o                         
  -1   6   1         11.36          9.65         0.70 o                         
   0   6   1         57.59         57.31         1.05 o                         
   1   6   1        364.95        372.61         4.29 o                         
   2   6   1        105.41         99.73         1.47 o                         
   3   6   1          3.52          4.97         0.78 o                         
   4   6   1         85.04         85.21         1.75 o                         
   5   6   1        178.25        167.87         2.79 o                         
   6   6   1          1.21          0.64         1.09 o                         
   7   6   1         17.38         16.65         1.62 o                         
   8   6   1         87.62         90.33         3.61 o                         
  -7   7   1         43.93         38.67         2.19 o                         
  -6   7   1         50.60         46.26         2.08 o                         
  -5   7   1        169.77        168.53         3.38 o                         
  -4   7   1          2.61          1.11         1.03 o                         
  -3   7   1          1.85         -0.34         0.87 o                         
  -2   7   1        535.52        529.31         6.42 o                         
  -1   7   1        666.02        662.49         7.41 o                         
   0   7   1          1.47          1.83         0.39 o                         
   1   7   1        120.05         99.56         1.97 o                         
   2   7   1         87.47         85.30         2.39 o                         
   3   7   1         15.22         20.07         1.64 o                         
   4   7   1          6.50          5.22         1.09 o                         
   5   7   1        176.93        169.90         2.88 o                         
   6   7   1          7.36          7.60         1.38 o                         
   7   7   1         31.77         29.54         2.07 o                         
  -7   8   1         39.46         33.40         2.77 o                         
  -6   8   1         30.73         31.56         2.49 o                         
  -5   8   1         15.05         12.80         1.75 o                         
  -4   8   1         49.19         43.22         2.10 o                         
  -3   8   1        179.80        168.75         3.23 o                         
  -2   8   1         36.98         34.45         1.69 o                         
  -1   8   1         17.84         20.13         1.11 o                         
   0   8   1          5.26          4.80         0.68 o                         
   1   8   1         40.93         41.09         1.73 o                         
   2   8   1        371.09        380.03         5.47 o                         
   3   8   1         87.41         85.21         2.24 o                         
   4   8   1        349.69        363.21         5.82 o                         
   5   8   1         10.75          8.99         1.61 o                         
   6   8   1          0.90          0.78         1.93 o                         
   7   8   1          1.23          0.06         3.58 o                         
  -6   9   1         11.04          8.63         7.79 o                         
  -5   9   1         16.08         12.16         2.08 o                         
  -4   9   1         58.28         57.79         2.78 o                         
  -3   9   1         11.38          8.40         1.36 o                         
  -2   9   1        108.14        106.95         3.37 o                         
  -1   9   1         90.28         96.75         2.52 o                         
   0   9   1          0.21         -0.33         0.86 o                         
   1   9   1         11.09          8.90         1.29 o                         
   2   9   1        489.25        524.68         7.77 o                         
   3   9   1        257.34        263.76         4.88 o                         
   4   9   1        205.14        214.83         4.84 o                         
   5   9   1         50.02         57.58         4.64 o                         
   6   9   1         23.22         25.57        11.34 o                         
  -4  10   1         13.67         15.86         2.09 o                         
  -3  10   1         16.72         16.60         1.68 o                         
  -2  10   1          0.24         -0.73         2.17 o                         
  -1  10   1         16.20         15.23         2.25 o                         
   0  10   1          3.21          2.99         1.11 o                         
   1  10   1         11.79         10.52         1.72 o                         
   2  10   1        129.70        137.60         4.55 o                         
   3  10   1          4.50          4.20         1.62 o                         
   4  10   1         46.97         49.92         2.93 o                         
  -2  11   1          0.27          1.30         3.78 o                         
  -1  11   1        116.57        127.86         5.19 o                         
   0  11   1         46.54         52.32         3.43 o                         
   1  11   1        201.12        221.58         6.96 o                         
   2  11   1         67.10         67.16         4.16 o                         
 -10   0   2        224.94        261.39         9.89 o                         
  -8   0   2         85.87         85.96         4.09 o                         
  -6   0   2        212.14        217.91         4.38 o                         
  -4   0   2       3992.66       4582.00        59.29 o                         
  -2   0   2       7565.08       7638.75        98.47 o                         
   0   0   2        870.78        898.44        30.81 o                         
   2   0   2       6603.19       7088.67        98.15 o                         
   4   0   2       3880.48       4353.98        56.41 o                         
   6   0   2       7842.42       8319.03       127.34 o                         
   8   0   2        370.37        358.81         9.01 o                         
  10   0   2         78.83         73.59         5.83 o                         
 -10   1   2         30.25         34.75         3.66 o                         
  -9   1   2          1.98          0.63         1.94 o                         
  -8   1   2         22.63         19.31         1.77 o                         
  -7   1   2       1434.76       1512.08        19.03 o                         
  -6   1   2        288.84        307.29         4.62 o                         
  -5   1   2         27.17         22.48         1.00 o                         
  -4   1   2       2008.85       2205.38        21.96 o                         
  -3   1   2        269.39        293.46         3.13 o                         
  -2   1   2        184.51        167.21         1.82 o                         
  -1   1   2       1026.06       1140.67        12.38 o                         
   0   1   2        977.82        985.80        10.68 o                         
   1   1   2       5235.77       5401.68        61.45 o                         
   2   1   2       1106.66       1080.93        11.27 o                         
   3   1   2        342.51        325.07         3.48 o                         
   4   1   2        869.76        884.93         8.05 o                         
   5   1   2         14.12          9.84         0.65 o                         
   6   1   2        340.69        318.66         4.61 o                         
   7   1   2         21.29         19.52         1.36 o                         
   8   1   2         10.70          8.88         1.60 o                         
   9   1   2         50.23         54.29         2.88 o                         
  10   1   2         53.04         65.98         5.12 o                         
  -9   2   2          8.39         12.68         2.31 o                         
  -8   2   2         98.93        102.13         2.87 o                         
  -7   2   2         40.67         44.55         1.92 o                         
  -6   2   2        318.23        297.78         4.22 o                         
  -5   2   2         45.83         46.29         1.48 o                         
  -4   2   2        220.90        257.85         2.91 o                         
  -3   2   2         61.49         62.58         0.89 o                         
  -2   2   2        172.85        166.82         1.75 o                         
  -1   2   2        324.52        353.19         3.47 o                         
   0   2   2        171.15        185.60         2.25 o                         
   1   2   2         91.19        125.16         1.66 o                         
   2   2   2         13.66         11.68         0.36 o                         
   3   2   2        818.05        958.68        10.12 o                         
   4   2   2        309.63        276.18         3.09 o                         
   5   2   2          0.88          0.60         0.58 o                         
   6   2   2        225.54        221.23         3.32 o                         
   7   2   2        193.95        189.27         3.54 o                         
   8   2   2         64.40         61.69         2.41 o                         
   9   2   2         41.17         44.13         2.86 o                         
  -9   3   2          7.33          8.50         1.98 o                         
  -8   3   2         11.36          6.47         1.45 o                         
  -7   3   2         43.94         34.64         1.90 o                         
  -6   3   2          0.67          1.77         0.82 o                         
  -5   3   2         26.24         22.59         0.95 o                         
  -4   3   2        172.86        191.30         2.54 o                         
  -3   3   2       1211.87       1324.10        12.29 o                         
  -2   3   2          5.72          5.32         0.37 o                         
  -1   3   2          7.51          5.06         0.37 o                         
   0   3   2        113.65        123.64         1.62 o                         
   1   3   2        884.38        875.88         8.78 o                         
   2   3   2         26.55         30.36         0.58 o                         
   3   3   2       1042.50       1157.74        10.78 o                         
   4   3   2         22.42         23.86         0.83 o                         
   5   3   2        346.24        362.33         4.46 o                         
   6   3   2        145.84        147.71         2.51 o                         
   7   3   2          2.57          0.55         1.16 o                         
   8   3   2          1.64          2.42         1.44 o                         
   9   3   2         12.39         10.90         1.98 o                         
  -9   4   2          0.03          0.05         1.91 o                         
  -8   4   2          0.94          0.60         1.50 o                         
  -7   4   2         14.39         12.77         1.24 o                         
  -6   4   2        131.92        120.38         2.25 o                         
  -5   4   2         94.54         76.97         1.77 o                         
  -4   4   2        346.98        354.56         4.85 o                         
  -3   4   2         29.30         27.57         0.73 o                         
  -2   4   2        228.37        241.41         2.54 o                         
  -1   4   2       1815.69       2020.99        23.25 o                         
   0   4   2        439.29        476.90         5.17 o                         
   1   4   2          0.00          0.89         0.34 o                         
   2   4   2        373.73        377.97         3.68 o                         
   3   4   2       1063.69       1175.46        11.88 o                         
   4   4   2        257.66        254.19         3.04 o                         
   5   4   2          2.31          2.22         0.66 o                         
   6   4   2         29.26         23.62         1.11 o                         
   7   4   2        139.78        140.69         2.68 o                         
   8   4   2         72.95         61.79         2.39 o                         
   9   4   2          0.31         -0.89         2.26 o                         
  -9   5   2         26.70         20.99         4.07 o                         
  -8   5   2         44.91         43.40         2.14 o                         
  -7   5   2          1.24         -0.47         1.34 o                         
  -6   5   2        298.38        270.33         4.23 o                         
  -5   5   2        141.01        138.77         2.86 o                         
  -4   5   2          1.70          0.83         0.67 o                         
  -3   5   2          2.54          1.43         0.46 o                         
  -2   5   2         60.20         38.07         0.85 o                         
  -1   5   2         64.26         57.27         1.15 o                         
   0   5   2        391.91        435.37         4.82 o                         
   1   5   2        778.17        860.86         9.65 o                         
   2   5   2        448.65        463.70         5.13 o                         
   3   5   2         23.35         24.75         0.91 o                         
   4   5   2         28.43         25.69         1.05 o                         
   5   5   2          0.16          0.86         0.82 o                         
   6   5   2         86.34         72.07         2.00 o                         
   7   5   2         41.02         37.91         1.42 o                         
   8   5   2         36.75         43.29         2.63 o                         
   9   5   2          2.98          2.30         1.98 o                         
  -8   6   2          0.98          0.31         2.18 o                         
  -7   6   2          0.59          0.55         1.52 o                         
  -6   6   2          0.40          0.79         1.24 o                         
  -5   6   2         21.70         21.07         1.22 o                         
  -4   6   2         29.27         28.33         1.28 o                         
  -3   6   2          2.54          1.27         0.71 o                         
  -2   6   2         54.58         48.12         1.12 o                         
  -1   6   2        185.10        195.86         3.35 o                         
   0   6   2        381.96        420.92         4.76 o                         
   1   6   2         41.36         42.65         1.06 o                         
   2   6   2        199.10        194.72         2.39 o                         
   3   6   2        170.69        182.67         2.93 o                         
   4   6   2         96.99         88.06         2.11 o                         
   5   6   2        345.86        338.63         4.68 o                         
   6   6   2          9.71          8.24         1.16 o                         
   7   6   2        170.34        169.05         3.46 o                         
   8   6   2          3.30          3.52         2.21 o                         
  -7   7   2         96.05         98.80         3.25 o                         
  -6   7   2          3.54          3.66         1.37 o                         
  -5   7   2          6.56          8.46         1.12 o                         
  -4   7   2         14.64         17.61         1.41 o                         
  -3   7   2        366.79        359.94         5.49 o                         
  -2   7   2         99.44        100.38         2.03 o                         
  -1   7   2         12.72         13.10         0.88 o                         
   0   7   2        119.58        115.94         1.74 o                         
   1   7   2        110.12        121.10         2.06 o                         
   2   7   2          1.58          1.47         0.65 o                         
   3   7   2          2.29          1.41         0.84 o                         
   4   7   2         45.58         46.34         1.70 o                         
   5   7   2         51.80         47.22         1.52 o                         
   6   7   2         40.41         45.79         1.77 o                         
   7   7   2          1.73          0.08         1.60 o                         
  -7   8   2          3.47          2.53         2.10 o                         
  -6   8   2          4.83          3.70         1.99 o                         
  -5   8   2        125.17        123.41         4.18 o                         
  -4   8   2         65.28         58.03         2.36 o                         
  -3   8   2         40.24         44.73         1.90 o                         
  -2   8   2        215.06        228.20         4.06 o                         
  -1   8   2          8.97         15.58         1.12 o                         
   0   8   2          7.50          9.24         0.75 o                         
   1   8   2         84.06         76.68         1.64 o                         
   2   8   2          4.04          4.84         0.84 o                         
   3   8   2         95.12         85.57         2.38 o                         
   4   8   2        252.24        245.19         4.69 o                         
   5   8   2          0.04          0.36         1.45 o                         
   6   8   2        139.44        146.26         4.24 o                         
   7   8   2         34.87         33.79         4.20 o                         
  -6   9   2         33.05         44.19         8.47 o                         
  -5   9   2         54.40         52.85         5.03 o                         
  -4   9   2          0.56         -0.75         1.47 o                         
  -3   9   2         58.96         61.30         2.31 o                         
  -2   9   2          9.52         13.67         1.99 o                         
  -1   9   2         43.07         44.12         1.81 o                         
   0   9   2         40.65         42.26         1.52 o                         
   1   9   2        102.55        108.24         3.58 o                         
   2   9   2        261.06        276.62         4.66 o                         
   3   9   2        192.20        192.33         3.98 o                         
   4   9   2         67.15         68.04         2.84 o                         
   5   9   2         36.90         35.84         3.10 o                         
   6   9   2          1.89          1.52         6.43 o                         
  -4  10   2        120.13        120.11         4.13 o                         
  -3  10   2         59.02         60.86         3.93 o                         
  -2  10   2          4.13          0.89         2.24 o                         
  -1  10   2        101.79        111.66         7.60 o                         
   0  10   2          0.06          0.21         1.11 o                         
   1  10   2         19.24         22.12         1.44 o                         
   2  10   2        146.94        162.12         3.49 o                         
   3  10   2         24.58         26.09         1.97 o                         
   4  10   2          2.36          3.75         1.90 o                         
  -2  11   2          8.06          6.06         4.99 o                         
  -1  11   2         16.56         18.68         3.28 o                         
   0  11   2          0.70          0.65         1.59 o                         
   1  11   2          9.09          6.54         2.57 o                         
   2  11   2         13.65         12.97         3.74 o                         
  -9   0   3         10.80         14.40         3.11 o                         
  -7   0   3         20.98         20.08         2.86 o                         
  -5   0   3        269.37        259.89         4.28 o                         
  -3   0   3         68.83         74.05         1.80 o                         
  -1   0   3       3017.19       3276.63        45.62 o                         
   1   0   3      12516.33      13017.48       168.06 o                         
   3   0   3       4634.05       5204.13        67.26 o                         
   5   0   3       1787.84       1871.00        26.56 o                         
   7   0   3        948.95        956.80        20.33 o                         
   9   0   3         29.15         39.39         3.64 o                         
 -10   1   3          8.31          8.57         3.58 o                         
  -9   1   3          2.06          4.18         1.99 o                         
  -8   1   3         21.32         19.93         1.85 o                         
  -7   1   3         34.23         32.51         1.50 o                         
  -6   1   3       1439.32       1494.33        17.58 o                         
  -5   1   3         22.22         20.21         0.84 o                         
  -4   1   3         21.98         28.44         0.74 o                         
  -3   1   3        164.66        172.30         2.45 o                         
  -2   1   3       2178.44       2360.82        23.36 o                         
  -1   1   3      11342.52      12038.27       136.95 o                         
   0   1   3       2052.55       2131.36        24.29 o                         
   1   1   3          0.58          0.45         0.18 o                         
   2   1   3          2.10          2.46         0.27 o                         
   3   1   3        232.87        269.11         2.92 o                         
   4   1   3        157.54        136.67         1.59 o                         
   5   1   3        966.51        999.56        10.25 o                         
   6   1   3        203.62        187.46         3.07 o                         
   7   1   3          7.30          5.56         1.15 o                         
   8   1   3         55.25         56.18         2.48 o                         
   9   1   3         17.61         12.30         2.32 o                         
  10   1   3         48.37         60.18         4.87 o                         
  -9   2   3          1.96          0.94         2.35 o                         
  -8   2   3          3.14          2.72         1.46 o                         
  -7   2   3        191.44        167.62         3.28 o                         
  -6   2   3          1.76          0.83         0.78 o                         
  -5   2   3        228.11        222.00         2.95 o                         
  -4   2   3         40.24         52.75         1.24 o                         
  -3   2   3         28.28         27.90         0.66 o                         
  -2   2   3        749.94        792.77         7.66 o                         
  -1   2   3       8731.30       9311.65        91.73 o                         
   0   2   3      12986.99      13931.01       131.73 o                         
   1   2   3          7.12          9.02         0.36 o                         
   2   2   3        477.83        483.24         5.16 o                         
   3   2   3          6.65          7.14         0.42 o                         
   4   2   3        165.38        219.67         2.55 o                         
   5   2   3        329.37        330.54         3.91 o                         
   6   2   3        504.76        494.69         6.71 o                         
   7   2   3         77.76         74.76         2.59 o                         
   8   2   3          0.26          1.15         1.37 o                         
   9   2   3         91.93         97.68         4.02 o                         
  -9   3   3         28.57         26.92         2.68 o                         
  -8   3   3        167.60        170.95         4.37 o                         
  -7   3   3          2.60          4.89         1.12 o                         
  -6   3   3         11.84         10.81         1.06 o                         
  -5   3   3         16.72         14.83         0.86 o                         
  -4   3   3          7.72          6.31         0.54 o                         
  -3   3   3        177.61        201.19         2.73 o                         
  -2   3   3        985.75       1102.44        11.54 o                         
  -1   3   3       2549.04       2862.99        28.31 o                         
   0   3   3       3228.85       3599.80        38.96 o                         
   1   3   3         47.47         40.04         0.65 o                         
   2   3   3         47.58         41.60         1.03 o                         
   3   3   3         37.24         31.51         0.64 o                         
   4   3   3        582.45        605.37         8.56 o                         
   5   3   3        234.96        233.60         3.12 o                         
   6   3   3         56.92         56.55         1.53 o                         
   7   3   3          1.57          0.67         1.12 o                         
   8   3   3          4.67          4.48         1.49 o                         
   9   3   3         69.30         81.10         3.35 o                         
  -9   4   3          0.45         -0.20         1.93 o                         
  -8   4   3         18.34         19.75         1.78 o                         
  -7   4   3         60.53         53.07         1.99 o                         
  -6   4   3          7.96          3.44         0.85 o                         
  -5   4   3         24.41         19.00         0.94 o                         
  -4   4   3       1309.17       1382.35        17.16 o                         
  -3   4   3         27.58         26.31         0.87 o                         
  -2   4   3        329.33        316.35         3.25 o                         
  -1   4   3        902.29       1035.29        12.08 o                         
   0   4   3       1246.46       1353.13        14.16 o                         
   1   4   3        357.72        420.36         4.39 o                         
   2   4   3        170.07        163.47         1.81 o                         
   3   4   3        694.36        757.39         8.51 o                         
   4   4   3         91.99         92.97         1.55 o                         
   5   4   3        398.07        386.66         4.78 o                         
   6   4   3        280.85        260.41         3.58 o                         
   7   4   3          2.98          1.99         1.05 o                         
   8   4   3         43.15         38.03         1.95 o                         
   9   4   3         44.97         43.65         3.67 o                         
  -9   5   3          8.33          7.64         4.26 o                         
  -8   5   3         76.32         81.55         3.79 o                         
  -7   5   3         10.58          9.36         1.53 o                         
  -6   5   3         56.92         46.92         1.86 o                         
  -5   5   3        102.88        105.97         2.16 o                         
  -4   5   3         18.74         15.92         0.92 o                         
  -3   5   3         72.26         63.86         1.23 o                         
  -2   5   3          2.00          2.50         0.43 o                         
  -1   5   3         22.85         16.13         0.72 o                         
   0   5   3         25.92         21.08         0.63 o                         
   1   5   3        643.92        685.96         7.05 o                         
   2   5   3         70.11         73.70         1.25 o                         
   3   5   3         57.49         60.30         1.51 o                         
   4   5   3         56.04         52.43         1.37 o                         
   5   5   3        216.74        228.30         3.42 o                         
   6   5   3         14.20         15.49         1.21 o                         
   7   5   3         22.68         22.48         1.28 o                         
   8   5   3         51.37         44.11         2.15 o                         
   9   5   3         10.31          9.99         2.09 o                         
  -8   6   3          0.75          0.55         2.20 o                         
  -7   6   3          0.28         -0.16         1.53 o                         
  -6   6   3         67.96         60.47         2.26 o                         
  -5   6   3          4.56          4.91         1.07 o                         
  -4   6   3          0.26         -0.51         0.78 o                         
  -3   6   3        174.16        171.14         2.98 o                         
  -2   6   3          8.97          6.65         0.48 o                         
  -1   6   3        137.59        138.75         2.33 o                         
   0   6   3         16.50         16.73         0.72 o                         
   1   6   3         84.49         80.46         1.97 o                         
   2   6   3         74.33         64.48         1.27 o                         
   3   6   3         23.01         24.53         1.11 o                         
   4   6   3         37.53         37.52         1.35 o                         
   5   6   3         26.20         27.84         1.40 o                         
   6   6   3        126.22        108.33         2.41 o                         
   7   6   3         25.61         22.87         1.70 o                         
   8   6   3          8.09          8.18         2.15 o                         
  -7   7   3         32.93         28.89         2.09 o                         
  -6   7   3         14.36         14.55         1.53 o                         
  -5   7   3          2.21          2.79         1.01 o                         
  -4   7   3         24.85         24.58         1.69 o                         
  -3   7   3       1719.49       1737.71        24.97 o                         
  -2   7   3        398.92        404.34         5.67 o                         
  -1   7   3        215.42        194.94         3.01 o                         
   0   7   3        191.91        179.28         2.46 o                         
   1   7   3        497.16        486.47         5.84 o                         
   2   7   3         79.72         67.14         1.56 o                         
   3   7   3         77.65         67.45         1.80 o                         
   4   7   3        476.74        480.71         6.70 o                         
   5   7   3        216.20        211.81         4.00 o                         
   6   7   3          1.02         -0.04         1.17 o                         
   7   7   3         91.57        100.95         3.14 o                         
  -7   8   3          5.42          4.57         2.11 o                         
  -6   8   3          0.28          0.37         1.94 o                         
  -5   8   3         23.27         20.72         1.91 o                         
  -4   8   3         78.40         73.48         2.66 o                         
  -3   8   3         11.74          9.17         1.22 o                         
  -2   8   3        320.78        336.25         7.08 o                         
  -1   8   3          2.30          0.98         1.00 o                         
   0   8   3         66.97         63.75         1.81 o                         
   1   8   3        117.54        143.06         2.48 o                         
   2   8   3         48.28         44.23         1.52 o                         
   3   8   3         82.10         77.82         2.17 o                         
   4   8   3         43.09         42.77         1.98 o                         
   5   8   3          0.02         -0.02         1.55 o                         
   6   8   3         22.53         20.16         2.32 o                         
   7   8   3         14.37         14.15         4.66 o                         
  -6   9   3          4.44          1.86         7.11 o                         
  -5   9   3         27.86         24.75         2.39 o                         
  -4   9   3         95.09         88.73         3.41 o                         
  -3   9   3         79.52         78.24         2.61 o                         
  -2   9   3         72.29         71.28         3.64 o                         
  -1   9   3         12.10         13.96         1.45 o                         
   0   9   3        176.71        188.33         4.84 o                         
   1   9   3         86.34         83.81         2.19 o                         
   2   9   3         16.73         16.91         1.25 o                         
   3   9   3         51.73         50.21         2.17 o                         
   4   9   3          2.96          1.87         1.56 o                         
   5   9   3        114.32        118.39         3.86 o                         
   6   9   3          6.05          3.22         7.62 o                         
  -4  10   3          0.44          0.08         1.86 o                         
  -3  10   3         73.58         78.66         3.05 o                         
  -2  10   3          7.78          7.22         2.40 o                         
  -1  10   3         82.46         91.66         3.93 o                         
   0  10   3         44.45         45.59         1.83 o                         
   1  10   3         38.72         44.21         2.58 o                         
   2  10   3         30.98         30.25         2.17 o                         
   3  10   3         40.05         48.23         2.64 o                         
   4  10   3         35.18         35.58         2.88 o                         
  -2  11   3         22.42         19.81         7.62 o                         
  -1  11   3        126.79        144.09         5.45 o                         
   0  11   3         12.38         12.81         1.98 o                         
   1  11   3        111.64        130.18         3.53 o                         
 -10   0   4         45.33         45.74         4.56 o                         
  -8   0   4        266.35        264.03         7.19 o                         
  -6   0   4        634.74        605.26        13.10 o                         
  -4   0   4       2544.25       2678.86        34.83 o                         
  -2   0   4       3806.85       3838.77        49.60 o                         
   0   0   4        583.17        502.82         5.81 o                         
   2   0   4      11816.19      12587.96       162.46 o                         
   4   0   4          0.25          0.54         0.50 o                         
   6   0   4         27.64         34.01         2.75 o                         
   8   0   4         13.49         12.69         2.43 o                         
  10   0   4         79.31         75.60        10.32 o                         
 -10   1   4          1.10          0.25         3.76 o                         
  -9   1   4          0.01         -0.99         1.96 o                         
  -8   1   4         80.07         81.43         2.80 o                         
  -7   1   4         11.03          9.54         1.21 o                         
  -6   1   4        177.87        179.68         2.80 o                         
  -5   1   4         92.07         99.72         1.58 o                         
  -4   1   4        370.95        379.72         3.77 o                         
  -3   1   4       1000.70       1171.89        11.29 o                         
  -2   1   4       3698.35       4108.95        40.55 o                         
  -1   1   4      11891.05      12766.07       137.82 o                         
   0   1   4       2639.15       2859.83        32.54 o                         
   1   1   4         37.23         57.45         1.36 o                         
   2   1   4       5488.92       5960.70        56.41 o                         
   3   1   4        340.65        381.18         3.85 o                         
   4   1   4       1357.38       1521.38        14.68 o                         
   5   1   4          1.68          0.41         0.54 o                         
   6   1   4          0.32          0.45         0.90 o                         
   7   1   4        225.46        225.93         3.75 o                         
   8   1   4         98.87        100.78         3.12 o                         
   9   1   4        135.16        157.19         4.58 o                         
  10   1   4         45.89         37.14         5.37 o                         
  -9   2   4          9.24          6.57         2.43 o                         
  -8   2   4          0.39          0.75         1.43 o                         
  -7   2   4        344.60        377.85         5.88 o                         
  -6   2   4        226.99        237.56         3.67 o                         
  -5   2   4         82.99         82.51         1.85 o                         
  -4   2   4          0.51          0.39         0.42 o                         
  -3   2   4        430.96        504.31         5.22 o                         
  -2   2   4        238.93        254.10         2.69 o                         
  -1   2   4      14900.38      16277.62       154.03 o                         
   0   2   4       3550.87       3852.97        35.14 o                         
   1   2   4        207.18        203.71         2.56 o                         
   2   2   4       1673.67       1803.63        18.70 o                         
   3   2   4       1165.29       1236.24        13.60 o                         
   4   2   4          6.30          6.48         0.52 o                         
   5   2   4          2.55          1.65         0.61 o                         
   6   2   4         26.97         24.31         1.10 o                         
   7   2   4          4.87          5.12         1.23 o                         
   8   2   4          8.77          8.07         1.51 o                         
   9   2   4         65.52         70.95         3.48 o                         
  -9   3   4         50.01         53.59         2.96 o                         
  -8   3   4          2.52          4.27         1.52 o                         
  -7   3   4        627.08        654.79         8.81 o                         
  -6   3   4        637.27        604.09         7.57 o                         
  -5   3   4         29.33         26.42         1.03 o                         
  -4   3   4          6.64          6.20         0.51 o                         
  -3   3   4          6.38          6.38         0.45 o                         
  -2   3   4        212.36        237.59         2.81 o                         
  -1   3   4       1571.06       1591.73        15.79 o                         
   0   3   4        385.76        399.10         4.28 o                         
   1   3   4          3.96          2.75         0.23 o                         
   2   3   4        190.07        209.91         2.19 o                         
   3   3   4       1058.10       1155.26        11.63 o                         
   4   3   4         15.36         19.24         0.99 o                         
   5   3   4        105.60         93.91         1.69 o                         
   6   3   4         17.31         13.50         0.97 o                         
   7   3   4        241.97        234.38         4.10 o                         
   8   3   4         35.02         44.25         2.11 o                         
   9   3   4        108.58        127.19         4.96 o                         
  -9   4   4          8.04          7.44         2.11 o                         
  -8   4   4         51.85         44.59         2.23 o                         
  -7   4   4         23.45         20.07         1.41 o                         
  -6   4   4        374.72        349.73         4.75 o                         
  -5   4   4         18.11         21.14         1.16 o                         
  -4   4   4         97.21        111.05         1.99 o                         
  -3   4   4         34.95         32.39         0.91 o                         
  -2   4   4        185.73        199.07         3.02 o                         
  -1   4   4        315.42        333.26         4.35 o                         
   0   4   4       1828.30       2144.73        21.28 o                         
   1   4   4         59.04         57.81         0.91 o                         
   2   4   4       1320.54       1533.59        14.74 o                         
   3   4   4         20.77         20.68         1.10 o                         
   4   4   4         24.17         25.68         0.76 o                         
   5   4   4          1.58          0.03         0.65 o                         
   6   4   4         89.45         86.01         2.67 o                         
   7   4   4         22.34         24.00         1.39 o                         
   8   4   4         72.53         74.74         2.57 o                         
   9   4   4         93.82         91.69         3.38 o                         
  -9   5   4          0.53         -0.51         4.91 o                         
  -8   5   4         20.85         24.25         2.50 o                         
  -7   5   4         61.27         60.34         2.52 o                         
  -6   5   4          5.44          4.34         1.18 o                         
  -5   5   4         39.07         35.56         1.48 o                         
  -4   5   4        229.80        225.54         3.38 o                         
  -3   5   4          1.00         -0.14         0.51 o                         
  -2   5   4       1604.88       1765.89        19.37 o                         
  -1   5   4        333.04        353.26         4.69 o                         
   0   5   4        451.65        485.09         5.30 o                         
   1   5   4        875.06        896.52         9.52 o                         
   2   5   4        543.18        552.58         6.35 o                         
   3   5   4          8.34         10.46         0.64 o                         
   4   5   4         71.28         62.14         1.49 o                         
   5   5   4         17.36         18.63         1.09 o                         
   6   5   4        145.44        136.55         2.62 o                         
   7   5   4         45.66         42.70         1.51 o                         
   8   5   4         20.45         21.11         1.66 o                         
   9   5   4          0.03         -0.74         2.01 o                         
  -8   6   4          7.21          3.78         2.18 o                         
  -7   6   4          2.09          2.28         1.57 o                         
  -6   6   4        299.54        295.38         5.29 o                         
  -5   6   4        107.65         98.23         2.49 o                         
  -4   6   4         65.70         69.11         1.88 o                         
  -3   6   4         68.52         62.25         1.84 o                         
  -2   6   4         11.97         13.00         0.67 o                         
  -1   6   4        196.33        192.34         3.98 o                         
   0   6   4        139.63        139.47         1.94 o                         
   1   6   4         26.45         24.94         0.84 o                         
   2   6   4        501.04        526.48         6.52 o                         
   3   6   4          2.87          3.05         0.82 o                         
   4   6   4        106.67        102.62         2.01 o                         
   5   6   4        208.38        191.62         3.11 o                         
   6   6   4          3.35          3.73         1.16 o                         
   7   6   4         16.25         14.34         1.58 o                         
   8   6   4          2.53          2.11         2.13 o                         
  -7   7   4         42.51         34.42         3.31 o                         
  -6   7   4         22.35         18.41         1.61 o                         
  -5   7   4        193.58        178.64         3.75 o                         
  -4   7   4         13.99         13.45         1.37 o                         
  -3   7   4        681.52        687.50        11.38 o                         
  -2   7   4         78.34         70.75         1.62 o                         
  -1   7   4        688.28        725.42         9.44 o                         
   0   7   4         35.39         35.88         0.97 o                         
   1   7   4         61.17         54.00         1.44 o                         
   2   7   4         10.13          9.43         0.92 o                         
   3   7   4        317.51        322.81         4.73 o                         
   4   7   4         93.82        100.84         2.80 o                         
   5   7   4        185.73        186.97         3.87 o                         
   6   7   4          9.69          5.62         1.20 o                         
   7   7   4         32.91         29.10         1.94 o                         
  -7   8   4         19.31         18.77         2.37 o                         
  -6   8   4         76.24         80.34         3.41 o                         
  -5   8   4        103.60        106.63         3.46 o                         
  -4   8   4         48.06         44.43         2.16 o                         
  -3   8   4         37.20         27.53         1.55 o                         
  -2   8   4          2.49          3.01         1.52 o                         
  -1   8   4        201.64        187.15         3.48 o                         
   0   8   4        168.63        168.46         2.87 o                         
   1   8   4         17.15         14.60         0.99 o                         
   2   8   4         22.96         24.12         1.26 o                         
   3   8   4          2.14          3.24         1.06 o                         
   4   8   4         20.73         19.33         1.50 o                         
   5   8   4          0.79          0.69         1.56 o                         
   6   8   4         57.75         55.25         2.70 o                         
   7   8   4          5.87          5.26         4.43 o                         
  -5   9   4          9.82          5.72         1.99 o                         
  -4   9   4         85.93         79.12         2.95 o                         
  -3   9   4         12.95         13.22         1.44 o                         
  -2   9   4        203.97        222.87         5.68 o                         
  -1   9   4         35.61         40.10         1.93 o                         
   0   9   4        286.03        282.88         4.63 o                         
   1   9   4          0.27          0.46         0.99 o                         
   2   9   4        157.02        155.17         3.17 o                         
   3   9   4          3.09          2.31         1.31 o                         
   4   9   4         58.80         62.37         2.60 o                         
   5   9   4          0.23         -0.02         1.92 o                         
  -4  10   4        103.12         97.35         4.22 o                         
  -3  10   4         22.74         26.57         2.81 o                         
  -2  10   4          1.61          1.57         2.23 o                         
  -1  10   4        168.17        168.37         5.52 o                         
   0  10   4        178.12        192.66         3.77 o                         
   1  10   4         66.44         67.78         2.48 o                         
   2  10   4          9.04         12.30         1.46 o                         
   3  10   4          1.31          0.28         1.62 o                         
   4  10   4          0.73         -0.77         2.07 o                         
  -1  11   4          1.61          0.71         2.44 o                         
   0  11   4         61.50         64.39         2.70 o                         
   1  11   4         33.89         40.51         2.23 o                         
  -9   0   5         20.23         24.53         3.25 o                         
  -7   0   5        233.63        230.72         6.15 o                         
  -5   0   5        202.23        225.99         4.21 o                         
  -3   0   5        158.35        160.66         2.45 o                         
  -1   0   5       1242.99       1258.02        16.35 o                         
   1   0   5        303.21        275.26         3.73 o                         
   3   0   5          2.57          1.46         0.45 o                         
   5   0   5        150.09        187.52         3.82 o                         
   7   0   5        558.91        582.34        13.06 o                         
   9   0   5        128.12        147.01         9.48 o                         
 -10   1   5         41.43         51.43         6.16 o                         
  -9   1   5         22.30         20.59         2.49 o                         
  -8   1   5         63.94         70.33         2.75 o                         
  -7   1   5          2.39          3.71         1.19 o                         
  -6   1   5        100.78        102.07         2.58 o                         
  -5   1   5          3.18          1.71         0.58 o                         
  -4   1   5         32.76         35.49         0.89 o                         
  -3   1   5       2011.61       2320.55        22.15 o                         
  -2   1   5         14.96         11.16         0.53 o                         
  -1   1   5        921.33        968.94        10.08 o                         
   0   1   5      11192.17      11675.69       126.02 o                         
   1   1   5        130.40        130.41         1.58 o                         
   2   1   5       1090.55       1211.55        11.62 o                         
   3   1   5          0.72          1.03         0.31 o                         
   4   1   5       1015.56       1105.36        10.74 o                         
   5   1   5        114.54         94.61         1.92 o                         
   6   1   5        167.87        169.05         3.12 o                         
   7   1   5        133.76        133.79         2.76 o                         
   8   1   5          3.88          3.33         1.65 o                         
   9   1   5         32.37         31.67         2.75 o                         
  -9   2   5         33.53         33.99         2.94 o                         
  -8   2   5        311.49        313.45         6.28 o                         
  -7   2   5        105.85        109.48         2.73 o                         
  -6   2   5          0.84          0.61         0.83 o                         
  -5   2   5         27.72         25.50         1.40 o                         
  -4   2   5        129.64        153.78         2.85 o                         
  -3   2   5        508.03        576.25         5.94 o                         
  -2   2   5         69.27         78.91         1.39 o                         
  -1   2   5        199.46        230.17         2.41 o                         
   0   2   5        368.70        431.76         4.22 o                         
   1   2   5          0.15          0.73         0.20 o                         
   2   2   5        328.73        315.94         4.22 o                         
   3   2   5        248.64        251.22         2.92 o                         
   4   2   5        537.20        535.68         5.90 o                         
   5   2   5        500.45        498.68         5.64 o                         
   6   2   5        161.04        148.14         2.40 o                         
   7   2   5          4.57          6.16         1.26 o                         
   8   2   5         53.84         42.91         2.01 o                         
   9   2   5          0.45          0.59         2.14 o                         
  -9   3   5         47.17         57.18         2.86 o                         
  -8   3   5        395.48        426.48         7.27 o                         
  -7   3   5        303.26        290.15         4.83 o                         
  -6   3   5        338.65        305.29         5.68 o                         
  -5   3   5        154.37        135.92         2.21 o                         
  -4   3   5         64.00         60.15         1.54 o                         
  -3   3   5        125.70        148.78         1.92 o                         
  -2   3   5       1105.22       1257.32        13.77 o                         
  -1   3   5        530.36        561.33         5.70 o                         
   0   3   5       3851.83       4267.17        40.44 o                         
   1   3   5         71.29         76.34         0.84 o                         
   2   3   5          3.17          4.02         0.34 o                         
   3   3   5        195.49        187.23         2.97 o                         
   4   3   5        405.43        397.10         5.01 o                         
   5   3   5        487.74        462.01         5.86 o                         
   6   3   5         75.12         70.39         1.69 o                         
   7   3   5          3.35          2.89         1.22 o                         
   8   3   5         23.40         26.45         1.82 o                         
   9   3   5          0.23          1.07         2.04 o                         
  -9   4   5          2.84          2.23         2.09 o                         
  -8   4   5         22.17         22.86         1.91 o                         
  -7   4   5        266.57        296.83         6.05 o                         
  -6   4   5          1.61          1.07         0.89 o                         
  -5   4   5         27.43         21.03         0.98 o                         
  -4   4   5        225.30        204.56         3.09 o                         
  -3   4   5         41.41         43.90         1.24 o                         
  -2   4   5        118.18        131.97         2.46 o                         
  -1   4   5         24.27         34.69         0.70 o                         
   0   4   5         59.08         46.71         0.88 o                         
   1   4   5          3.71          3.51         0.37 o                         
   2   4   5       1675.72       1841.54        17.64 o                         
   3   4   5         38.39         31.35         1.29 o                         
   4   4   5        523.17        534.45         6.20 o                         
   5   4   5        191.87        188.19         2.71 o                         
   6   4   5          0.35          0.88         0.86 o                         
   7   4   5         57.43         47.79         1.80 o                         
   8   4   5         48.63         47.83         2.17 o                         
   9   4   5         20.71         22.62         2.20 o                         
  -8   5   5         15.78         12.23         2.23 o                         
  -7   5   5         37.43         38.27         2.08 o                         
  -6   5   5         34.70         31.75         1.70 o                         
  -5   5   5         75.34         60.11         2.00 o                         
  -4   5   5          0.07          0.02         0.71 o                         
  -3   5   5        347.51        337.02         4.33 o                         
  -2   5   5        874.64        969.37        10.23 o                         
  -1   5   5          0.23          1.21         0.37 o                         
   0   5   5          5.99          6.17         0.41 o                         
   1   5   5         71.76         61.36         1.31 o                         
   2   5   5          5.33          5.94         0.55 o                         
   3   5   5          3.46          2.03         0.53 o                         
   4   5   5         49.42         48.98         1.55 o                         
   5   5   5        193.92        183.41         2.93 o                         
   6   5   5         26.37         31.52         1.44 o                         
   7   5   5         87.65         88.99         2.46 o                         
   8   5   5          2.82          1.78         1.46 o                         
  -8   6   5        116.40        127.09         4.39 o                         
  -7   6   5         11.80         12.71         1.80 o                         
  -6   6   5        152.26        151.35         4.42 o                         
  -5   6   5        106.34         94.35         2.46 o                         
  -4   6   5          0.00          0.18         0.86 o                         
  -3   6   5        281.50        281.06         5.17 o                         
  -2   6   5         86.05         78.51         1.45 o                         
  -1   6   5          8.01          6.79         0.51 o                         
   0   6   5          2.21          1.04         0.49 o                         
   1   6   5        473.76        478.44         5.94 o                         
   2   6   5          2.58          3.58         0.67 o                         
   3   6   5        104.76        106.30         2.22 o                         
   4   6   5        175.40        166.03         2.66 o                         
   5   6   5        418.00        401.46         5.40 o                         
   6   6   5         33.12         37.97         1.64 o                         
   7   6   5          5.78          5.19         1.44 o                         
   8   6   5         37.07         33.77         2.47 o                         
  -7   7   5         43.86         44.78         2.45 o                         
  -6   7   5         64.61         66.85         2.50 o                         
  -5   7   5        131.43        129.55         2.91 o                         
  -4   7   5          1.56          3.72         1.22 o                         
  -3   7   5        633.55        637.31        10.65 o                         
  -2   7   5        202.97        216.12         3.86 o                         
  -1   7   5         10.36          6.79         0.96 o                         
   0   7   5         61.72         63.26         1.53 o                         
   1   7   5        171.98        155.37         2.61 o                         
   2   7   5         23.49         27.84         1.29 o                         
   3   7   5       1349.09       1400.01        18.83 o                         
   4   7   5         12.17          7.88         1.23 o                         
   5   7   5        136.96        147.34         3.38 o                         
   6   7   5         97.95         90.17         2.42 o                         
   7   7   5          0.51          0.21         1.51 o                         
  -7   8   5        143.91        151.85        11.51 o                         
  -6   8   5          0.65          2.35         1.99 o                         
  -5   8   5          0.02         -0.10         1.60 o                         
  -4   8   5         44.81         39.85         2.11 o                         
  -3   8   5          9.40         12.47         2.08 o                         
  -2   8   5        250.54        256.31         4.56 o                         
  -1   8   5         58.19         70.57         2.30 o                         
   0   8   5          0.02         -0.23         0.78 o                         
   1   8   5         15.41         13.05         1.01 o                         
   2   8   5         36.01         36.81         1.64 o                         
   3   8   5          7.30          5.12         1.11 o                         
   4   8   5        460.68        469.13         7.20 o                         
   5   8   5         11.02         12.26         1.69 o                         
   6   8   5          0.00          1.42         1.94 o                         
  -5   9   5          4.74          1.92         2.03 o                         
  -4   9   5          9.58         11.29         1.77 o                         
  -3   9   5         28.03         26.02         1.69 o                         
  -2   9   5          0.00         -0.59         1.54 o                         
  -1   9   5          0.07         -0.03         1.34 o                         
   0   9   5         79.84         82.33         2.21 o                         
   1   9   5         12.45         12.03         1.26 o                         
   2   9   5        133.46        134.90         2.86 o                         
   3   9   5         12.93         11.93         1.49 o                         
   4   9   5         17.81         19.49         1.90 o                         
   5   9   5          6.33          4.46         2.04 o                         
  -4  10   5        136.48        134.78         7.30 o                         
  -3  10   5         53.84         62.15         2.66 o                         
  -2  10   5         55.14         59.37         5.21 o                         
  -1  10   5          0.29          1.00         2.05 o                         
   0  10   5          4.01          3.42         1.26 o                         
   1  10   5        455.79        497.77         8.19 o                         
   2  10   5         26.33         25.36         1.78 o                         
   3  10   5         49.49         53.41         2.48 o                         
   4  10   5         29.87         35.09         5.60 o                         
  -1  11   5         91.63         98.28         4.94 o                         
   0  11   5         15.28         18.24         1.77 o                         
   1  11   5        384.74        438.51         7.78 o                         
 -10   0   6         90.79        112.91         9.65 o                         
  -8   0   6         22.37         21.67         3.03 o                         
  -6   0   6        334.90        343.62         6.94 o                         
  -4   0   6        224.63        257.99         3.82 o                         
  -2   0   6         27.50         33.76         1.13 o                         
   0   0   6       1093.68       1281.03        15.56 o                         
   2   0   6       4617.57       5059.08        65.32 o                         
   4   0   6        595.92        656.81         8.91 o                         
   6   0   6        558.08        524.33         8.95 o                         
   8   0   6        173.16        174.95         5.72 o                         
  -9   1   6         94.41        102.38         3.85 o                         
  -8   1   6         85.26         91.40         3.02 o                         
  -7   1   6         92.61         93.43         2.49 o                         
  -6   1   6         42.98         38.35         1.89 o                         
  -5   1   6        444.31        483.03         6.34 o                         
  -4   1   6        206.87        224.80         2.66 o                         
  -3   1   6         77.44         72.39         1.02 o                         
  -2   1   6         12.16          6.99         0.38 o                         
  -1   1   6        202.17        205.83         2.40 o                         
   0   1   6       9803.44      10375.03        98.24 o                         
   1   1   6        359.12        359.86         3.70 o                         
   2   1   6        894.90        977.64         9.42 o                         
   3   1   6       2379.06       2695.48        25.70 o                         
   4   1   6        217.87        208.02         2.26 o                         
   5   1   6         23.37         23.49         1.12 o                         
   6   1   6       1014.65       1001.88        12.81 o                         
   7   1   6          0.52          0.21         1.14 o                         
   8   1   6        158.75        162.11         3.84 o                         
   9   1   6          6.73          9.54         2.43 o                         
  -9   2   6          1.21          3.99         3.03 o                         
  -8   2   6          1.21          1.43         1.82 o                         
  -7   2   6        124.14        132.41         2.89 o                         
  -6   2   6        112.15         85.69         2.04 o                         
  -5   2   6          1.25          1.52         0.67 o                         
  -4   2   6         86.55         82.32         1.28 o                         
  -3   2   6          0.22          0.30         0.34 o                         
  -2   2   6        838.67        861.00         8.67 o                         
  -1   2   6         32.25         35.95         0.57 o                         
   0   2   6       4182.63       4673.35        48.11 o                         
   1   2   6        576.95        578.56         5.86 o                         
   2   2   6         43.28         30.65         0.66 o                         
   3   2   6         62.47         66.59         1.20 o                         
   4   2   6         26.07         27.13         1.10 o                         
   5   2   6        976.80       1019.05        11.51 o                         
   6   2   6        102.55        103.78         2.09 o                         
   7   2   6        130.06        122.61         2.89 o                         
   8   2   6         13.21         16.34         1.75 o                         
   9   2   6        110.65        132.23         4.36 o                         
  -9   3   6          0.01         -0.25         2.03 o                         
  -8   3   6          7.70          9.97         1.70 o                         
  -7   3   6        262.07        250.56         5.04 o                         
  -6   3   6          0.33          0.26         0.89 o                         
  -5   3   6        159.81        154.83         2.58 o                         
  -4   3   6          0.00          0.42         0.51 o                         
  -3   3   6        548.26        542.32         5.63 o                         
  -2   3   6          7.21          6.68         0.42 o                         
  -1   3   6        457.93        487.12         4.99 o                         
   0   3   6        856.62       1014.05         9.39 o                         
   1   3   6         27.64         27.11         0.50 o                         
   2   3   6         45.20         47.13         0.99 o                         
   3   3   6         23.22         25.70         0.68 o                         
   4   3   6          3.09          0.53         0.56 o                         
   5   3   6        423.09        402.45         5.52 o                         
   6   3   6         54.96         46.45         1.48 o                         
   7   3   6          2.93          4.81         1.26 o                         
   8   3   6        176.66        179.21         4.96 o                         
   9   3   6          0.10          1.21         2.09 o                         
  -9   4   6          1.36          0.43         2.10 o                         
  -8   4   6          4.94          4.40         1.66 o                         
  -7   4   6         18.15         14.17         1.41 o                         
  -6   4   6          0.03          0.43         0.89 o                         
  -5   4   6         15.20          8.22         0.82 o                         
  -4   4   6         94.12         90.44         1.76 o                         
  -3   4   6        965.13       1008.24        11.85 o                         
  -2   4   6        584.79        612.87         6.58 o                         
  -1   4   6        983.01       1119.16        11.22 o                         
   0   4   6       1546.06       1757.04        19.17 o                         
   1   4   6         72.23         85.28         1.38 o                         
   2   4   6         15.36         14.88         0.52 o                         
   3   4   6        513.87        522.82         5.99 o                         
   4   4   6        386.25        394.49         5.01 o                         
   5   4   6        176.88        166.47         2.50 o                         
   6   4   6        135.59        118.79         2.22 o                         
   7   4   6         28.74         27.34         1.58 o                         
   8   4   6         61.50         64.44         3.18 o                         
   9   4   6          0.14         -0.97         1.88 o                         
  -8   5   6         11.63         13.67         2.22 o                         
  -7   5   6          6.88          5.64         1.63 o                         
  -6   5   6          3.20          4.66         1.27 o                         
  -5   5   6        468.19        442.42         7.09 o                         
  -4   5   6         10.11          4.77         0.85 o                         
  -3   5   6         10.66         13.06         0.78 o                         
  -2   5   6        183.60        193.09         3.36 o                         
  -1   5   6        247.40        256.96         3.31 o                         
   0   5   6         26.99         31.35         0.73 o                         
   1   5   6         50.81         45.45         1.07 o                         
   2   5   6        262.27        275.02         3.63 o                         
   3   5   6         58.80         45.92         1.24 o                         
   4   5   6        196.38        185.26         2.97 o                         
   5   5   6         78.13         68.87         1.77 o                         
   6   5   6         95.03         91.53         2.20 o                         
   7   5   6         69.96         61.45         2.15 o                         
   8   5   6         47.29         41.32         2.47 o                         
  -8   6   6         38.19         39.38         2.85 o                         
  -7   6   6         36.89         36.06         2.17 o                         
  -6   6   6          6.71          9.21         1.42 o                         
  -5   6   6        163.16        148.10         3.15 o                         
  -4   6   6       1004.56        985.50        14.50 o                         
  -3   6   6         90.42         85.00         1.61 o                         
  -2   6   6       1866.80       1940.42        25.57 o                         
  -1   6   6        213.09        227.45         3.09 o                         
   0   6   6        549.06        568.99         6.93 o                         
   1   6   6        330.64        366.82         5.02 o                         
   2   6   6        552.90        576.42         7.13 o                         
   3   6   6         13.43          9.07         0.95 o                         
   4   6   6          9.61          7.96         0.85 o                         
   5   6   6          8.69         10.08         1.05 o                         
   6   6   6        112.19        103.96         2.73 o                         
   7   6   6          0.88          0.15         1.42 o                         
   8   6   6         34.39         29.29         2.79 o                         
  -7   7   6        145.15        135.32         3.77 o                         
  -6   7   6          0.68          0.91         1.41 o                         
  -5   7   6          6.00          5.21         1.22 o                         
  -4   7   6         24.53         17.25         1.51 o                         
  -3   7   6         44.49         40.06         1.81 o                         
  -2   7   6        178.48        168.93         3.25 o                         
  -1   7   6        374.13        384.15         5.69 o                         
   0   7   6          9.64         11.05         0.83 o                         
   1   7   6        314.46        319.92         4.57 o                         
   2   7   6         42.97         37.56         1.45 o                         
   3   7   6        795.85        810.68        12.17 o                         
   4   7   6        717.25        732.48        10.43 o                         
   5   7   6        331.36        321.68         4.86 o                         
   6   7   6          4.81          6.21         1.36 o                         
   7   7   6         17.56         19.01         1.78 o                         
  -6   8   6          0.75          0.72         2.12 o                         
  -5   8   6         39.43         31.71         2.22 o                         
  -4   8   6          2.83          2.35         1.44 o                         
  -3   8   6         70.31         62.06         2.33 o                         
  -2   8   6         38.91         42.03         1.57 o                         
  -1   8   6        126.72        121.04         2.49 o                         
   0   8   6         50.99         49.12         1.62 o                         
   1   8   6        199.97        183.23         3.13 o                         
   2   8   6         36.79         33.63         1.54 o                         
   3   8   6        130.25        117.83         2.73 o                         
   4   8   6         33.69         34.11         1.88 o                         
   5   8   6          8.97          8.12         1.71 o                         
   6   8   6        204.08        226.83         5.37 o                         
  -5   9   6          0.00          0.64         2.00 o                         
  -4   9   6          0.84          0.01         1.63 o                         
  -3   9   6          0.97          1.68         1.36 o                         
  -2   9   6         22.64         23.20         1.53 o                         
  -1   9   6         44.94         47.16         2.06 o                         
   0   9   6         16.41         16.54         1.25 o                         
   1   9   6          7.67          6.25         1.12 o                         
   2   9   6         81.01         83.12         2.28 o                         
   3   9   6          0.21          0.32         1.37 o                         
   4   9   6        117.37        123.04         3.42 o                         
   5   9   6         13.15         13.08         2.17 o                         
  -4  10   6         11.60         10.76         2.68 o                         
  -3  10   6         49.10         50.12         2.51 o                         
  -2  10   6          5.69          8.10         2.15 o                         
  -1  10   6          8.23          6.55         2.12 o                         
   0  10   6         75.01         71.26         2.88 o                         
   1  10   6        383.29        403.47         6.90 o                         
   2  10   6         91.04         90.93         2.89 o                         
   3  10   6         30.84         32.05         2.20 o                         
   4  10   6         17.22         17.61         3.35 o                         
  -1  11   6          8.38         11.52         3.79 o                         
   0  11   6         12.65          7.81         1.61 o                         
   1  11   6        249.82        275.22         5.57 o                         
  -9   0   7         11.96          7.50         3.45 o                         
  -7   0   7        206.33        229.27         9.53 o                         
  -5   0   7          1.53          0.20         0.83 o                         
  -3   0   7         28.96         14.64         0.75 o                         
  -1   0   7        530.84        501.96         6.67 o                         
   1   0   7        135.87        125.24         1.87 o                         
   3   0   7       4397.66       5175.34        66.95 o                         
   5   0   7          7.31          2.06         0.97 o                         
   7   0   7        113.42        110.19         4.21 o                         
   9   0   7         82.20         70.43         4.67 o                         
  -9   1   7          3.27          2.85         2.22 o                         
  -8   1   7         13.38         13.97         1.98 o                         
  -7   1   7         56.37         57.34         2.09 o                         
  -6   1   7        149.54        141.92         2.45 o                         
  -5   1   7         35.48         30.54         0.95 o                         
  -4   1   7       1120.30       1209.09        12.77 o                         
  -3   1   7        212.76        235.24         2.53 o                         
  -2   1   7         61.25         52.53         0.77 o                         
  -1   1   7        688.34        722.23         7.61 o                         
   0   1   7       1217.61       1281.09        12.74 o                         
   1   1   7       1018.95       1049.98         9.71 o                         
   2   1   7        508.56        517.69         4.93 o                         
   3   1   7        823.42        973.18         9.12 o                         
   4   1   7          8.17          8.17         0.51 o                         
   5   1   7        158.76        141.28         2.06 o                         
   6   1   7        857.92        853.55        11.06 o                         
   7   1   7         21.58         23.34         1.57 o                         
   8   1   7        117.64        112.74         3.35 o                         
   9   1   7         37.23         42.56         2.92 o                         
  -9   2   7          5.91          2.29         2.54 o                         
  -8   2   7         40.89         38.82         2.24 o                         
  -7   2   7        772.93        784.02        13.35 o                         
  -6   2   7         20.04         26.35         1.30 o                         
  -5   2   7        130.90        114.62         2.14 o                         
  -4   2   7        178.41        183.46         2.50 o                         
  -3   2   7        216.42        260.24         3.86 o                         
  -2   2   7        598.11        661.88         6.47 o                         
  -1   2   7        694.72        791.70         8.75 o                         
   0   2   7       1403.84       1536.20        16.73 o                         
   1   2   7         96.56         90.75         1.19 o                         
   2   2   7         43.85         50.54         0.86 o                         
   3   2   7        384.74        363.96         3.75 o                         
   4   2   7         12.31          8.11         0.64 o                         
   5   2   7         68.21         58.47         1.46 o                         
   6   2   7         93.98         95.10         2.30 o                         
   7   2   7          1.72          2.57         1.24 o                         
   8   2   7         75.05         86.02         3.05 o                         
   9   2   7         22.89         26.82         2.77 o                         
  -9   3   7          2.59          0.98         2.23 o                         
  -8   3   7          4.16          5.40         1.69 o                         
  -7   3   7         24.31         39.44         1.82 o                         
  -6   3   7         98.04         87.28         2.42 o                         
  -5   3   7         46.55         39.75         1.29 o                         
  -4   3   7         28.01         37.42         1.01 o                         
  -3   3   7        389.07        433.92         4.58 o                         
  -2   3   7       3165.88       3661.04        34.76 o                         
  -1   3   7       3732.02       4212.93        43.44 o                         
   0   3   7       2281.59       2595.89        24.68 o                         
   1   3   7       2919.45       3268.48        28.89 o                         
   2   3   7          2.23          3.07         0.35 o                         
   3   3   7         19.72         19.74         0.89 o                         
   4   3   7        255.39        265.47         3.56 o                         
   5   3   7        554.01        565.42         7.05 o                         
   6   3   7        283.03        271.70         3.92 o                         
   7   3   7          5.22          3.54         1.22 o                         
   8   3   7          2.19          1.04         1.48 o                         
   9   3   7         18.26         18.11         2.33 o                         
  -9   4   7        118.94        143.45         4.47 o                         
  -8   4   7        229.01        252.94         5.48 o                         
  -7   4   7          0.05          0.26         1.26 o                         
  -6   4   7         50.19         47.97         1.71 o                         
  -5   4   7         75.90         68.23         1.64 o                         
  -4   4   7          3.94          7.74         0.48 o                         
  -3   4   7         10.76          6.99         0.61 o                         
  -2   4   7       1803.17       1923.87        20.03 o                         
  -1   4   7       3048.66       3382.98        33.47 o                         
   0   4   7          3.83          3.25         0.29 o                         
   1   4   7        190.04        203.74         2.60 o                         
   2   4   7          4.24          2.26         0.42 o                         
   3   4   7         44.78         52.54         1.01 o                         
   4   4   7         44.42         46.30         1.22 o                         
   5   4   7          8.68          6.74         0.81 o                         
   6   4   7         87.19         92.63         2.72 o                         
   7   4   7         23.04         19.28         1.46 o                         
   8   4   7         17.26         20.11         1.73 o                         
   9   4   7          1.82          0.75         2.00 o                         
  -8   5   7         30.22         33.79         2.67 o                         
  -7   5   7         16.05         12.46         1.85 o                         
  -6   5   7         42.73         39.30         1.95 o                         
  -5   5   7        181.23        173.37         3.48 o                         
  -4   5   7          5.67          5.19         0.92 o                         
  -3   5   7       1177.74       1219.18        16.28 o                         
  -2   5   7         57.48         50.67         1.53 o                         
  -1   5   7          7.82          6.85         0.55 o                         
   0   5   7        207.88        228.27         3.26 o                         
   1   5   7          9.33          6.77         0.61 o                         
   2   5   7        158.86        155.03         2.32 o                         
   3   5   7        534.14        565.28         7.37 o                         
   4   5   7        808.45        807.25        10.39 o                         
   5   5   7          2.68          1.62         0.93 o                         
   6   5   7         12.83         11.76         0.95 o                         
   7   5   7          0.65          0.03         1.04 o                         
   8   5   7         43.41         48.34         2.75 o                         
  -8   6   7          1.03          0.39         2.25 o                         
  -7   6   7         40.60         38.59         2.21 o                         
  -6   6   7          2.28          1.12         1.32 o                         
  -5   6   7        231.62        226.95         4.24 o                         
  -4   6   7         54.53         49.75         1.87 o                         
  -3   6   7        540.82        527.80         7.96 o                         
  -2   6   7        362.48        350.54         5.63 o                         
  -1   6   7        253.33        251.91         3.62 o                         
   0   6   7          0.65         -0.14         0.60 o                         
   1   6   7        302.99        290.20         4.13 o                         
   2   6   7        128.32        136.44         2.50 o                         
   3   6   7         39.12         40.43         1.67 o                         
   4   6   7        358.97        361.13         5.10 o                         
   5   6   7        538.16        533.69         6.93 o                         
   6   6   7          0.04          0.06         1.14 o                         
   7   6   7        169.32        173.80         3.47 o                         
   8   6   7          3.60          4.02         2.16 o                         
  -7   7   7        121.21        133.46         3.88 o                         
  -6   7   7         13.89         13.12         1.64 o                         
  -5   7   7         15.40         18.89         1.41 o                         
  -4   7   7         83.91         85.01         2.74 o                         
  -3   7   7         51.17         45.51         1.93 o                         
  -2   7   7        115.52        120.75         2.60 o                         
  -1   7   7        808.82        820.20        11.30 o                         
   0   7   7        270.49        265.39         3.94 o                         
   1   7   7        194.25        197.91         3.76 o                         
   2   7   7          3.73          3.49         0.95 o                         
   3   7   7         73.73         70.95         2.15 o                         
   4   7   7        151.81        153.03         3.29 o                         
   5   7   7         30.48         26.69         1.64 o                         
   6   7   7        105.36        104.43         2.77 o                         
   7   7   7        105.59        108.76         3.12 o                         
  -6   8   7          2.54          8.84         2.27 o                         
  -5   8   7          0.11          0.27         1.69 o                         
  -4   8   7          0.22          0.57         1.38 o                         
  -3   8   7         13.31         11.27         1.34 o                         
  -2   8   7          6.07          6.05         1.03 o                         
  -1   8   7        443.43        418.28         6.31 o                         
   0   8   7        122.45        111.24         2.56 o                         
   1   8   7          0.14          0.31         0.90 o                         
   2   8   7         27.71         27.43         1.46 o                         
   3   8   7         57.66         60.85         2.29 o                         
   4   8   7         37.72         38.66         1.94 o                         
   5   8   7         24.76         25.41         1.92 o                         
   6   8   7         24.80         24.99         2.29 o                         
  -5   9   7         11.08          4.83         2.08 o                         
  -4   9   7          0.59          0.53         1.65 o                         
  -3   9   7         36.41         32.77         2.01 o                         
  -2   9   7         33.87         33.30         1.73 o                         
  -1   9   7         76.62         81.68         2.30 o                         
   0   9   7         49.03         52.36         1.91 o                         
   1   9   7          0.40          0.42         1.19 o                         
   2   9   7          9.30          7.42         1.34 o                         
   3   9   7          4.46          3.53         1.41 o                         
   4   9   7         14.85         16.36         1.77 o                         
   5   9   7         13.06         10.20         2.13 o                         
  -4  10   7         16.61         20.11         3.47 o                         
  -3  10   7         93.32        107.80         4.34 o                         
  -2  10   7         29.45         31.47         2.59 o                         
  -1  10   7         83.92         85.41         2.63 o                         
   0  10   7        128.35        136.22         3.26 o                         
   1  10   7          0.08         -0.40         1.48 o                         
   2  10   7          6.48          5.96         1.60 o                         
   3  10   7         16.82         18.90         2.07 o                         
   4  10   7         19.93         20.96         3.51 o                         
   0  11   7         31.35         35.24         2.98 o                         
  -8   0   8         12.49         12.15         4.16 o                         
  -6   0   8        138.52        131.52         3.16 o                         
  -4   0   8       2636.71       3094.30        40.23 o                         
  -2   0   8       1776.34       1865.83        24.29 o                         
   0   0   8          6.34          8.92         0.41 o                         
   2   0   8        250.70        264.36         3.73 o                         
   4   0   8         29.01         41.16         1.74 o                         
   6   0   8          4.26          2.85         1.59 o                         
   8   0   8        171.23        192.75         6.11 o                         
  -9   1   8          2.82          0.66         2.95 o                         
  -8   1   8          8.41          9.16         1.85 o                         
  -7   1   8        118.98        104.69         3.03 o                         
  -6   1   8          1.77          0.55         0.86 o                         
  -5   1   8        140.74        140.70         2.71 o                         
  -4   1   8         73.27         65.31         1.24 o                         
  -3   1   8       1035.83       1134.58        10.60 o                         
  -2   1   8        449.14        489.04         5.03 o                         
  -1   1   8          0.89          2.09         0.29 o                         
   0   1   8        112.77        142.95         1.78 o                         
   1   1   8        434.27        479.49         4.55 o                         
   2   1   8       1005.55       1128.78        10.90 o                         
   3   1   8          0.41          0.12         0.37 o                         
   4   1   8         37.42         36.29         1.18 o                         
   5   1   8         38.68         39.74         1.25 o                         
   6   1   8        233.03        241.87         3.81 o                         
   7   1   8         89.88         79.38         2.45 o                         
   8   1   8          0.85         -1.52         1.79 o                         
   9   1   8        106.96        133.03         4.53 o                         
  -9   2   8         17.38         13.21         2.70 o                         
  -8   2   8          8.46         10.21         1.89 o                         
  -7   2   8         14.26         20.12         1.52 o                         
  -6   2   8        132.45        137.04         2.93 o                         
  -5   2   8          4.65          4.02         0.70 o                         
  -4   2   8          0.87          1.21         0.51 o                         
  -3   2   8          0.17          0.11         0.38 o                         
  -2   2   8         57.18         63.96         1.31 o                         
  -1   2   8       1281.41       1443.79        15.79 o                         
   0   2   8        288.86        333.62         3.65 o                         
   1   2   8         88.94         86.45         1.17 o                         
   2   2   8        932.24       1031.29        10.39 o                         
   3   2   8        425.59        441.02         4.66 o                         
   4   2   8         37.90         33.24         1.00 o                         
   5   2   8          0.46         -0.43         0.68 o                         
   6   2   8        537.61        510.11         7.46 o                         
   7   2   8         24.60         22.49         1.57 o                         
   8   2   8         10.67          8.09         1.77 o                         
   9   2   8         11.33          7.30         2.41 o                         
  -9   3   8         26.39         24.47         2.86 o                         
  -8   3   8         16.01         17.96         1.93 o                         
  -7   3   8        477.66        505.14         7.57 o                         
  -6   3   8        162.88        146.60         2.73 o                         
  -5   3   8        102.14         94.48         1.95 o                         
  -4   3   8         61.40         64.35         1.56 o                         
  -3   3   8        835.77        905.24         9.20 o                         
  -2   3   8        443.02        480.17         4.78 o                         
  -1   3   8       2158.89       2524.26        24.02 o                         
   0   3   8        317.54        337.86         3.41 o                         
   1   3   8       2499.10       2820.78        26.85 o                         
   2   3   8        113.33        126.02         1.56 o                         
   3   3   8        697.98        722.99         8.63 o                         
   4   3   8         30.65         24.84         1.37 o                         
   5   3   8          7.28          6.84         0.82 o                         
   6   3   8         22.56         32.31         1.33 o                         
   7   3   8          8.68          9.57         1.34 o                         
   8   3   8          9.84         11.07         1.68 o                         
   9   3   8          0.66          1.06         2.17 o                         
  -9   4   8         14.25         13.18         2.41 o                         
  -8   4   8        503.81        515.57         9.28 o                         
  -7   4   8          4.55          4.11         1.36 o                         
  -6   4   8        104.46        106.42         2.67 o                         
  -5   4   8          2.04          3.19         0.77 o                         
  -4   4   8        571.88        561.59         7.30 o                         
  -3   4   8          0.23          0.90         0.63 o                         
  -2   4   8        445.75        491.03         7.52 o                         
  -1   4   8         26.81         24.61         0.87 o                         
   0   4   8         88.78         82.73         1.37 o                         
   1   4   8       1069.88       1182.98        10.61 o                         
   2   4   8        121.09        132.72         2.05 o                         
   3   4   8        466.30        480.34         5.59 o                         
   4   4   8        354.30        358.52         4.65 o                         
   5   4   8          0.93          0.17         0.73 o                         
   6   4   8        125.99        126.11         2.45 o                         
   7   4   8          0.11         -0.76         1.21 o                         
   8   4   8          2.59          2.53         1.58 o                         
   9   4   8         14.26         20.05         2.73 o                         
  -8   5   8        114.29        117.50         4.17 o                         
  -7   5   8          3.28          2.50         1.73 o                         
  -6   5   8          1.96          0.17         1.25 o                         
  -5   5   8         13.73          9.67         1.18 o                         
  -4   5   8        456.77        470.82         7.34 o                         
  -3   5   8          0.68         -0.61         0.69 o                         
  -2   5   8        105.80        114.26         1.92 o                         
  -1   5   8         98.15         91.56         2.19 o                         
   0   5   8         60.57         60.83         1.35 o                         
   1   5   8        255.70        275.75         5.26 o                         
   2   5   8        239.16        257.94         3.47 o                         
   3   5   8          5.25          4.99         0.70 o                         
   4   5   8        161.79        159.23         2.71 o                         
   5   5   8         99.69         94.99         1.88 o                         
   6   5   8         88.83         84.47         1.91 o                         
   7   5   8         86.06         90.87         2.23 o                         
   8   5   8          2.54          3.21         1.56 o                         
  -8   6   8         96.35         94.10         4.04 o                         
  -7   6   8          6.11          2.95         1.74 o                         
  -6   6   8          6.22          2.25         1.38 o                         
  -5   6   8          7.39          8.74         1.29 o                         
  -4   6   8         16.78         20.28         1.70 o                         
  -3   6   8       1726.63       1718.40        22.75 o                         
  -2   6   8         36.43         38.78         1.50 o                         
  -1   6   8        222.53        210.36         3.44 o                         
   0   6   8        229.90        238.28         3.53 o                         
   1   6   8        301.48        284.80         4.09 o                         
   2   6   8        799.26        817.80        11.25 o                         
   3   6   8          1.85          2.10         0.96 o                         
   4   6   8        897.91        925.33        12.66 o                         
   5   6   8        268.35        270.89         4.05 o                         
   6   6   8         46.65         40.57         1.93 o                         
   7   6   8          5.14          3.30         1.53 o                         
   8   6   8        119.21        130.62         4.73 o                         
  -7   7   8         86.73        102.24         3.58 o                         
  -6   7   8          0.03         -1.46         1.46 o                         
  -5   7   8         75.66         65.94         2.24 o                         
  -4   7   8          9.35          9.02         0.98 o                         
  -3   7   8        131.12        131.10         3.19 o                         
  -2   7   8        229.82        228.04         4.44 o                         
  -1   7   8        169.60        160.31         2.96 o                         
   0   7   8        278.13        279.47         4.42 o                         
   1   7   8         73.39         74.57         1.82 o                         
   2   7   8          2.20          1.67         0.92 o                         
   3   7   8         78.75         81.66         2.35 o                         
   4   7   8         20.80         18.36         1.51 o                         
   5   7   8         58.08         57.82         1.76 o                         
   6   7   8         27.02         26.11         1.64 o                         
   7   7   8         74.06         75.46         2.70 o                         
  -6   8   8         16.28         15.44         2.42 o                         
  -5   8   8         36.00         37.34         2.44 o                         
  -4   8   8          9.71          8.11         1.55 o                         
  -3   8   8         23.43         19.91         1.54 o                         
  -2   8   8         25.19         22.45         1.33 o                         
  -1   8   8         58.13         58.31         2.26 o                         
   0   8   8         16.09         22.94         1.36 o                         
   1   8   8         14.71         13.42         1.15 o                         
   2   8   8         44.43         50.42         2.09 o                         
   3   8   8         28.93         30.41         2.44 o                         
   4   8   8        222.64        224.59         4.27 o                         
   5   8   8        248.96        241.35         4.68 o                         
   6   8   8         14.99         14.26         2.26 o                         
  -5   9   8          0.44          0.26         2.08 o                         
  -4   9   8          2.39          0.67         1.72 o                         
  -3   9   8          0.22         -0.43         1.46 o                         
  -2   9   8        132.16        133.96         3.24 o                         
  -1   9   8         17.97         19.73         1.68 o                         
   0   9   8         14.42         18.42         1.36 o                         
   1   9   8         20.52         18.11         1.48 o                         
   2   9   8          1.72          1.59         1.36 o                         
   3   9   8         93.14         98.84         3.10 o                         
   4   9   8          7.12          5.08         1.73 o                         
   5   9   8          8.99          8.89         2.08 o                         
  -4  10   8          1.39          3.22         2.88 o                         
  -3  10   8          0.05         -0.27         1.68 o                         
  -2  10   8          6.80         10.09         1.60 o                         
  -1  10   8         49.23         45.73         2.07 o                         
   0  10   8         17.72         16.99         1.57 o                         
   1  10   8         21.39         20.76         1.73 o                         
   2  10   8          2.07          0.63         1.68 o                         
   3  10   8         11.44         12.55         2.04 o                         
  -9   0   9         50.80         40.15         4.43 o                         
  -7   0   9         71.64         65.03         3.38 o                         
  -5   0   9         19.04         21.02         1.19 o                         
  -3   0   9          0.22          1.58         0.57 o                         
  -1   0   9        406.70        430.78         5.82 o                         
   1   0   9          0.17          1.04         0.42 o                         
   3   0   9        130.78        127.45         2.19 o                         
   5   0   9        533.17        487.11         8.54 o                         
   7   0   9         96.94         73.53         6.05 o                         
   9   0   9        306.55        372.71        10.05 o                         
  -9   1   9         22.53         24.87         2.97 o                         
  -8   1   9        160.59        190.81         5.33 o                         
  -7   1   9        146.87        133.17         3.60 o                         
  -6   1   9          5.64          6.89         0.99 o                         
  -5   1   9         28.52         24.85         0.93 o                         
  -4   1   9       1702.23       1877.34        18.08 o                         
  -3   1   9         83.33         77.78         1.76 o                         
  -2   1   9        352.53        392.09         3.95 o                         
  -1   1   9       1421.33       1546.26        15.41 o                         
   0   1   9        929.34       1056.88         9.17 o                         
   1   1   9        731.36        771.60         7.22 o                         
   2   1   9        957.78        985.59         9.21 o                         
   3   1   9        128.75        145.65         1.67 o                         
   4   1   9         32.82         49.76         1.02 o                         
   5   1   9          0.31          0.67         0.71 o                         
   6   1   9          6.58          8.26         1.10 o                         
   7   1   9         19.32         17.87         1.56 o                         
   8   1   9         12.45         15.42         2.14 o                         
   9   1   9          0.18          0.47         2.34 o                         
  -9   2   9          0.55          2.83         2.63 o                         
  -8   2   9         82.07         75.12         3.94 o                         
  -7   2   9          0.04          0.25         1.28 o                         
  -6   2   9        289.29        258.10         4.47 o                         
  -5   2   9        128.97        126.53         2.04 o                         
  -4   2   9         20.00         27.69         0.90 o                         
  -3   2   9          0.89          0.31         0.39 o                         
  -2   2   9         76.91         78.15         1.15 o                         
  -1   2   9       1776.46       2036.81        22.20 o                         
   0   2   9        128.08        144.16         1.75 o                         
   1   2   9       1275.05       1414.16        14.12 o                         
   2   2   9        243.25        266.74         3.05 o                         
   3   2   9         13.38          7.17         0.51 o                         
   4   2   9         21.89         20.90         1.29 o                         
   5   2   9        121.34        113.26         2.22 o                         
   6   2   9         95.65        107.83         2.49 o                         
   7   2   9         70.08         69.78         2.35 o                         
   8   2   9          0.70          0.50         1.69 o                         
   9   2   9         50.73         54.16         3.81 o                         
  -9   3   9          2.20          2.80         2.54 o                         
  -8   3   9         32.14         35.65         2.30 o                         
  -7   3   9         10.17          8.28         1.43 o                         
  -6   3   9        402.01        363.79         5.61 o                         
  -5   3   9        268.02        268.79         3.95 o                         
  -4   3   9          2.23          0.85         0.59 o                         
  -3   3   9         63.28         65.78         1.33 o                         
  -2   3   9        251.81        287.80         2.99 o                         
  -1   3   9        882.98        942.78         9.13 o                         
   0   3   9         27.30         29.58         0.86 o                         
   1   3   9        611.36        630.53         6.21 o                         
   2   3   9        286.80        284.14         3.11 o                         
   3   3   9        252.82        269.62         3.34 o                         
   4   3   9        110.95        113.50         1.93 o                         
   5   3   9         87.61         72.94         1.82 o                         
   6   3   9        686.67        669.96         8.90 o                         
   7   3   9         86.04         71.21         2.37 o                         
   8   3   9          0.05          0.57         1.57 o                         
   9   3   9         22.65         16.14         2.36 o                         
  -9   4   9        116.99        144.90         5.88 o                         
  -8   4   9         24.91         27.22         2.20 o                         
  -7   4   9        131.85        141.03         3.29 o                         
  -6   4   9        328.87        301.73         4.85 o                         
  -5   4   9         14.96         18.35         1.12 o                         
  -4   4   9        396.89        368.42         4.69 o                         
  -3   4   9         60.79         60.76         2.53 o                         
  -2   4   9          6.40          6.67         0.86 o                         
  -1   4   9        478.20        511.78         5.55 o                         
   0   4   9        618.24        688.68         8.17 o                         
   1   4   9         25.33         30.18         0.63 o                         
   2   4   9         27.44         27.24         1.03 o                         
   3   4   9         61.06         63.72         1.43 o                         
   4   4   9         82.78         75.48         1.56 o                         
   5   4   9        315.04        319.69         5.04 o                         
   6   4   9        153.17        149.91         2.56 o                         
   7   4   9         39.91         33.67         1.75 o                         
   8   4   9          0.33         -0.12         1.57 o                         
   9   4   9         22.15         22.72         3.47 o                         
  -8   5   9          7.34          5.19         2.29 o                         
  -7   5   9        138.66        139.73         4.01 o                         
  -6   5   9        123.98        125.03         3.10 o                         
  -5   5   9         75.91         75.87         2.34 o                         
  -4   5   9         36.08         39.18         1.79 o                         
  -3   5   9        197.39        201.40         3.31 o                         
  -2   5   9         47.99         46.53         1.39 o                         
  -1   5   9        563.22        555.81         7.13 o                         
   0   5   9        102.70        112.59         1.97 o                         
   1   5   9        227.54        224.05         3.28 o                         
   2   5   9          0.52          0.45         0.70 o                         
   3   5   9        896.21        910.56        11.53 o                         
   4   5   9        436.06        427.84         5.87 o                         
   5   5   9         20.91         17.50         1.01 o                         
   6   5   9        137.44        130.80         2.41 o                         
   7   5   9          0.32         -0.56         1.15 o                         
   8   5   9         58.01         59.65         2.49 o                         
  -8   6   9          3.38          2.85         3.42 o                         
  -7   6   9          1.94          3.00         1.81 o                         
  -6   6   9         10.38          8.31         1.51 o                         
  -5   6   9         63.72         65.33         2.23 o                         
  -4   6   9         88.60         88.47         2.31 o                         
  -3   6   9       1013.35       1019.79        13.80 o                         
  -2   6   9        168.04        160.63         3.10 o                         
  -1   6   9        616.22        628.87         8.80 o                         
   0   6   9         11.23          9.47         0.86 o                         
   1   6   9        939.38        955.85        12.14 o                         
   2   6   9          1.63          1.41         0.82 o                         
   3   6   9       1714.47       1747.82        25.12 o                         
   4   6   9         40.12         37.09         1.59 o                         
   5   6   9          1.79          0.92         1.07 o                         
   6   6   9         62.37         64.88         2.41 o                         
   7   6   9         71.83         74.22         2.95 o                         
   8   6   9          2.39          2.19         3.08 o                         
  -7   7   9          1.71          2.75         1.97 o                         
  -6   7   9          4.46          4.72         1.62 o                         
  -5   7   9        140.81        126.39         3.30 o                         
  -4   7   9         10.09          7.85         1.05 o                         
  -3   7   9          4.13          3.85         1.22 o                         
  -2   7   9          3.68          3.58         1.01 o                         
  -1   7   9         11.95         10.63         1.02 o                         
   0   7   9        186.64        194.17         3.42 o                         
   1   7   9        129.14        124.15         2.56 o                         
   2   7   9         23.49         25.11         1.31 o                         
   3   7   9          2.18          3.53         1.16 o                         
   4   7   9        142.86        159.56         3.52 o                         
   5   7   9         43.11         42.51         1.55 o                         
   6   7   9         78.28         74.92         2.44 o                         
   7   7   9         11.53          8.54         1.90 o                         
  -6   8   9         23.98         22.30         1.99 o                         
  -5   8   9          4.94          4.92         1.90 o                         
  -4   8   9          3.29          1.20         1.45 o                         
  -3   8   9        117.42        110.04         3.17 o                         
  -2   8   9        326.70        336.83         5.43 o                         
  -1   8   9        210.04        220.24         6.07 o                         
   0   8   9        248.92        247.87         4.45 o                         
   1   8   9         10.97          8.11         1.18 o                         
   2   8   9         32.49         29.41         1.68 o                         
   3   8   9          7.90          6.52         1.41 o                         
   4   8   9         73.74         69.85         2.75 o                         
   5   8   9         17.22         14.34         1.81 o                         
   6   8   9         39.54         35.57         2.53 o                         
  -5   9   9          0.66         -0.64         2.19 o                         
  -4   9   9         27.96         30.91         2.38 o                         
  -3   9   9          3.02          4.27         1.53 o                         
  -2   9   9         22.09         21.97         1.59 o                         
  -1   9   9         39.08         44.77         1.97 o                         
   0   9   9        277.72        257.42         4.50 o                         
   1   9   9         30.31         33.86         2.07 o                         
   2   9   9          0.00         -0.30         1.39 o                         
   3   9   9        114.51        113.29         3.29 o                         
   4   9   9          0.60          0.17         1.78 o                         
   5   9   9        121.81        128.66         4.44 o                         
  -3  10   9          0.87          0.37         1.77 o                         
  -2  10   9          4.74          5.01         1.59 o                         
  -1  10   9          1.98          2.68         1.49 o                         
   0  10   9         14.39         15.24         2.28 o                         
   1  10   9          8.12         10.47         1.72 o                         
   2  10   9          5.70          5.93         1.73 o                         
   3  10   9        114.23        123.98         3.86 o                         
  -8   0  10          4.51          3.51         2.77 o                         
  -6   0  10          3.22          2.77         1.24 o                         
  -4   0  10        681.23        720.85         9.84 o                         
  -2   0  10        110.49        109.00         1.81 o                         
   0   0  10       4156.26       4579.39        55.36 o                         
   2   0  10       1577.07       1814.00        23.70 o                         
   4   0  10        131.15        114.39         2.89 o                         
   6   0  10          4.54          3.58         1.69 o                         
   8   0  10        234.21        253.81        11.42 o                         
  -9   1  10         19.83         23.30         2.90 o                         
  -8   1  10         33.90         33.77         2.67 o                         
  -7   1  10         93.52         86.33         3.76 o                         
  -6   1  10         37.89         39.31         1.55 o                         
  -5   1  10          7.62          6.31         0.76 o                         
  -4   1  10        202.56        214.19         2.63 o                         
  -3   1  10        368.16        403.61         4.31 o                         
  -2   1  10        168.57        180.01         1.92 o                         
  -1   1  10        144.69        146.90         1.79 o                         
   0   1  10        176.77        188.60         1.82 o                         
   1   1  10          8.44          7.89         0.37 o                         
   2   1  10       1325.33       1521.46        14.10 o                         
   3   1  10          1.72          1.83         0.43 o                         
   4   1  10         99.75        102.02         1.47 o                         
   5   1  10          0.18         -0.29         0.73 o                         
   6   1  10          3.22          2.37         1.04 o                         
   7   1  10         33.47         27.08         1.69 o                         
   8   1  10          9.72          9.73         2.05 o                         
   9   1  10          5.62          4.17         2.48 o                         
  -9   2  10         62.67         64.24         5.23 o                         
  -8   2  10         52.26         51.52         2.83 o                         
  -7   2  10         17.92         18.46         1.56 o                         
  -6   2  10        337.92        327.04         5.11 o                         
  -5   2  10        207.11        178.17         2.60 o                         
  -4   2  10          0.00          0.48         0.60 o                         
  -3   2  10        254.24        250.60         2.83 o                         
  -2   2  10         81.80         89.75         1.28 o                         
  -1   2  10        866.58        894.37         9.04 o                         
   0   2  10       1605.56       1781.99        17.76 o                         
   1   2  10        451.70        462.32         4.81 o                         
   2   2  10        336.86        323.67         3.51 o                         
   3   2  10          0.01          1.62         0.46 o                         
   4   2  10        675.01        673.24         7.75 o                         
   5   2  10        544.28        553.53         6.93 o                         
   6   2  10         28.60         23.61         1.66 o                         
   7   2  10         29.20         19.89         1.56 o                         
   8   2  10         44.06         43.38         2.35 o                         
   9   2  10          5.02          2.23         2.46 o                         
  -9   3  10          0.56          1.02         2.63 o                         
  -8   3  10         59.19         58.90         2.82 o                         
  -7   3  10         97.02        104.19         4.63 o                         
  -6   3  10         27.03         19.90         1.44 o                         
  -5   3  10          0.01          0.06         0.85 o                         
  -4   3  10        420.79        404.99         5.15 o                         
  -3   3  10        129.81        118.48         1.86 o                         
  -2   3  10         91.12         98.06         1.83 o                         
  -1   3  10       2891.68       3361.11        36.47 o                         
   0   3  10         73.72         70.11         1.45 o                         
   1   3  10        101.75        121.24         2.14 o                         
   2   3  10        201.61        220.51         2.64 o                         
   3   3  10         74.25         74.79         1.33 o                         
   4   3  10        217.81        211.12         3.03 o                         
   5   3  10       1225.29       1206.23        14.35 o                         
   6   3  10        277.59        246.88         3.71 o                         
   7   3  10        247.69        233.54         4.25 o                         
   8   3  10          0.01         -0.72         1.58 o                         
   9   3  10          9.94         14.02         2.38 o                         
  -9   4  10         85.98        103.58         5.76 o                         
  -8   4  10         80.97         88.25         3.33 o                         
  -7   4  10        128.66        125.25         3.17 o                         
  -6   4  10          0.12         -0.43         1.01 o                         
  -5   4  10         18.34         14.66         1.01 o                         
  -4   4  10        549.94        545.20         7.17 o                         
  -3   4  10        729.12        715.18         9.13 o                         
  -2   4  10       1569.36       1642.78        21.66 o                         
  -1   4  10        838.38        863.03        10.83 o                         
   0   4  10        554.89        618.58         7.52 o                         
   1   4  10          6.91          7.53         0.41 o                         
   2   4  10       1201.46       1202.62        13.33 o                         
   3   4  10          1.36          0.40         0.55 o                         
   4   4  10        132.66        129.00         2.17 o                         
   5   4  10         68.81         74.20         1.76 o                         
   6   4  10        113.59        116.86         2.37 o                         
   7   4  10         90.59        101.03         2.74 o                         
   8   4  10          4.62          6.05         1.70 o                         
  -8   5  10         43.19         39.93         2.88 o                         
  -7   5  10        136.79        147.92         4.18 o                         
  -6   5  10         23.70         15.58         1.59 o                         
  -5   5  10        123.84        108.78         2.74 o                         
  -4   5  10         76.02         66.91         2.49 o                         
  -3   5  10       1782.89       1827.28        24.16 o                         
  -2   5  10        162.25        175.63         2.93 o                         
  -1   5  10         94.18         96.98         1.69 o                         
   0   5  10          2.90          3.17         0.65 o                         
   1   5  10         70.01         77.96         1.62 o                         
   2   5  10        407.16        400.15         4.77 o                         
   3   5  10        354.58        326.03         4.91 o                         
   4   5  10          5.23          3.99         0.66 o                         
   5   5  10          8.38          7.87         0.87 o                         
   6   5  10         29.93         29.91         1.75 o                         
   7   5  10          1.63          1.39         1.23 o                         
   8   5  10        112.03        128.71         3.47 o                         
  -8   6  10          0.05         -0.85         4.79 o                         
  -7   6  10        173.89        182.92         4.77 o                         
  -6   6  10         12.57          5.78         1.50 o                         
  -5   6  10        171.45        151.09         3.34 o                         
  -4   6  10        188.89        187.89         3.65 o                         
  -3   6  10        292.24        293.20         4.57 o                         
  -2   6  10        867.57        902.83        11.43 o                         
  -1   6  10         45.24         42.05         1.49 o                         
   0   6  10          9.47          9.07         0.92 o                         
   1   6  10        422.32        403.37         5.55 o                         
   2   6  10        146.10        150.89         2.81 o                         
   3   6  10        897.14        882.05        13.16 o                         
   4   6  10         15.21         15.03         1.13 o                         
   5   6  10         47.09         44.87         1.81 o                         
   6   6  10          3.07          3.89         1.39 o                         
   7   6  10         37.02         36.24         2.11 o                         
   8   6  10          6.85          7.05         4.32 o                         
  -7   7  10         28.92         34.01         2.41 o                         
  -6   7  10         63.71         68.56         2.75 o                         
  -5   7  10          1.02          0.40         1.25 o                         
  -4   7  10        354.30        354.63         7.56 o                         
  -3   7  10        134.23        133.76         3.35 o                         
  -2   7  10        147.23        149.27         3.86 o                         
  -1   7  10        169.41        148.30         2.90 o                         
   0   7  10        117.36        102.86         2.32 o                         
   1   7  10         87.30         83.22         2.16 o                         
   2   7  10         25.60         21.60         1.49 o                         
   3   7  10        147.06        138.08         3.15 o                         
   4   7  10        405.72        416.41         6.99 o                         
   5   7  10         54.64         51.66         1.79 o                         
   6   7  10         30.51         32.68         1.81 o                         
   7   7  10          2.54          1.20         1.86 o                         
  -6   8  10         26.58         28.29         1.97 o                         
  -5   8  10        136.80        127.00         3.90 o                         
  -4   8  10          1.65          1.80         1.64 o                         
  -3   8  10         73.44         71.16         2.59 o                         
  -2   8  10         15.71         17.16         1.34 o                         
  -1   8  10         10.28         13.82         1.23 o                         
   0   8  10        202.43        184.01         4.66 o                         
   1   8  10         70.98         76.40         2.62 o                         
   2   8  10        104.18         93.98         2.63 o                         
   3   8  10          2.05          1.74         1.45 o                         
   4   8  10         60.80         60.41         2.60 o                         
   5   8  10        202.63        194.05         4.21 o                         
   6   8  10          7.56          5.59         2.20 o                         
  -5   9  10          0.00          1.30         2.56 o                         
  -4   9  10          1.92          2.04         1.84 o                         
  -3   9  10         28.35         28.70         1.94 o                         
  -2   9  10         81.44         79.15         2.73 o                         
  -1   9  10         68.98         63.38         2.24 o                         
   0   9  10         26.71         26.28         1.57 o                         
   1   9  10          0.94         -0.31         1.30 o                         
   2   9  10         55.18         50.06         2.33 o                         
   3   9  10         88.85         97.80         3.38 o                         
   4   9  10         74.79         69.81         3.44 o                         
   5   9  10         13.64         13.70         4.19 o                         
  -3  10  10        123.44        142.06         4.97 o                         
  -2  10  10         14.44         13.35         1.84 o                         
  -1  10  10         42.31         43.75         2.22 o                         
   0  10  10         11.61         11.22         1.70 o                         
   1  10  10         15.00         17.47         1.89 o                         
   2  10  10          4.66          3.60         1.78 o                         
   3  10  10         19.48         23.81         2.67 o                         
  -9   0  11         40.05         35.86         4.43 o                         
  -7   0  11         55.65         53.84         5.93 o                         
  -5   0  11         19.63         16.66         1.32 o                         
  -3   0  11         81.56         67.34         1.47 o                         
  -1   0  11          4.95          5.64         0.46 o                         
   1   0  11         35.41         27.63         0.89 o                         
   3   0  11        156.62        186.48         2.96 o                         
   5   0  11         11.50          7.03         1.19 o                         
   7   0  11         18.98         10.58         3.49 o                         
   9   0  11         18.21         24.85         3.72 o                         
  -9   1  11          8.04          5.93         3.28 o                         
  -8   1  11          5.92          2.87         2.15 o                         
  -7   1  11          0.04         -0.11         1.38 o                         
  -6   1  11          8.10          5.73         1.10 o                         
  -5   1  11         46.10         49.10         1.44 o                         
  -4   1  11        120.04        120.90         1.81 o                         
  -3   1  11        524.21        497.89         5.04 o                         
  -2   1  11        805.86        906.67         8.83 o                         
  -1   1  11        798.13        863.84         8.09 o                         
   0   1  11       1016.88       1083.08         9.72 o                         
   1   1  11        317.63        358.22         3.53 o                         
   2   1  11       2455.03       2761.87        25.40 o                         
   3   1  11        688.73        692.63         7.50 o                         
   4   1  11         86.53         79.03         1.89 o                         
   5   1  11         40.46         27.47         1.77 o                         
   6   1  11        126.49        110.65         3.04 o                         
   7   1  11         38.90         38.30         2.12 o                         
   8   1  11         35.33         48.63         3.15 o                         
   9   1  11         15.54         13.46         2.71 o                         
  -9   2  11         13.26         13.71         6.60 o                         
  -8   2  11          0.04         -0.23         2.28 o                         
  -7   2  11          0.00          0.39         1.32 o                         
  -6   2  11         10.90         10.40         1.25 o                         
  -5   2  11        147.59        162.96         2.60 o                         
  -4   2  11        107.40        115.40         2.57 o                         
  -3   2  11        194.46        170.04         2.49 o                         
  -2   2  11        217.58        209.87         2.42 o                         
  -1   2  11          8.66         10.98         0.45 o                         
   0   2  11       2019.42       2323.41        21.38 o                         
   1   2  11         39.91         29.48         0.70 o                         
   2   2  11        260.57        255.04         2.87 o                         
   3   2  11         82.11         71.40         1.60 o                         
   4   2  11         59.93         56.40         1.52 o                         
   5   2  11          0.32          0.44         0.83 o                         
   6   2  11          5.91          8.73         1.23 o                         
   7   2  11         25.99         32.91         1.84 o                         
   8   2  11         14.22          9.62         1.92 o                         
   9   2  11          0.14         -0.27         2.52 o                         
  -9   3  11        108.29        111.61         5.87 o                         
  -8   3  11         35.13         32.39         2.37 o                         
  -7   3  11         79.80         74.38         2.67 o                         
  -6   3  11          8.58          8.40         1.28 o                         
  -5   3  11          8.24          3.51         0.95 o                         
  -4   3  11        369.89        370.94         5.10 o                         
  -3   3  11        328.36        341.83         4.96 o                         
  -2   3  11        288.50        283.35         3.47 o                         
  -1   3  11          0.03          0.51         0.44 o                         
   0   3  11       1398.03       1626.40        15.10 o                         
   1   3  11       1108.74       1247.14        12.06 o                         
   2   3  11         38.16         28.16         0.85 o                         
   3   3  11         83.25         79.13         2.71 o                         
   4   3  11        223.59        211.47         3.03 o                         
   5   3  11        304.85        299.44         4.16 o                         
   6   3  11         52.24         40.70         1.62 o                         
   7   3  11        144.75        141.16         3.23 o                         
   8   3  11         10.32          9.95         1.83 o                         
   9   3  11         32.49         28.63         3.46 o                         
  -8   4  11         80.97         86.06         3.26 o                         
  -7   4  11         64.60         50.71         2.15 o                         
  -6   4  11         17.05         22.59         1.38 o                         
  -5   4  11         26.76         30.16         1.36 o                         
  -4   4  11        169.29        148.45         2.52 o                         
  -3   4  11        985.52        981.81        11.60 o                         
  -2   4  11        383.71        353.67         5.15 o                         
  -1   4  11       1650.11       1766.17        23.25 o                         
   0   4  11        251.17        244.42         2.83 o                         
   1   4  11         14.97         14.48         0.68 o                         
   2   4  11        153.69        172.14         2.37 o                         
   3   4  11        403.17        385.80         4.91 o                         
   4   4  11        182.57        186.09         2.81 o                         
   5   4  11        465.00        474.26         6.15 o                         
   6   4  11         59.06         55.80         1.84 o                         
   7   4  11         50.24         48.28         2.17 o                         
   8   4  11          0.87          0.77         1.73 o                         
  -8   5  11         57.43         57.91         3.19 o                         
  -7   5  11        352.59        384.60         7.84 o                         
  -6   5  11         64.76         65.11         2.56 o                         
  -5   5  11        323.74        330.40         5.69 o                         
  -4   5  11        505.61        473.15         8.18 o                         
  -3   5  11         64.80         65.90         1.76 o                         
  -2   5  11         28.20         34.43         1.29 o                         
  -1   5  11       1668.69       1721.75        21.30 o                         
   0   5  11         71.06         58.12         1.18 o                         
   1   5  11        128.66        121.99         1.94 o                         
   2   5  11        554.44        579.70         7.07 o                         
   3   5  11         58.96         60.07         1.22 o                         
   4   5  11        195.58        178.31         2.91 o                         
   5   5  11         14.52         16.34         1.09 o                         
   6   5  11          0.36          0.82         1.00 o                         
   7   5  11         41.15         42.79         2.00 o                         
   8   5  11          0.01         -0.39         1.73 o                         
  -7   6  11         77.47         93.50         3.73 o                         
  -6   6  11          0.18          0.94         1.58 o                         
  -5   6  11          5.14          3.89         1.32 o                         
  -4   6  11         23.69         24.13         1.42 o                         
  -3   6  11        201.17        197.52         3.41 o                         
  -2   6  11         82.92         86.06         1.90 o                         
  -1   6  11         88.99         78.25         2.64 o                         
   0   6  11          3.63          5.27         0.89 o                         
   1   6  11          6.91          5.73         0.93 o                         
   2   6  11          1.87          1.88         0.91 o                         
   3   6  11        515.44        492.84         8.27 o                         
   4   6  11        189.29        176.62         3.24 o                         
   5   6  11        405.63        411.29         6.36 o                         
   6   6  11         15.66         15.44         1.55 o                         
   7   6  11         57.71         62.49         2.53 o                         
  -7   7  11         75.44         89.49         3.96 o                         
  -6   7  11          8.30         12.08         1.80 o                         
  -5   7  11          1.13          0.77         1.36 o                         
  -4   7  11          1.21          0.80         1.09 o                         
  -3   7  11         28.02         20.46         1.60 o                         
  -2   7  11         33.00         29.33         1.90 o                         
  -1   7  11        134.94        143.06         2.86 o                         
   0   7  11         20.23          9.46         1.05 o                         
   1   7  11          1.47          2.30         1.06 o                         
   2   7  11          6.18          6.83         1.19 o                         
   3   7  11         52.75         44.98         2.22 o                         
   4   7  11         49.44         48.63         2.16 o                         
   5   7  11         25.23         26.25         1.49 o                         
   6   7  11         42.44         47.02         2.14 o                         
   7   7  11         35.92         43.43         2.36 o                         
  -6   8  11         29.03         28.51         2.10 o                         
  -5   8  11         19.60         18.56         2.23 o                         
  -4   8  11         36.13         44.86         2.43 o                         
  -3   8  11         29.77         27.98         1.87 o                         
  -2   8  11        111.89        116.58         2.83 o                         
  -1   8  11          4.09          3.95         1.15 o                         
   0   8  11         35.42         34.37         1.76 o                         
   1   8  11         90.66         81.08         2.47 o                         
   2   8  11          0.89          1.60         1.27 o                         
   3   8  11          6.60          5.43         1.58 o                         
   4   8  11         12.92         12.26         1.87 o                         
   5   8  11         35.63         33.28         2.20 o                         
   6   8  11         90.12         96.18         5.35 o                         
  -4   9  11         91.76         85.47         3.50 o                         
  -3   9  11        224.56        229.63         5.25 o                         
  -2   9  11         39.18         39.39         2.08 o                         
  -1   9  11          3.18          3.88         1.38 o                         
   0   9  11         54.18         49.96         2.14 o                         
   1   9  11         14.87         14.77         1.62 o                         
   2   9  11         26.79         26.33         1.88 o                         
   3   9  11         17.47         15.77         2.02 o                         
   4   9  11         80.33         75.76         4.06 o                         
   5   9  11          1.56          3.08         4.99 o                         
  -3  10  11         14.56         16.85         2.70 o                         
  -2  10  11        250.10        286.03         5.79 o                         
  -1  10  11         11.40         11.60         1.68 o                         
   0  10  11          4.87          4.45         1.70 o                         
   1  10  11          0.56         -0.64         1.78 o                         
   2  10  11         95.04         96.70         3.42 o                         
   3  10  11         38.19         39.12         5.85 o                         
  -8   0  12          1.04          0.03         3.13 o                         
  -6   0  12        125.01        118.38         4.10 o                         
  -4   0  12        108.45         96.61         2.16 o                         
  -2   0  12         52.71         65.91         2.20 o                         
   0   0  12         90.69         69.57         1.78 o                         
   2   0  12         33.33         51.11         1.27 o                         
   4   0  12        472.46        467.44         7.24 o                         
   6   0  12          6.41          6.85         1.90 o                         
   8   0  12        104.84        118.73         5.30 o                         
  -9   1  12          9.07          9.83         3.35 o                         
  -8   1  12          0.01         -1.48         2.52 o                         
  -7   1  12        114.58        106.77         6.72 o                         
  -6   1  12        187.33        177.70         3.53 o                         
  -5   1  12        293.78        319.35         4.33 o                         
  -4   1  12        126.73        130.33         2.48 o                         
  -3   1  12         15.92         16.73         0.63 o                         
  -2   1  12          6.35          6.73         0.43 o                         
  -1   1  12       2141.82       2358.57        21.70 o                         
   0   1  12       1064.03       1232.66        10.72 o                         
   1   1  12        238.84        237.53         2.46 o                         
   2   1  12        344.63        366.12         3.66 o                         
   3   1  12        999.12       1058.83        10.38 o                         
   4   1  12         49.90         45.20         1.12 o                         
   5   1  12         19.34         10.65         0.96 o                         
   6   1  12         45.92         35.48         2.33 o                         
   7   1  12          3.90          2.18         1.63 o                         
   8   1  12        170.16        179.39         4.92 o                         
   9   1  12         14.75         13.84         2.88 o                         
  -9   2  12          0.22          1.03         3.51 o                         
  -8   2  12         47.16         56.34         4.52 o                         
  -7   2  12         94.36         87.65         2.82 o                         
  -6   2  12        137.49        142.95         2.97 o                         
  -5   2  12        523.37        559.72         7.03 o                         
  -4   2  12         49.34         36.53         1.55 o                         
  -3   2  12        315.34        335.20         4.07 o                         
  -2   2  12        163.95        168.45         2.16 o                         
  -1   2  12       1684.65       1892.07        18.89 o                         
   0   2  12       2254.91       2560.74        22.77 o                         
   1   2  12        836.63        865.45         8.48 o                         
   2   2  12         59.56         54.64         1.21 o                         
   3   2  12        152.04        172.66         2.26 o                         
   4   2  12         27.96         24.85         1.33 o                         
   5   2  12        127.70        147.39         3.03 o                         
   6   2  12        538.26        491.22         7.34 o                         
   7   2  12         23.75         21.45         1.72 o                         
   8   2  12          0.12          0.72         1.82 o                         
   9   2  12         12.76         13.76         2.83 o                         
  -9   3  12         58.55         57.43         7.48 o                         
  -8   3  12          0.50          0.19         1.91 o                         
  -7   3  12         15.47         13.87         1.63 o                         
  -6   3  12          0.25         -0.19         1.13 o                         
  -5   3  12        249.41        247.61         4.07 o                         
  -4   3  12         64.42         62.70         2.05 o                         
  -3   3  12          5.13          5.52         0.70 o                         
  -2   3  12          0.48          0.13         0.55 o                         
  -1   3  12         10.52          7.48         0.57 o                         
   0   3  12         69.31         81.46         2.04 o                         
   1   3  12        130.16        112.42         2.59 o                         
   2   3  12        353.17        345.69         4.16 o                         
   3   3  12        535.39        558.47         6.50 o                         
   4   3  12        120.47        104.13         1.93 o                         
   5   3  12          0.78         -0.34         0.86 o                         
   6   3  12          0.63         -0.13         1.12 o                         
   7   3  12         10.73         12.09         1.55 o                         
   8   3  12         40.80         44.27         2.48 o                         
   9   3  12          3.16          0.38         4.00 o                         
  -8   4  12          6.78          9.04         1.89 o                         
  -7   4  12          0.79         -0.05         1.38 o                         
  -6   4  12         36.15         29.33         1.63 o                         
  -5   4  12          2.14          3.61         0.95 o                         
  -4   4  12        172.85        162.90         2.69 o                         
  -3   4  12         80.67         83.32         1.54 o                         
  -2   4  12        647.49        662.04         7.95 o                         
  -1   4  12          5.29          6.29         0.46 o                         
   0   4  12          0.30          0.46         0.38 o                         
   1   4  12        280.01        306.10         3.55 o                         
   2   4  12        170.21        179.27         2.95 o                         
   3   4  12        912.02        896.83        11.35 o                         
   4   4  12        231.60        224.78         3.26 o                         
   5   4  12        732.33        747.34         9.24 o                         
   6   4  12          2.00          2.16         1.09 o                         
   7   4  12         10.15          8.86         1.54 o                         
   8   4  12        167.65        193.92         4.28 o                         
  -8   5  12        226.68        271.47         6.41 o                         
  -7   5  12         42.52         38.30         3.14 o                         
  -6   5  12         49.44         43.17         2.12 o                         
  -5   5  12         32.21         25.52         1.60 o                         
  -4   5  12          1.00          1.75         1.05 o                         
  -3   5  12          5.23          5.45         0.94 o                         
  -2   5  12         97.59        104.40         2.14 o                         
  -1   5  12       1112.48       1178.23        14.79 o                         
   0   5  12        206.41        196.55         2.85 o                         
   1   5  12          0.04         -0.01         0.53 o                         
   2   5  12          2.96          2.09         0.49 o                         
   3   5  12        437.41        424.10         5.71 o                         
   4   5  12         12.98         10.44         0.89 o                         
   5   5  12         25.50         25.92         1.34 o                         
   6   5  12         41.18         43.95         1.73 o                         
   7   5  12          0.07          0.44         1.44 o                         
   8   5  12          6.86          6.90         1.96 o                         
  -7   6  12         41.39         41.90         2.76 o                         
  -6   6  12         81.57         82.33         2.90 o                         
  -5   6  12        163.84        161.84         3.59 o                         
  -4   6  12         32.22         29.02         1.59 o                         
  -3   6  12        381.79        374.52         5.67 o                         
  -2   6  12        156.38        152.80         2.85 o                         
  -1   6  12        434.33        407.09         6.10 o                         
   0   6  12         53.46         38.78         1.82 o                         
   1   6  12        171.98        154.83         3.67 o                         
   2   6  12         69.25         62.73         2.04 o                         
   3   6  12        232.26        242.52         4.45 o                         
   4   6  12          0.67         -0.01         1.01 o                         
   5   6  12         10.27         10.78         1.34 o                         
   6   6  12         11.00         10.49         1.58 o                         
   7   6  12         55.77         56.41         2.95 o                         
  -7   7  12          0.48         -2.66         5.61 o                         
  -6   7  12         15.49         15.30         1.88 o                         
  -5   7  12         64.37         57.72         2.34 o                         
  -4   7  12          8.51          6.90         1.19 o                         
  -3   7  12        139.08        123.99         4.59 o                         
  -2   7  12          0.14          0.48         1.09 o                         
  -1   7  12         79.65         67.12         2.08 o                         
   0   7  12        161.71        154.87         2.84 o                         
   1   7  12          4.32          3.80         1.09 o                         
   2   7  12        243.74        243.66         4.53 o                         
   3   7  12         58.32         60.90         2.51 o                         
   4   7  12        157.17        156.78         3.64 o                         
   5   7  12          6.74          6.60         1.16 o                         
   6   7  12        187.11        194.76         3.90 o                         
   7   7  12          9.08          7.01         3.14 o                         
  -6   8  12         42.73         43.05         3.54 o                         
  -5   8  12          3.39          3.13         2.06 o                         
  -4   8  12          8.40          5.59         1.78 o                         
  -3   8  12         21.90         19.76         1.84 o                         
  -2   8  12         17.87         18.48         1.48 o                         
  -1   8  12         67.58         77.35         2.32 o                         
   0   8  12         23.40         19.95         1.47 o                         
   1   8  12        129.69        142.15         3.34 o                         
   2   8  12        135.97        139.45         3.51 o                         
   3   8  12        136.25        140.85         3.83 o                         
   4   8  12          7.84          5.60         1.92 o                         
   5   8  12          7.04          6.53         2.25 o                         
   6   8  12         19.48         19.04         2.95 o                         
  -4   9  12          0.01         -0.10         2.15 o                         
  -3   9  12         32.18         35.62         2.72 o                         
  -2   9  12          6.94         10.94         1.75 o                         
  -1   9  12        130.69        144.81         3.39 o                         
   0   9  12          9.38          9.52         1.51 o                         
   1   9  12          0.02          0.97         1.52 o                         
   2   9  12          5.61          5.04         1.64 o                         
   3   9  12        149.15        145.61         4.26 o                         
   4   9  12         56.70         58.20         3.12 o                         
  -2  10  12        111.65        119.44         4.84 o                         
  -1  10  12         52.32         50.52         2.43 o                         
   0  10  12         11.65          7.44         1.85 o                         
   1  10  12          4.02          1.81         1.89 o                         
   2  10  12         55.17         57.58         3.22 o                         
  -9   0  13          8.03          4.69         4.31 o                         
  -7   0  13        384.19        370.95        11.18 o                         
  -5   0  13          0.23          0.00         1.31 o                         
  -3   0  13        137.89        129.88         2.46 o                         
  -1   0  13         79.12        103.03         2.00 o                         
   1   0  13       2205.00       2437.97        31.75 o                         
   3   0  13        898.29        804.94        10.90 o                         
   5   0  13         61.60         58.16         4.03 o                         
   7   0  13          9.19         19.76         2.60 o                         
   9   0  13        106.47        143.46         6.42 o                         
  -9   1  13         20.10         18.21         3.60 o                         
  -8   1  13          8.79          9.59         2.71 o                         
  -7   1  13        215.07        215.65         5.44 o                         
  -6   1  13         16.84         18.62         1.55 o                         
  -5   1  13         19.40         18.94         1.11 o                         
  -4   1  13         19.18         19.62         0.99 o                         
  -3   1  13         38.68         29.00         0.88 o                         
  -2   1  13         41.81         36.42         0.92 o                         
  -1   1  13          0.21          0.56         0.35 o                         
   0   1  13         49.21         30.80         0.90 o                         
   1   1  13          2.39          5.98         0.46 o                         
   2   1  13        134.09        118.44         1.48 o                         
   3   1  13          5.40          1.15         0.53 o                         
   4   1  13          8.84          6.76         0.77 o                         
   5   1  13         98.17         70.87         2.04 o                         
   6   1  13        231.33        188.19         3.61 o                         
   7   1  13         18.27         18.51         1.93 o                         
   8   1  13         34.18         38.37         2.79 o                         
   9   1  13         13.36         11.94         2.85 o                         
  -9   2  13          1.38          0.84         4.39 o                         
  -8   2  13          1.15          1.49         3.00 o                         
  -7   2  13        102.65         82.92         3.42 o                         
  -6   2  13         29.04         24.31         1.62 o                         
  -5   2  13        147.07        144.16         2.83 o                         
  -4   2  13         11.74         17.20         1.13 o                         
  -3   2  13         62.26         61.97         1.31 o                         
  -2   2  13         54.34         53.95         1.17 o                         
  -1   2  13        244.59        265.04         3.30 o                         
   0   2  13         12.13         13.21         0.74 o                         
   1   2  13          0.15          1.14         0.43 o                         
   2   2  13         21.30         14.57         0.64 o                         
   3   2  13          7.72          4.60         0.65 o                         
   4   2  13        312.22        278.38         3.85 o                         
   5   2  13        111.22         91.99         2.06 o                         
   6   2  13          7.01          2.70         1.22 o                         
   7   2  13          3.08          3.40         1.65 o                         
   8   2  13         64.81         64.66         2.98 o                         
   9   2  13         18.16         18.13         3.93 o                         
  -8   3  13          1.59          0.16         2.05 o                         
  -7   3  13          0.59          1.42         1.49 o                         
  -6   3  13          2.91          5.16         1.34 o                         
  -5   3  13         41.48         36.17         1.58 o                         
  -4   3  13        530.15        517.06         7.35 o                         
  -3   3  13        528.97        506.98         6.69 o                         
  -2   3  13        202.53        174.70         2.67 o                         
  -1   3  13        904.13        938.39        11.12 o                         
   0   3  13         54.97         59.65         1.20 o                         
   1   3  13         10.36          8.82         0.62 o                         
   2   3  13        213.32        217.61         2.81 o                         
   3   3  13        842.87        811.97         9.25 o                         
   4   3  13         34.22         35.50         1.25 o                         
   5   3  13          0.23          0.07         0.92 o                         
   6   3  13        215.54        206.44         3.85 o                         
   7   3  13         31.45         33.33         1.91 o                         
   8   3  13         50.52         53.48         2.69 o                         
  -8   4  13          7.45          7.69         1.94 o                         
  -7   4  13         24.12         22.08         1.73 o                         
  -6   4  13        118.84        118.34         2.97 o                         
  -5   4  13         10.38          6.83         1.04 o                         
  -4   4  13        669.81        654.38         8.56 o                         
  -3   4  13         97.59         83.35         2.00 o                         
  -2   4  13         26.17         33.81         0.97 o                         
  -1   4  13         97.42         94.17         1.53 o                         
   0   4  13        115.45         85.44         1.57 o                         
   1   4  13        487.44        487.23         5.72 o                         
   2   4  13        910.54        887.35        10.59 o                         
   3   4  13       1241.80       1218.42        15.26 o                         
   4   4  13         48.34         47.90         1.53 o                         
   5   4  13        508.22        504.94         6.54 o                         
   6   4  13          0.73          0.92         1.10 o                         
   7   4  13         13.31         14.64         1.66 o                         
   8   4  13         34.20         37.15         2.68 o                         
  -8   5  13        345.02        382.23         8.89 o                         
  -7   5  13         16.68         20.95         2.36 o                         
  -6   5  13         40.53         37.84         2.02 o                         
  -5   5  13          3.57          4.07         1.33 o                         
  -4   5  13        441.81        448.97         6.69 o                         
  -3   5  13        316.30        305.79         4.80 o                         
  -2   5  13       1891.73       1943.55        25.69 o                         
  -1   5  13        417.53        412.05         5.64 o                         
   0   5  13        364.39        377.91         4.93 o                         
   1   5  13        928.40        937.33        11.91 o                         
   2   5  13        104.86         88.38         1.66 o                         
   3   5  13          0.72          1.03         0.69 o                         
   4   5  13        147.76        132.56         2.47 o                         
   5   5  13       1486.69       1553.14        19.50 o                         
   6   5  13         43.17         41.30         1.74 o                         
   7   5  13         11.31         10.48         1.65 o                         
   8   5  13        120.73        138.96         4.56 o                         
  -7   6  13         85.62         96.32         3.97 o                         
  -6   6  13          0.10          0.15         1.60 o                         
  -5   6  13          6.97          6.88         1.46 o                         
  -4   6  13         78.17         80.37         2.41 o                         
  -3   6  13        111.26        116.90         2.52 o                         
  -2   6  13         57.01         63.18         1.79 o                         
  -1   6  13        842.89        802.79        10.38 o                         
   0   6  13         24.31         16.04         1.10 o                         
   1   6  13         26.72         23.46         1.30 o                         
   2   6  13          0.06          0.06         1.17 o                         
   3   6  13          0.26          0.05         0.78 o                         
   4   6  13        195.34        201.94         3.64 o                         
   5   6  13          5.11          4.25         1.29 o                         
   6   6  13          0.28         -0.79         1.48 o                         
   7   6  13         24.75         31.25         2.23 o                         
  -6   7  13         12.25         16.16         1.99 o                         
  -5   7  13          2.60          4.55         1.54 o                         
  -4   7  13         38.85         41.52         1.93 o                         
  -3   7  13        152.11        147.13         2.92 o                         
  -2   7  13         46.09         42.92         1.86 o                         
  -1   7  13        144.84        127.37         3.19 o                         
   0   7  13          7.30          5.31         1.06 o                         
   1   7  13          0.57          0.10         1.05 o                         
   2   7  13         24.69         26.66         1.62 o                         
   3   7  13         70.38         70.32         2.70 o                         
   4   7  13          4.28          2.82         1.64 o                         
   5   7  13          0.21          0.24         1.23 o                         
   6   7  13         75.07         90.66         3.02 o                         
  -5   8  13          8.18          4.71         2.25 o                         
  -4   8  13        144.79        137.74         4.06 o                         
  -3   8  13        348.08        364.18         6.48 o                         
  -2   8  13          0.69          0.18         1.29 o                         
  -1   8  13         86.19         79.86         2.41 o                         
   0   8  13         19.57         25.07         1.57 o                         
   1   8  13          0.46         -0.42         1.32 o                         
   2   8  13        156.10        168.35         3.82 o                         
   3   8  13          0.30          0.43         1.72 o                         
   4   8  13          2.66          1.39         1.86 o                         
   5   8  13          8.35          7.60         2.33 o                         
  -4   9  13        106.46        110.59         4.11 o                         
  -3   9  13         21.35         16.25         2.04 o                         
  -2   9  13          0.38         -0.55         2.12 o                         
  -1   9  13          1.35          1.37         1.49 o                         
   0   9  13          0.94          2.40         1.49 o                         
   1   9  13          7.11          5.52         1.66 o                         
   2   9  13         15.12         13.26         1.93 o                         
   3   9  13        186.41        200.20         5.78 o                         
   4   9  13         31.09         34.52         2.72 o                         
  -2  10  13         16.50         24.25         2.76 o                         
  -1  10  13         14.51         10.78         1.87 o                         
   0  10  13          8.86          7.82         2.02 o                         
   1  10  13         31.53         33.28         2.31 o                         
   2  10  13        176.80        225.67        15.07 o                         
  -8   0  14         48.21         50.52         4.47 o                         
  -6   0  14         74.20         84.06         3.67 o                         
  -4   0  14         14.29         12.62         1.26 o                         
  -2   0  14         16.32         16.87         0.93 o                         
   0   0  14        762.88        890.82        11.89 o                         
   2   0  14        253.46        257.74         3.86 o                         
   4   0  14         83.67         90.72         3.14 o                         
   6   0  14         57.51         38.24         3.24 o                         
   8   0  14         12.12         15.78         2.92 o                         
  -9   1  14          0.13         -0.28         3.38 o                         
  -8   1  14         59.38         57.40         6.11 o                         
  -7   1  14         19.33         14.73         2.49 o                         
  -6   1  14         78.74         72.35         2.30 o                         
  -5   1  14         45.98         43.59         1.60 o                         
  -4   1  14        146.79        141.12         2.33 o                         
  -3   1  14          0.08         -0.19         0.60 o                         
  -2   1  14         35.39         33.93         1.23 o                         
  -1   1  14        253.48        280.12         2.69 o                         
   0   1  14         45.28         48.93         0.84 o                         
   1   1  14        224.79        238.20         2.53 o                         
   2   1  14         63.96         60.87         1.31 o                         
   3   1  14         30.41         32.39         0.97 o                         
   4   1  14        111.81         94.60         1.79 o                         
   5   1  14        147.59        153.39         2.82 o                         
   6   1  14        168.80        142.38         3.64 o                         
   7   1  14         33.68         34.59         2.34 o                         
   8   1  14         14.12         14.88         2.37 o                         
   9   1  14        214.28        267.06        10.09 o                         
  -9   2  14          3.50         -1.52         7.28 o                         
  -8   2  14        111.17        122.24         6.34 o                         
  -7   2  14         23.42         24.79         2.10 o                         
  -6   2  14          2.90          1.21         1.31 o                         
  -5   2  14          8.47          7.01         1.10 o                         
  -4   2  14       1372.19       1422.91        16.74 o                         
  -3   2  14         47.50         45.58         1.29 o                         
  -2   2  14         23.63         26.85         1.13 o                         
  -1   2  14         15.07         17.90         0.87 o                         
   0   2  14        384.26        399.94         3.84 o                         
   1   2  14       1398.65       1532.23        15.41 o                         
   2   2  14         45.42         50.78         1.08 o                         
   3   2  14        792.51        805.91         9.18 o                         
   4   2  14        431.67        443.22         5.70 o                         
   5   2  14        208.28        175.32         3.87 o                         
   6   2  14        240.56        238.99         4.71 o                         
   7   2  14         67.84         74.55         2.83 o                         
   8   2  14         68.36         72.54         3.21 o                         
   9   2  14          0.46          1.52         6.10 o                         
  -8   3  14         11.05          9.90         2.37 o                         
  -7   3  14         28.27         26.46         1.93 o                         
  -6   3  14          5.83          5.09         1.35 o                         
  -5   3  14         77.63         84.24         2.47 o                         
  -4   3  14        801.31        809.87        10.43 o                         
  -3   3  14        202.50        207.38         3.18 o                         
  -2   3  14          8.33          3.53         0.70 o                         
  -1   3  14        441.84        444.40         5.84 o                         
   0   3  14         28.91         21.05         0.83 o                         
   1   3  14        126.58        138.34         2.55 o                         
   2   3  14        492.48        521.67         6.44 o                         
   3   3  14          5.75          4.96         0.75 o                         
   4   3  14        383.68        391.78         5.14 o                         
   5   3  14         36.71         34.11         1.39 o                         
   6   3  14          0.09          0.24         1.25 o                         
   7   3  14         24.09         19.73         1.76 o                         
   8   3  14          9.55          7.62         2.08 o                         
  -8   4  14         22.88         23.83         2.28 o                         
  -7   4  14          9.26         15.11         1.74 o                         
  -6   4  14          6.97          4.80         1.28 o                         
  -5   4  14        171.32        162.54         3.99 o                         
  -4   4  14        159.69        170.25         2.88 o                         
  -3   4  14         11.13          7.85         0.82 o                         
  -2   4  14        249.73        252.27         3.67 o                         
  -1   4  14          0.55          0.40         0.57 o                         
   0   4  14          1.10         -0.11         0.53 o                         
   1   4  14        572.21        543.67         6.71 o                         
   2   4  14        175.02        143.16         2.26 o                         
   3   4  14        104.13        105.42         2.07 o                         
   4   4  14        837.99        810.67        10.50 o                         
   5   4  14         20.19         17.26         1.45 o                         
   6   4  14          0.14          0.29         1.20 o                         
   7   4  14          5.12          4.36         1.66 o                         
   8   4  14          0.72          1.50         1.90 o                         
  -8   5  14          1.80          4.46         3.30 o                         
  -7   5  14          1.17          5.63         2.19 o                         
  -6   5  14         51.50         46.52         2.59 o                         
  -5   5  14         72.14         72.25         2.54 o                         
  -4   5  14          7.28          7.14         1.20 o                         
  -3   5  14         15.15         15.10         1.15 o                         
  -2   5  14       1973.96       1990.76        26.33 o                         
  -1   5  14          1.46          0.58         0.77 o                         
   0   5  14        196.39        189.86         2.87 o                         
   1   5  14          8.98          7.71         0.55 o                         
   2   5  14         56.94         62.52         1.53 o                         
   3   5  14         48.18         41.66         1.47 o                         
   4   5  14        252.63        253.99         3.89 o                         
   5   5  14        115.99        117.02         2.52 o                         
   6   5  14        123.93        129.85         3.04 o                         
   7   5  14         25.62         23.02         1.97 o                         
   8   5  14         24.65         26.82         4.73 o                         
  -7   6  14        182.53        203.76         8.08 o                         
  -6   6  14          2.94          4.07         1.72 o                         
  -5   6  14         96.10         93.42         2.88 o                         
  -4   6  14         33.66         35.20         1.79 o                         
  -3   6  14          1.07          1.76         1.04 o                         
  -2   6  14          0.03          0.79         0.87 o                         
  -1   6  14        180.96        141.05         2.87 o                         
   0   6  14         80.27         81.13         2.02 o                         
   1   6  14        334.14        297.15         4.82 o                         
   2   6  14         74.23         75.99         2.50 o                         
   3   6  14        118.37        114.84         3.07 o                         
   4   6  14          0.35         -0.15         1.07 o                         
   5   6  14         10.96          9.71         1.40 o                         
   6   6  14         16.01         19.62         1.82 o                         
   7   6  14         96.17        102.62         3.92 o                         
  -6   7  14          0.20         -0.88         1.80 o                         
  -5   7  14          4.13          3.73         1.56 o                         
  -4   7  14          2.00          1.35         1.30 o                         
  -3   7  14        169.37        167.47         3.21 o                         
  -2   7  14          5.09          4.00         1.25 o                         
  -1   7  14         71.61         65.07         2.11 o                         
   0   7  14        104.02         90.73         3.22 o                         
   1   7  14         68.68         71.82         2.20 o                         
   2   7  14        113.60        111.25         3.14 o                         
   3   7  14          9.92          8.51         1.68 o                         
   4   7  14          0.99          2.08         1.73 o                         
   5   7  14         40.19         43.92         1.99 o                         
   6   7  14         40.69         43.82         2.36 o                         
  -5   8  14        101.43         97.03         3.96 o                         
  -4   8  14        224.46        246.13         5.65 o                         
  -3   8  14        101.46         90.93         3.02 o                         
  -2   8  14          1.59          4.19         1.43 o                         
  -1   8  14          0.60          0.46         1.24 o                         
   0   8  14         19.46         19.98         1.51 o                         
   1   8  14         49.22         45.95         2.21 o                         
   2   8  14          0.25          1.27         1.57 o                         
   3   8  14          7.95         10.30         1.90 o                         
   4   8  14         85.02         99.83         3.78 o                         
   5   8  14         18.64         19.48         2.68 o                         
  -4   9  14          2.33          5.11         2.54 o                         
  -3   9  14        131.46        156.80         4.18 o                         
  -2   9  14          3.69          2.37         2.28 o                         
  -1   9  14        140.17        163.63         4.00 o                         
   0   9  14         49.48         49.31         2.43 o                         
   1   9  14         59.53         66.42         3.07 o                         
   2   9  14          7.65          7.09         2.02 o                         
   3   9  14        338.54        352.91         8.02 o                         
   4   9  14          0.59         -0.84         5.21 o                         
  -1  10  14         17.71         15.83         2.69 o                         
   0  10  14         23.18         19.82         2.72 o                         
   1  10  14         55.17         44.51         3.94 o                         
  -9   0  15          0.02         -0.51         5.59 o                         
  -7   0  15        275.76        272.40         9.09 o                         
  -5   0  15         50.34         54.97         3.40 o                         
  -3   0  15        471.78        428.77         7.28 o                         
  -1   0  15       5348.60       6222.93        75.30 o                         
   1   0  15        297.12        275.07         4.07 o                         
   3   0  15         22.38         17.87         1.03 o                         
   5   0  15        104.04        104.50         3.34 o                         
   7   0  15        416.21        405.37        10.12 o                         
   9   0  15         71.00         80.93         8.63 o                         
  -9   1  15          2.50          4.26         4.26 o                         
  -8   1  15          0.13         -0.93         2.76 o                         
  -7   1  15        103.27        100.10         4.01 o                         
  -6   1  15         79.08         78.86         2.66 o                         
  -5   1  15         46.44         41.55         1.62 o                         
  -4   1  15          2.03          1.92         0.82 o                         
  -3   1  15        366.05        356.00         4.37 o                         
  -2   1  15          0.46         -0.31         0.53 o                         
  -1   1  15        126.60        167.31         2.19 o                         
   0   1  15         66.23         68.70         1.27 o                         
   1   1  15         56.36         52.91         0.97 o                         
   2   1  15        661.28        635.36         6.66 o                         
   3   1  15         36.99         26.71         0.94 o                         
   4   1  15        240.07        245.93         3.40 o                         
   5   1  15        226.32        188.96         5.56 o                         
   6   1  15         28.96         28.54         2.41 o                         
   7   1  15          0.44          1.47         1.91 o                         
   8   1  15          0.46          2.20         2.31 o                         
  -8   2  15         32.22         24.62         3.76 o                         
  -7   2  15         74.84         88.38         3.70 o                         
  -6   2  15          0.54          0.25         1.45 o                         
  -5   2  15         51.00         44.13         1.78 o                         
  -4   2  15        470.09        425.73         5.51 o                         
  -3   2  15        441.09        459.74         5.83 o                         
  -2   2  15        128.51         92.66         1.78 o                         
  -1   2  15         55.25         53.50         1.18 o                         
   0   2  15         17.35         16.85         0.74 o                         
   1   2  15         87.93         90.80         1.85 o                         
   2   2  15          0.47          0.43         0.61 o                         
   3   2  15          0.30          0.12         0.67 o                         
   4   2  15         52.12         50.93         1.54 o                         
   5   2  15         26.36         23.04         1.32 o                         
   6   2  15         13.28         11.93         1.44 o                         
   7   2  15          1.14          0.36         1.59 o                         
   8   2  15          6.10          7.03         2.19 o                         
  -8   3  15         15.68         21.57         2.67 o                         
  -7   3  15         10.02          5.29         1.81 o                         
  -6   3  15         14.55         14.96         1.56 o                         
  -5   3  15        146.14        140.14         2.88 o                         
  -4   3  15         82.91         76.69         1.88 o                         
  -3   3  15        128.06        115.59         2.39 o                         
  -2   3  15         65.15         67.19         1.66 o                         
  -1   3  15        183.79        174.95         2.60 o                         
   0   3  15         31.98         26.92         0.93 o                         
   1   3  15         81.38         82.43         1.68 o                         
   2   3  15        601.00        601.16         7.38 o                         
   3   3  15         95.83         92.50         1.93 o                         
   4   3  15          0.15         -0.16         0.84 o                         
   5   3  15        243.59        246.50         3.72 o                         
   6   3  15          2.91          1.74         1.29 o                         
   7   3  15          2.37          1.84         1.61 o                         
   8   3  15         23.79         26.55         2.41 o                         
  -8   4  15          0.07          0.65         2.10 o                         
  -7   4  15          2.31          2.48         1.61 o                         
  -6   4  15        172.04        167.16         3.67 o                         
  -5   4  15        307.55        311.86         5.00 o                         
  -4   4  15        114.28        109.77         2.29 o                         
  -3   4  15         75.93         69.94         1.68 o                         
  -2   4  15         11.50         13.22         0.86 o                         
  -1   4  15         53.07         45.97         1.26 o                         
   0   4  15         73.48         76.87         1.49 o                         
   1   4  15         98.36        104.84         2.31 o                         
   2   4  15        262.40        236.92         3.53 o                         
   3   4  15          0.70          0.45         0.80 o                         
   4   4  15        220.86        207.79         3.41 o                         
   5   4  15         19.15         17.25         1.30 o                         
   6   4  15         27.59         22.53         1.58 o                         
   7   4  15         40.45         38.89         2.27 o                         
   8   4  15         47.85         47.10         2.94 o                         
  -7   5  15         26.53         30.01         2.98 o                         
  -6   5  15        138.10        136.69         3.96 o                         
  -5   5  15         32.70         30.92         2.62 o                         
  -4   5  15        151.08        156.19         3.16 o                         
  -3   5  15         19.54         16.79         1.59 o                         
  -2   5  15        547.83        557.89         7.99 o                         
  -1   5  15        259.78        250.62         3.83 o                         
   0   5  15        130.47        131.34         2.28 o                         
   1   5  15          0.33          0.42         0.61 o                         
   2   5  15        608.42        604.44         8.48 o                         
   3   5  15        197.55        199.48         3.63 o                         
   4   5  15        866.53        868.40        11.24 o                         
   5   5  15          2.77          1.75         1.05 o                         
   6   5  15        122.19        121.36         2.84 o                         
   7   5  15         23.61         22.64         1.97 o                         
  -7   6  15         16.71         17.22         2.69 o                         
  -6   6  15          3.97          4.81         1.83 o                         
  -5   6  15         11.86         12.10         1.63 o                         
  -4   6  15         10.69          9.64         1.41 o                         
  -3   6  15         13.25         14.90         1.28 o                         
  -2   6  15        436.39        450.33         6.30 o                         
  -1   6  15          9.61          4.38         0.99 o                         
   0   6  15        285.99        245.63         3.59 o                         
   1   6  15         70.67         78.63         2.21 o                         
   2   6  15         80.12         68.01         2.50 o                         
   3   6  15          8.73          9.53         1.08 o                         
   4   6  15          8.62          8.98         1.31 o                         
   5   6  15        159.99        159.41         3.50 o                         
   6   6  15          0.94          1.22         1.67 o                         
   7   6  15         34.73         37.30         3.41 o                         
  -6   7  15          6.36          8.86         2.02 o                         
  -5   7  15          7.14          8.88         1.71 o                         
  -4   7  15          0.02         -0.90         1.35 o                         
  -3   7  15         97.19         94.46         2.43 o                         
  -2   7  15         25.33         28.25         1.67 o                         
  -1   7  15        170.13        161.49         3.30 o                         
   0   7  15         16.60         10.14         1.21 o                         
   1   7  15         25.77         24.42         1.63 o                         
   2   7  15          7.43          5.24         1.51 o                         
   3   7  15          0.18         -0.83         1.52 o                         
   4   7  15          7.53          8.82         1.95 o                         
   5   7  15          0.20          0.32         1.41 o                         
   6   7  15         33.93         33.88         2.29 o                         
  -5   8  15          0.57          0.41         2.36 o                         
  -4   8  15         19.18         13.92         2.25 o                         
  -3   8  15        145.08        166.51         4.04 o                         
  -2   8  15         41.43         41.69         2.03 o                         
  -1   8  15         18.84         17.89         1.53 o                         
   0   8  15          5.57          3.51         1.42 o                         
   1   8  15         33.61         31.67         1.92 o                         
   2   8  15         48.22         42.91         2.38 o                         
   3   8  15         27.46         22.45         2.21 o                         
   4   8  15         13.08         11.58         2.24 o                         
   5   8  15          3.25          6.48         2.52 o                         
  -3   9  15         10.57         15.03         2.19 o                         
  -2   9  15         64.29         75.60         2.93 o                         
  -1   9  15         24.66         25.18         1.86 o                         
   0   9  15         28.61         37.67         2.28 o                         
   1   9  15         11.55         10.22         1.91 o                         
   2   9  15          4.94          4.12         2.04 o                         
   3   9  15         14.36         13.13         2.33 o                         
   4   9  15          1.03          6.26        14.05 o                         
   0  10  15          0.21         -1.86         5.13 o                         
  -8   0  16        163.13        150.33         9.82 o                         
  -6   0  16         37.41         35.80         2.76 o                         
  -4   0  16          1.04          1.87         1.33 o                         
  -2   0  16        177.40        178.08         5.13 o                         
   0   0  16        447.82        491.91         6.85 o                         
   2   0  16         23.58         17.27         1.09 o                         
   4   0  16        214.59        223.15         4.45 o                         
   6   0  16          9.40          4.54         2.10 o                         
   8   0  16         14.61         20.97         3.40 o                         
  -8   1  16          3.01          2.80         2.94 o                         
  -7   1  16        195.18        206.79         5.48 o                         
  -6   1  16        134.53        148.42         3.62 o                         
  -5   1  16          0.56         -0.57         1.13 o                         
  -4   1  16          6.71          6.71         1.03 o                         
  -3   1  16        103.22         99.46         1.88 o                         
  -2   1  16        519.16        534.81         5.95 o                         
  -1   1  16         47.39         43.99         1.11 o                         
   0   1  16         98.86         87.63         1.48 o                         
   1   1  16        270.18        265.20         3.12 o                         
   2   1  16          3.03          2.08         0.61 o                         
   3   1  16          6.88          5.04         0.71 o                         
   4   1  16        172.03        146.33         2.52 o                         
   5   1  16          6.68          2.28         1.27 o                         
   6   1  16          0.45          0.36         1.44 o                         
   7   1  16         20.96         17.64         2.22 o                         
   8   1  16         46.60         51.33         3.22 o                         
  -8   2  16          0.15         -0.22         3.19 o                         
  -7   2  16         11.08          9.01         2.22 o                         
  -6   2  16         26.30         30.10         1.99 o                         
  -5   2  16        156.44        149.07         3.27 o                         
  -4   2  16        674.65        714.71         9.97 o                         
  -3   2  16        380.17        354.92         5.19 o                         
  -2   2  16        928.70        987.75        11.76 o                         
  -1   2  16        178.23        192.03         3.27 o                         
   0   2  16          0.01          0.11         0.56 o                         
   1   2  16         29.51         23.52         0.90 o                         
   2   2  16       1885.08       1998.95        22.00 o                         
   3   2  16        293.64        289.34         3.73 o                         
   4   2  16         43.13         33.18         1.83 o                         
   5   2  16         43.99         47.51         1.74 o                         
   6   2  16         15.37         14.04         1.62 o                         
   7   2  16        132.72        135.68         3.78 o                         
   8   2  16         59.51         67.86         3.25 o                         
  -8   3  16          1.51          0.91         2.68 o                         
  -7   3  16         34.01         33.56         2.30 o                         
  -6   3  16         39.54         41.63         3.11 o                         
  -5   3  16         10.47          9.28         1.23 o                         
  -4   3  16          9.16          8.11         1.07 o                         
  -3   3  16        533.04        530.71         7.10 o                         
  -2   3  16          6.42          4.79         0.80 o                         
  -1   3  16         44.81         42.35         1.19 o                         
   0   3  16         22.20         25.51         0.96 o                         
   1   3  16         35.76         31.17         1.19 o                         
   2   3  16        526.55        524.77         6.56 o                         
   3   3  16          1.08          1.57         0.84 o                         
   4   3  16          4.80          3.54         1.01 o                         
   5   3  16        190.15        172.30         2.97 o                         
   6   3  16          2.17          1.85         1.38 o                         
   7   3  16          5.31          3.49         1.85 o                         
   8   3  16         93.46         97.12         4.03 o                         
  -8   4  16         16.66         19.73         2.42 o                         
  -7   4  16          0.31          0.36         1.73 o                         
  -6   4  16          3.97          4.91         1.40 o                         
  -5   4  16         49.02         43.19         2.10 o                         
  -4   4  16         12.12         10.93         1.09 o                         
  -3   4  16        941.47        929.85        11.88 o                         
  -2   4  16        188.40        182.21         3.56 o                         
  -1   4  16        187.53        173.26         2.67 o                         
   0   4  16          8.62         11.57         0.78 o                         
   1   4  16        348.83        365.00         4.79 o                         
   2   4  16         41.11         39.78         1.37 o                         
   3   4  16        610.61        578.76         7.68 o                         
   4   4  16        183.43        168.14         2.98 o                         
   5   4  16         91.70         89.47         2.27 o                         
   6   4  16         31.65         29.60         1.79 o                         
   7   4  16         83.40         86.80         3.16 o                         
   8   4  16        103.85        120.83         7.04 o                         
  -7   5  16         73.19         71.08         4.27 o                         
  -6   5  16          9.39          8.30         2.01 o                         
  -5   5  16         43.97         47.57         2.23 o                         
  -4   5  16          0.06          0.72         1.18 o                         
  -3   5  16        489.76        483.97         7.17 o                         
  -2   5  16        168.50        148.02         2.77 o                         
  -1   5  16         73.92         80.44         1.93 o                         
   0   5  16          0.16          0.83         0.58 o                         
   1   5  16          0.79          0.18         0.68 o                         
   2   5  16        164.78        158.14         2.85 o                         
   3   5  16        420.99        391.40         5.87 o                         
   4   5  16        224.00        214.73         3.81 o                         
   5   5  16         33.25         27.41         1.49 o                         
   6   5  16        121.97        131.73         3.07 o                         
   7   5  16          0.00         -0.78         1.75 o                         
  -7   6  16          0.02         -0.07         3.86 o                         
  -6   6  16         61.22         62.54         4.07 o                         
  -5   6  16        164.59        161.58         3.85 o                         
  -4   6  16          3.36          2.73         1.39 o                         
  -3   6  16        225.82        225.06         4.02 o                         
  -2   6  16         22.02         15.73         1.20 o                         
  -1   6  16        536.17        511.10         7.53 o                         
   0   6  16          2.45          7.48         0.90 o                         
   1   6  16          1.99          0.50         0.81 o                         
   2   6  16         77.78         77.47         2.68 o                         
   3   6  16         33.21         28.90         1.53 o                         
   4   6  16        139.04        137.38         3.25 o                         
   5   6  16        100.25        110.71         3.25 o                         
   6   6  16         13.94         14.33         2.47 o                         
   7   6  16         15.64         15.56         4.52 o                         
  -6   7  16          5.28          4.59         2.34 o                         
  -5   7  16         12.22         10.10         1.86 o                         
  -4   7  16         22.03         21.22         1.74 o                         
  -3   7  16         86.28         81.61         2.37 o                         
  -2   7  16        546.41        553.42         7.63 o                         
  -1   7  16          0.08          0.74         1.16 o                         
   0   7  16         35.80         40.83         1.90 o                         
   1   7  16         58.55         61.76         2.39 o                         
   2   7  16         18.06         14.84         1.71 o                         
   3   7  16         45.24         43.01         2.37 o                         
   4   7  16        162.25        162.81         4.45 o                         
   5   7  16         15.74         12.99         1.62 o                         
   6   7  16         11.32         11.40         2.15 o                         
  -5   8  16          1.36          2.41         2.05 o                         
  -4   8  16         44.30         42.90         2.78 o                         
  -3   8  16         18.62         25.66         2.13 o                         
  -2   8  16         50.87         51.45         2.69 o                         
  -1   8  16         53.13         62.11         2.33 o                         
   0   8  16        114.78        116.99         3.10 o                         
   1   8  16          3.35          5.61         1.62 o                         
   2   8  16        119.63        117.68         3.82 o                         
   3   8  16          0.93         -0.16         1.95 o                         
   4   8  16          7.07         10.09         2.35 o                         
   5   8  16         18.67         18.60         4.18 o                         
  -3   9  16        211.90        233.02         5.38 o                         
  -2   9  16         16.05         19.33         2.07 o                         
  -1   9  16         19.88         18.81         2.00 o                         
   0   9  16         21.60         26.07         2.22 o                         
   1   9  16        370.98        401.89         7.27 o                         
   2   9  16         18.73         18.66         2.28 o                         
   3   9  16         42.84         56.12         3.52 o                         
  -7   0  17         78.66         76.87         6.94 o                         
  -5   0  17          2.44          3.12         1.90 o                         
  -3   0  17        130.84        139.53         4.81 o                         
  -1   0  17        270.10        267.94         4.41 o                         
   1   0  17        112.55        102.20         2.85 o                         
   3   0  17       2812.61       2802.80        43.47 o                         
   5   0  17        696.86        580.29        12.90 o                         
   7   0  17         24.43         20.45         2.96 o                         
  -8   1  17        110.23        111.98         5.35 o                         
  -7   1  17          2.05          2.30         2.11 o                         
  -6   1  17         19.54         17.43         1.95 o                         
  -5   1  17        110.35        105.42         2.82 o                         
  -4   1  17        254.01        255.40         4.24 o                         
  -3   1  17        236.17        212.08         3.57 o                         
  -2   1  17         88.61         83.76         1.69 o                         
  -1   1  17        340.33        338.27         3.65 o                         
   0   1  17        842.41        874.07         9.01 o                         
   1   1  17          0.21          0.16         0.59 o                         
   2   1  17          4.87          3.38         0.67 o                         
   3   1  17         23.62         24.11         0.95 o                         
   4   1  17         11.01         12.70         1.11 o                         
   5   1  17         10.54          5.83         1.40 o                         
   6   1  17          0.88         -0.10         1.45 o                         
   7   1  17          7.84         11.60         2.20 o                         
   8   1  17         56.59         62.90         4.24 o                         
  -8   2  17         46.57         55.07         4.75 o                         
  -7   2  17        124.81        108.47         5.87 o                         
  -6   2  17        135.97        138.13         3.77 o                         
  -5   2  17        778.55        820.17        12.61 o                         
  -4   2  17        819.77        814.48        12.23 o                         
  -3   2  17         14.51         15.28         1.06 o                         
  -2   2  17         28.29         23.41         1.75 o                         
  -1   2  17        673.29        653.85         7.23 o                         
   0   2  17        185.32        164.74         2.83 o                         
   1   2  17        554.09        537.95         7.08 o                         
   2   2  17       1098.28       1017.79        12.13 o                         
   3   2  17        681.77        684.49         7.98 o                         
   4   2  17        109.89         85.61         1.94 o                         
   5   2  17         37.45         36.86         1.61 o                         
   6   2  17          3.60          2.17         1.49 o                         
   7   2  17         69.17         74.80         3.12 o                         
   8   2  17         11.17         15.32         2.52 o                         
  -8   3  17        132.92        147.98         8.14 o                         
  -7   3  17          0.40          0.69         1.86 o                         
  -6   3  17          0.53          0.36         1.55 o                         
  -5   3  17         64.18         64.11         2.20 o                         
  -4   3  17          1.43          1.27         0.98 o                         
  -3   3  17          3.42          1.38         0.90 o                         
  -2   3  17         78.97         70.10         1.70 o                         
  -1   3  17        110.50        108.78         1.88 o                         
   0   3  17         30.95         25.10         0.98 o                         
   1   3  17          2.84          1.17         0.76 o                         
   2   3  17        391.38        399.37         5.51 o                         
   3   3  17        103.84         93.03         2.04 o                         
   4   3  17         50.79         50.29         1.75 o                         
   5   3  17         14.94         16.78         1.33 o                         
   6   3  17          1.68          2.08         1.46 o                         
   7   3  17        139.32        157.32         4.91 o                         
   8   3  17        296.93        350.29         7.54 o                         
  -7   4  17         17.50         18.41         2.10 o                         
  -6   4  17         14.27         13.59         1.63 o                         
  -5   4  17         12.86         13.00         1.41 o                         
  -4   4  17        276.34        275.41         4.23 o                         
  -3   4  17          8.69          8.36         1.01 o                         
  -2   4  17         65.33         60.07         1.64 o                         
  -1   4  17         12.14          5.29         0.78 o                         
   0   4  17        155.86        170.08         2.53 o                         
   1   4  17        595.98        611.90         7.60 o                         
   2   4  17        182.96        181.31         2.99 o                         
   3   4  17          0.48         -0.44         0.92 o                         
   4   4  17         78.11         75.04         2.06 o                         
   5   4  17         20.92         19.34         1.46 o                         
   6   4  17          0.00          0.38         1.46 o                         
   7   4  17         38.38         32.24         2.30 o                         
  -7   5  17         22.28         30.97         3.59 o                         
  -6   5  17         47.30         44.63         2.71 o                         
  -5   5  17          3.09          3.96         1.58 o                         
  -4   5  17        124.87        117.03         2.79 o                         
  -3   5  17        144.48        139.43         2.96 o                         
  -2   5  17         43.42         37.74         1.57 o                         
  -1   5  17        325.91        352.12         5.50 o                         
   0   5  17        495.30        433.60         5.35 o                         
   1   5  17          1.31          1.58         0.77 o                         
   2   5  17         23.24         26.20         1.29 o                         
   3   5  17          0.39         -0.42         0.93 o                         
   4   5  17        168.88        170.34         3.29 o                         
   5   5  17        352.25        399.01         6.46 o                         
   6   5  17         55.63         56.34         2.21 o                         
   7   5  17          2.36          0.80         1.86 o                         
  -6   6  17          7.79          6.24         2.24 o                         
  -5   6  17          6.18          2.31         1.63 o                         
  -4   6  17        101.66        109.61         3.23 o                         
  -3   6  17         23.81         22.52         1.58 o                         
  -2   6  17         56.21         43.32         1.68 o                         
  -1   6  17        145.14        139.00         2.57 o                         
   0   6  17         26.23         17.96         1.11 o                         
   1   6  17        165.45        156.83         3.04 o                         
   2   6  17         27.96         24.28         1.39 o                         
   3   6  17        174.31        172.52         3.30 o                         
   4   6  17        121.88        117.98         2.59 o                         
   5   6  17         11.40         11.67         1.20 o                         
   6   6  17         91.69        104.48         3.56 o                         
  -6   7  17          1.81         -1.02         6.10 o                         
  -5   7  17         43.35         41.83         2.32 o                         
  -4   7  17         62.41         64.65         2.92 o                         
  -3   7  17          1.96          4.58         1.25 o                         
  -2   7  17        117.32        110.52         2.46 o                         
  -1   7  17         27.08         25.32         1.65 o                         
   0   7  17        125.26        125.86         3.02 o                         
   1   7  17         71.06         68.71         2.59 o                         
   2   7  17         23.06         16.35         1.83 o                         
   3   7  17         16.61         18.78         1.99 o                         
   4   7  17        143.05        145.64         5.90 o                         
   5   7  17         31.09         31.42         2.14 o                         
   6   7  17          0.99          1.42         2.62 o                         
  -4   8  17          0.66         -0.71         2.22 o                         
  -3   8  17         24.16         29.07         2.68 o                         
  -2   8  17        135.43        142.42         4.14 o                         
  -1   8  17          0.60          0.40         1.42 o                         
   0   8  17         17.77         16.29         1.75 o                         
   1   8  17         26.65         30.39         2.09 o                         
   2   8  17         15.70         16.60         2.12 o                         
   3   8  17         80.55         85.66         5.58 o                         
   4   8  17         24.88         26.19         2.69 o                         
  -3   9  17          9.97         13.04         9.65 o                         
  -2   9  17        217.11        250.85         5.17 o                         
  -1   9  17         18.86         23.76         2.01 o                         
   0   9  17        231.33        229.67         5.53 o                         
   1   9  17         25.22         21.67         2.27 o                         
   2   9  17        187.54        214.66         5.40 o                         
  -8   0  18         34.95         28.27         5.93 o                         
  -6   0  18         27.67         28.28         3.45 o                         
  -4   0  18          5.08          4.49         1.80 o                         
  -2   0  18          5.98          2.45         1.07 o                         
   0   0  18        226.65        238.08         5.08 o                         
   2   0  18          0.01         -0.46         1.08 o                         
   4   0  18         90.77         69.43         2.85 o                         
   6   0  18         22.96         17.97         2.57 o                         
   8   0  18         33.22         46.18         4.52 o                         
  -8   1  18         57.04         65.20        10.92 o                         
  -7   1  18        105.52        109.28         4.66 o                         
  -6   1  18        135.06        135.73         4.45 o                         
  -5   1  18        128.74        125.02         3.16 o                         
  -4   1  18          1.46          1.25         1.13 o                         
  -3   1  18         70.76         58.72         1.85 o                         
  -2   1  18         25.41         20.16         1.19 o                         
  -1   1  18        170.48        177.34         2.41 o                         
   0   1  18        565.33        586.24         6.52 o                         
   1   1  18          2.47          1.99         0.65 o                         
   2   1  18        148.72        143.78         2.05 o                         
   3   1  18         44.97         37.47         1.31 o                         
   4   1  18          0.02         -1.10         1.10 o                         
   5   1  18          0.00         -0.21         1.37 o                         
   6   1  18         81.04         76.55         3.13 o                         
   7   1  18         17.70         21.73         2.48 o                         
   8   1  18         12.51         14.90         2.93 o                         
  -8   2  18         25.15         21.52         4.07 o                         
  -7   2  18         23.71         25.10         4.60 o                         
  -6   2  18          5.00          4.39         1.72 o                         
  -5   2  18        483.08        506.19         8.17 o                         
  -4   2  18        156.42        146.98         3.26 o                         
  -3   2  18        205.04        200.61         3.49 o                         
  -2   2  18        202.13        181.13         2.94 o                         
  -1   2  18          0.11          0.25         0.76 o                         
   0   2  18        102.78         87.26         1.99 o                         
   1   2  18        229.28        199.43         3.14 o                         
   2   2  18        571.87        577.56         7.19 o                         
   3   2  18       1673.85       1693.98        19.88 o                         
   4   2  18         75.48         67.22         1.95 o                         
   5   2  18          1.57          1.15         1.20 o                         
   6   2  18         22.45         14.97         1.80 o                         
   7   2  18          0.28         -0.34         1.83 o                         
   8   2  18        147.97        161.43         5.22 o                         
  -8   3  18         51.54         54.32         5.80 o                         
  -7   3  18         13.67         16.41         2.23 o                         
  -6   3  18          3.55          1.93         1.64 o                         
  -5   3  18          0.33         -0.04         1.30 o                         
  -4   3  18         79.94         71.16         2.15 o                         
  -3   3  18        384.85        378.78         5.36 o                         
  -2   3  18          1.91          3.26         0.89 o                         
  -1   3  18          0.08          1.71         0.81 o                         
   0   3  18         11.80          5.74         0.83 o                         
   1   3  18        138.74        127.03         3.26 o                         
   2   3  18        185.45        179.97         2.99 o                         
   3   3  18        345.67        334.62         5.20 o                         
   4   3  18          6.26          4.89         1.10 o                         
   5   3  18         73.93         71.14         2.33 o                         
   6   3  18         51.10         42.71         2.29 o                         
   7   3  18          1.42          1.18         2.05 o                         
   8   3  18         24.70         25.23         4.79 o                         
  -7   4  18          2.38          1.62         1.99 o                         
  -6   4  18          9.42         11.73         1.76 o                         
  -5   4  18         69.25         77.78         2.57 o                         
  -4   4  18          1.80          1.56         1.09 o                         
  -3   4  18         17.03         17.71         1.16 o                         
  -2   4  18          2.40          1.47         0.83 o                         
  -1   4  18          7.32          9.45         0.92 o                         
   0   4  18         27.58         24.53         1.05 o                         
   1   4  18          7.67          5.27         0.90 o                         
   2   4  18         37.99         36.61         1.39 o                         
   3   4  18        227.80        224.55         3.85 o                         
   4   4  18         20.69         18.17         1.37 o                         
   5   4  18          4.77          6.60         1.33 o                         
   6   4  18          8.82         10.41         1.75 o                         
   7   4  18        141.47        155.63         4.66 o                         
  -7   5  18         73.69         84.17         4.58 o                         
  -6   5  18         10.01          8.75         2.24 o                         
  -5   5  18          0.36         -0.61         1.74 o                         
  -4   5  18          0.39         -0.73         1.28 o                         
  -3   5  18         13.81          9.77         1.32 o                         
  -2   5  18         20.89         15.51         1.24 o                         
  -1   5  18        445.74        395.83         5.00 o                         
   0   5  18         11.66         15.53         0.93 o                         
   1   5  18         38.52         23.00         1.11 o                         
   2   5  18          8.17          5.87         1.00 o                         
   3   5  18        220.54        217.40         3.82 o                         
   4   5  18         13.92         13.22         1.27 o                         
   5   5  18        132.11        127.08         3.05 o                         
   6   5  18         58.23         61.68         3.33 o                         
   7   5  18          5.69          2.61         2.54 o                         
  -6   6  18         69.22         61.35         3.29 o                         
  -5   6  18          0.11         -0.05         1.73 o                         
  -4   6  18         41.75         45.09         2.22 o                         
  -3   6  18         56.97         48.42         2.08 o                         
  -2   6  18        214.32        212.92         3.69 o                         
  -1   6  18         22.65         25.24         1.29 o                         
   0   6  18         19.64         21.98         1.31 o                         
   1   6  18        112.78        108.06         2.41 o                         
   2   6  18         14.45         13.63         0.90 o                         
   3   6  18         80.96         70.80         2.03 o                         
   4   6  18          4.82          5.36         1.11 o                         
   5   6  18        144.87        140.83         3.16 o                         
   6   6  18          0.10         -0.07         1.46 o                         
  -5   7  18          0.19          0.61         1.96 o                         
  -4   7  18         99.78        109.50         3.30 o                         
  -3   7  18        222.41        224.49         4.04 o                         
  -2   7  18        234.77        252.08         4.20 o                         
  -1   7  18         26.93         26.14         1.72 o                         
   0   7  18         19.45         20.78         1.69 o                         
   1   7  18          7.74          3.86         1.51 o                         
   2   7  18         94.74        102.22         3.42 o                         
   3   7  18         73.57         71.04         3.33 o                         
   4   7  18        279.43        309.38         7.71 o                         
   5   7  18          0.39         -0.01         1.63 o                         
  -4   8  18          1.11         -0.32         2.26 o                         
  -3   8  18        123.29        134.16         4.12 o                         
  -2   8  18          5.94          4.19         1.76 o                         
  -1   8  18          2.50          4.33         1.61 o                         
   0   8  18         14.97          9.39         1.71 o                         
   1   8  18         43.02         45.02         2.35 o                         
   2   8  18         38.74         34.33         2.47 o                         
   3   8  18          9.51          9.09         2.34 o                         
   4   8  18         11.89         11.65         2.61 o                         
  -2   9  18         32.61         33.50         2.80 o                         
  -1   9  18          6.50          7.76         2.08 o                         
   0   9  18        167.56        187.96         4.66 o                         
   1   9  18         34.74         32.73         2.51 o                         
   2   9  18          0.31         -0.17         8.30 o                         
  -7   0  19         84.56         89.89         8.13 o                         
  -5   0  19        338.88        333.24        13.29 o                         
  -3   0  19        198.81        188.98         5.01 o                         
  -1   0  19         85.50         95.31         3.12 o                         
   1   0  19        167.41        159.16         3.06 o                         
   3   0  19        469.59        467.45         9.60 o                         
   5   0  19         31.65         31.69         3.40 o                         
   7   0  19          0.06          1.38         2.73 o                         
  -8   1  19         73.90         81.95         6.19 o                         
  -7   1  19         11.37          9.36         2.81 o                         
  -6   1  19         73.76         68.22         3.15 o                         
  -5   1  19          1.67          0.69         1.61 o                         
  -4   1  19       1319.97       1377.41        18.58 o                         
  -3   1  19         24.56         25.63         1.43 o                         
  -2   1  19        177.13        175.23         2.95 o                         
  -1   1  19        211.01        212.63         2.86 o                         
   0   1  19        185.46        182.15         2.77 o                         
   1   1  19          0.00          1.02         0.79 o                         
   2   1  19        405.85        413.87         4.85 o                         
   3   1  19         13.34         14.48         1.19 o                         
   4   1  19        281.32        273.92         4.58 o                         
   5   1  19        177.05        158.62         5.05 o                         
   6   1  19        218.36        202.43         4.42 o                         
   7   1  19          1.63          2.59         2.30 o                         
   8   1  19         10.61         12.65         3.05 o                         
  -8   2  19        229.19        249.21        15.07 o                         
  -7   2  19          3.13          1.31         2.71 o                         
  -6   2  19         18.75         19.37         2.13 o                         
  -5   2  19         55.08         62.33         2.44 o                         
  -4   2  19        153.34        166.94         3.70 o                         
  -3   2  19        428.51        424.72         6.85 o                         
  -2   2  19        902.33        904.55        10.37 o                         
  -1   2  19        388.02        403.12         4.99 o                         
   0   2  19        151.48        136.62         3.58 o                         
   1   2  19        788.05        806.22        10.39 o                         
   2   2  19          1.57          1.12         0.93 o                         
   3   2  19        248.11        244.57         3.61 o                         
   4   2  19         62.15         59.93         2.07 o                         
   5   2  19         78.58         76.16         2.67 o                         
   6   2  19        148.55        146.60         3.73 o                         
   7   2  19         98.36        101.22         3.59 o                         
   8   2  19        202.20        241.30         8.60 o                         
  -7   3  19          2.50          1.85         2.05 o                         
  -6   3  19         53.68         49.23         2.54 o                         
  -5   3  19          3.01          3.95         1.38 o                         
  -4   3  19          2.81          4.51         1.29 o                         
  -3   3  19         26.22         24.13         1.30 o                         
  -2   3  19        715.87        708.34         8.76 o                         
  -1   3  19          2.98          1.87         0.84 o                         
   0   3  19         18.58         16.33         1.02 o                         
   1   3  19        205.77        206.48         3.31 o                         
   2   3  19         51.74         45.11         1.61 o                         
   3   3  19         96.90         96.81         2.37 o                         
   4   3  19         36.80         37.78         1.73 o                         
   5   3  19          4.90          6.05         1.39 o                         
   6   3  19          2.36          1.33         1.85 o                         
   7   3  19          0.28          0.16         2.09 o                         
  -7   4  19         18.34         23.55         2.46 o                         
  -6   4  19          2.51          3.78         1.72 o                         
  -5   4  19         46.20         53.70         2.46 o                         
  -4   4  19         52.97         48.63         1.86 o                         
  -3   4  19          2.51          2.42         1.00 o                         
  -2   4  19         76.13         82.63         1.91 o                         
  -1   4  19          3.39          4.48         0.85 o                         
   0   4  19        158.93        164.50         2.69 o                         
   1   4  19         12.25         10.47         1.01 o                         
   2   4  19         88.77         91.39         2.14 o                         
   3   4  19          0.68          0.95         1.08 o                         
   4   4  19          5.75          6.90         1.28 o                         
   5   4  19         66.59         67.04         2.52 o                         
   6   4  19          0.22          0.04         1.66 o                         
   7   4  19        176.32        196.53         5.24 o                         
  -7   5  19         18.86         16.56         4.54 o                         
  -6   5  19         96.96        100.66         4.16 o                         
  -5   5  19          3.52          6.16         1.26 o                         
  -4   5  19          0.06          0.10         0.98 o                         
  -3   5  19         83.38         83.83         2.04 o                         
  -2   5  19         22.23         24.15         1.30 o                         
  -1   5  19        194.82        152.77         2.50 o                         
   0   5  19         39.26         36.56         1.69 o                         
   1   5  19         18.81          8.76         1.01 o                         
   2   5  19        143.43        127.23         2.93 o                         
   3   5  19          9.60          8.52         1.19 o                         
   4   5  19         96.28         93.71         2.66 o                         
   5   5  19         38.88         33.42         1.81 o                         
   6   5  19         77.13         77.08         3.07 o                         
   7   5  19          0.47          0.17         5.93 o                         
  -6   6  19          5.73          3.00         2.41 o                         
  -5   6  19         24.18         23.99         2.46 o                         
  -4   6  19          7.09          8.13         1.69 o                         
  -3   6  19          0.28          2.54         1.32 o                         
  -2   6  19        165.33        163.23         3.15 o                         
  -1   6  19          0.02          0.60         1.03 o                         
   0   6  19         10.85          9.65         1.20 o                         
   1   6  19          2.38          4.56         1.09 o                         
   2   6  19        128.32        117.43         2.46 o                         
   3   6  19         62.86         55.19         1.85 o                         
   4   6  19         96.80         84.02         2.41 o                         
   5   6  19        253.90        261.16         4.70 o                         
   6   6  19         67.14         75.78         4.66 o                         
  -5   7  19         11.20         13.32         2.22 o                         
  -4   7  19        196.99        215.34         4.64 o                         
  -3   7  19         19.14         17.31         1.56 o                         
  -2   7  19         69.66         64.74         2.34 o                         
  -1   7  19         28.08         32.33         1.48 o                         
   0   7  19         67.47         66.07         2.57 o                         
   1   7  19          0.16         -0.11         1.60 o                         
   2   7  19          8.92          6.70         1.90 o                         
   3   7  19          3.89          4.13         1.96 o                         
   4   7  19          6.53          6.64         2.32 o                         
   5   7  19         42.21         41.22         2.49 o                         
  -4   8  19          0.65         -1.48         4.26 o                         
  -3   8  19         41.62         30.23         2.78 o                         
  -2   8  19          7.96          9.12         1.84 o                         
  -1   8  19          1.02          1.32         1.69 o                         
   0   8  19          0.51         -1.06         1.81 o                         
   1   8  19          0.91         -0.06         1.81 o                         
   2   8  19          2.13          1.41         2.07 o                         
   3   8  19         82.53         75.42         3.73 o                         
  -1   9  19         31.35         31.18         5.30 o                         
   0   9  19         15.84         14.34         3.33 o                         
   1   9  19         23.06         17.78        10.67 o                         
  -8   0  20          0.48         -2.20         5.42 o                         
  -6   0  20         24.47         26.35         3.66 o                         
  -4   0  20        401.75        430.00        15.74 o                         
  -2   0  20        300.19        318.66         9.34 o                         
   0   0  20        109.69        107.15         3.91 o                         
   2   0  20        579.07        586.11         9.87 o                         
   4   0  20          1.04          2.13         1.54 o                         
   6   0  20        272.23        285.05         8.25 o                         
   8   0  20          0.41          1.46         4.70 o                         
  -8   1  20          0.19         -2.88         5.76 o                         
  -7   1  20         54.85         58.81         3.90 o                         
  -6   1  20         50.14         52.62         3.09 o                         
  -5   1  20        190.35        199.05         7.27 o                         
  -4   1  20       1274.60       1361.91        18.49 o                         
  -3   1  20        184.33        192.40         3.52 o                         
  -2   1  20         97.02         94.32         2.14 o                         
  -1   1  20        236.95        265.15         3.99 o                         
   0   1  20        113.45        121.98         2.36 o                         
   1   1  20        176.09        165.11         2.85 o                         
   2   1  20          0.04          1.01         1.02 o                         
   3   1  20         13.25         11.80         1.19 o                         
   4   1  20         90.90        106.99         2.67 o                         
   5   1  20          4.27          3.20         1.57 o                         
   6   1  20         61.58         71.05         3.17 o                         
   7   1  20          2.83          2.88         2.30 o                         
   8   1  20         15.36         15.89         3.51 o                         
  -7   2  20        119.85        125.58         6.63 o                         
  -6   2  20         25.49         22.64         2.78 o                         
  -5   2  20          6.06          4.83         1.58 o                         
  -4   2  20        576.79        573.86         9.06 o                         
  -3   2  20        547.41        545.13         8.55 o                         
  -2   2  20         23.52         21.94         1.33 o                         
  -1   2  20        614.67        598.95         7.11 o                         
   0   2  20         53.35         57.12         1.70 o                         
   1   2  20        479.14        494.74         6.70 o                         
   2   2  20       1478.83       1476.05        18.50 o                         
   3   2  20         79.81         76.54         2.33 o                         
   4   2  20        227.65        200.79         4.05 o                         
   5   2  20         11.72         12.75         1.83 o                         
   6   2  20        126.58        127.57         3.93 o                         
   7   2  20        171.47        197.20         5.73 o                         
  -7   3  20          0.13          1.14         2.48 o                         
  -6   3  20         13.06         16.53         2.09 o                         
  -5   3  20         27.08         32.04         1.95 o                         
  -4   3  20        244.39        240.22         4.58 o                         
  -3   3  20         66.18         58.88         2.22 o                         
  -2   3  20        170.59        160.80         2.59 o                         
  -1   3  20          7.79          9.98         0.99 o                         
   0   3  20         40.40         35.58         1.34 o                         
   1   3  20        274.35        257.79         3.97 o                         
   2   3  20          0.68          2.12         1.00 o                         
   3   3  20          0.27          0.58         1.11 o                         
   4   3  20         19.86         20.31         1.50 o                         
   5   3  20          0.01          0.34         1.39 o                         
   6   3  20         21.97         25.85         2.36 o                         
   7   3  20         39.10         44.82         2.99 o                         
  -7   4  20          0.16         -1.75         2.13 o                         
  -6   4  20         24.77         29.01         2.25 o                         
  -5   4  20          4.91          3.79         1.63 o                         
  -4   4  20         38.42         35.27         1.89 o                         
  -3   4  20         59.84         63.32         1.99 o                         
  -2   4  20          0.36         -0.55         0.93 o                         
  -1   4  20        121.39        104.09         2.05 o                         
   0   4  20         18.16         19.28         1.14 o                         
   1   4  20        132.49        121.62         2.46 o                         
   2   4  20        210.74        204.93         3.43 o                         
   3   4  20          1.38          1.27         1.09 o                         
   4   4  20         13.20         15.70         1.47 o                         
   5   4  20          3.35          1.53         1.53 o                         
   6   4  20         29.98         27.77         2.32 o                         
   7   4  20         68.10         90.18         6.29 o                         
  -6   5  20         16.74          8.71         1.76 o                         
  -5   5  20        242.48        247.45         4.91 o                         
  -4   5  20          0.72          0.25         1.06 o                         
  -3   5  20         15.53         11.93         1.09 o                         
  -2   5  20          1.18          0.80         0.92 o                         
  -1   5  20        177.12        148.27         2.55 o                         
   0   5  20         21.64         16.83         1.09 o                         
   1   5  20         86.17         76.01         1.99 o                         
   2   5  20          0.06         -0.10         1.03 o                         
   3   5  20          5.65          3.80         1.16 o                         
   4   5  20         17.61         16.06         1.52 o                         
   5   5  20        250.73        257.60         5.25 o                         
   6   5  20          0.23          1.51         1.89 o                         
  -6   6  20          2.70          3.22         7.28 o                         
  -5   6  20          1.60          1.54         2.12 o                         
  -4   6  20          1.00          4.14         1.73 o                         
  -3   6  20          5.83          5.78         1.43 o                         
  -2   6  20         61.83         63.83         2.25 o                         
  -1   6  20          3.79          4.20         1.16 o                         
   0   6  20         25.70         26.35         1.51 o                         
   1   6  20          1.38          1.16         1.18 o                         
   2   6  20         17.02         11.74         1.09 o                         
   3   6  20         10.82         12.45         1.23 o                         
   4   6  20        285.61        306.93         5.18 o                         
   5   6  20          1.32          0.84         1.46 o                         
   6   6  20          0.92          0.37         4.26 o                         
  -5   7  20          0.23         -0.90         4.56 o                         
  -4   7  20         78.37         89.32         3.19 o                         
  -3   7  20        110.26        115.99         3.17 o                         
  -2   7  20        180.99        168.96         3.42 o                         
  -1   7  20          3.33          1.34         1.14 o                         
   0   7  20        315.98        327.67         5.70 o                         
   1   7  20          0.94          0.68         1.70 o                         
   2   7  20         88.93        109.61         3.80 o                         
   3   7  20         79.77         79.87         5.29 o                         
   4   7  20        104.96        120.10         4.51 o                         
   5   7  20         57.84         66.01         3.40 o                         
  -3   8  20        233.45        266.39         5.90 o                         
  -2   8  20          2.47          1.15         1.86 o                         
  -1   8  20        154.49        158.69         3.71 o                         
   0   8  20         15.93         15.04         2.11 o                         
   1   8  20          2.43          5.32         2.07 o                         
   2   8  20         24.18         26.44         2.65 o                         
   3   8  20        260.93        271.85         7.10 o                         
  -7   0  21         11.29         12.70         5.08 o                         
  -5   0  21        915.29       1046.93        27.35 o                         
  -3   0  21         52.57         55.67         5.84 o                         
  -1   0  21         61.15         70.85         4.81 o                         
   1   0  21       1130.31       1158.54        20.76 o                         
   3   0  21        696.10        682.52        11.46 o                         
   5   0  21         29.69         20.10         2.73 o                         
   7   0  21         14.19         14.22         4.67 o                         
  -7   1  21         11.49         11.51         3.19 o                         
  -6   1  21        119.12        119.85         7.09 o                         
  -5   1  21        584.64        598.66        13.40 o                         
  -4   1  21        119.49        118.33         3.45 o                         
  -3   1  21        426.26        435.86         6.59 o                         
  -2   1  21        234.16        223.99         3.63 o                         
  -1   1  21          1.01          1.12         0.98 o                         
   0   1  21        426.52        399.98         6.02 o                         
   1   1  21         11.18         11.92         1.29 o                         
   2   1  21       2351.29       2438.74        34.78 o                         
   3   1  21        140.14        148.02         3.06 o                         
   4   1  21         33.82         33.23         1.95 o                         
   5   1  21         19.96         22.63         2.60 o                         
   6   1  21         84.92         74.06         4.59 o                         
   7   1  21         11.33         10.10         2.53 o                         
  -7   2  21         18.21         17.18         3.53 o                         
  -6   2  21         28.11         29.97         3.05 o                         
  -5   2  21          4.25          4.66         1.63 o                         
  -4   2  21         19.22         15.36         1.85 o                         
  -3   2  21         42.07         35.76         2.12 o                         
  -2   2  21        191.95        187.14         3.49 o                         
  -1   2  21         37.03         35.32         1.40 o                         
   0   2  21          2.61          2.80         0.99 o                         
   1   2  21         28.22         29.31         1.94 o                         
   2   2  21          1.99          2.51         1.10 o                         
   3   2  21         44.55         48.81         2.07 o                         
   4   2  21         76.04         64.22         2.79 o                         
   5   2  21        138.41        140.10         3.91 o                         
   6   2  21          0.02         -0.32         1.93 o                         
   7   2  21         54.98         59.69         3.34 o                         
  -7   3  21         47.46         56.76         3.80 o                         
  -6   3  21        182.00        184.78         8.46 o                         
  -5   3  21         46.14         42.71         3.22 o                         
  -4   3  21         25.31         24.78         1.80 o                         
  -3   3  21         13.02         12.63         1.48 o                         
  -2   3  21         36.06         36.19         1.39 o                         
  -1   3  21         62.58         44.95         1.51 o                         
   0   3  21        446.93        447.13         6.23 o                         
   1   3  21         15.17         18.54         1.25 o                         
   2   3  21         10.45         11.10         1.20 o                         
   3   3  21          1.61          1.29         1.19 o                         
   4   3  21        267.37        275.25         5.57 o                         
   5   3  21          0.03          0.30         1.69 o                         
   6   3  21          7.22          4.96         2.09 o                         
   7   3  21         37.82         47.81         3.10 o                         
  -7   4  21          0.03         -1.01         3.10 o                         
  -6   4  21         26.67         20.76         2.26 o                         
  -5   4  21          5.81          4.54         1.72 o                         
  -4   4  21          0.03          0.79         1.36 o                         
  -3   4  21        131.22        130.59         2.93 o                         
  -2   4  21         22.65         24.47         1.26 o                         
  -1   4  21         37.03         26.21         1.23 o                         
   0   4  21         29.34         26.76         1.29 o                         
   1   4  21         28.12         34.60         1.50 o                         
   2   4  21         53.71         55.34         1.94 o                         
   3   4  21         31.65         25.33         1.51 o                         
   4   4  21          2.10          1.80         1.33 o                         
   5   4  21          0.05          0.53         1.62 o                         
   6   4  21          9.88          7.28         2.37 o                         
  -6   5  21         32.90         35.29         2.28 o                         
  -5   5  21          2.81          3.86         1.52 o                         
  -4   5  21          3.73          6.12         1.23 o                         
  -3   5  21          0.25         -0.40         0.99 o                         
  -2   5  21         67.26         65.49         1.82 o                         
  -1   5  21         64.05         55.32         1.86 o                         
   0   5  21          0.03         -0.09         0.93 o                         
   1   5  21        417.55        434.22         6.15 o                         
   2   5  21          0.00         -0.64         1.04 o                         
   3   5  21         10.57         11.69         1.37 o                         
   4   5  21         14.08         10.36         1.46 o                         
   5   5  21         18.29         14.23         1.74 o                         
   6   5  21          1.34         -0.82         2.07 o                         
  -5   6  21         76.51         83.26         3.72 o                         
  -4   6  21         47.70         46.23         2.69 o                         
  -3   6  21        164.46        156.19         3.41 o                         
  -2   6  21         34.26         33.51         1.82 o                         
  -1   6  21          9.66         11.03         1.33 o                         
   0   6  21          6.67          5.82         1.24 o                         
   1   6  21          0.00          0.53         1.29 o                         
   2   6  21          9.52          7.92         1.15 o                         
   3   6  21          1.08         -0.42         1.18 o                         
   4   6  21         47.73         47.35         2.10 o                         
   5   6  21         28.49         23.10         1.86 o                         
  -4   7  21          4.39          3.64         1.85 o                         
  -3   7  21         47.51         62.77         3.24 o                         
  -2   7  21        166.37        158.37         3.26 o                         
  -1   7  21          1.16          0.77         1.27 o                         
   0   7  21          3.14          2.96         1.22 o                         
   1   7  21         47.42         48.46         2.75 o                         
   2   7  21        128.72        127.81         4.57 o                         
   3   7  21         87.19        102.35         3.98 o                         
   4   7  21        133.58        130.15         4.75 o                         
  -3   8  21         52.53         53.70         5.29 o                         
  -2   8  21        170.66        187.75         4.37 o                         
  -1   8  21        102.45        107.82         3.90 o                         
   0   8  21          7.16          9.14         2.21 o                         
   1   8  21          6.79          5.41         2.42 o                         
   2   8  21         54.97         54.30         4.31 o                         
  -6   0  22          2.48          1.82         3.42 o                         
  -4   0  22        509.26        506.63        35.81 o                         
  -2   0  22        158.44        169.36        10.33 o                         
   0   0  22         97.56         84.26         3.56 o                         
   2   0  22        302.34        306.81         6.60 o                         
   4   0  22        341.28        348.53         8.60 o                         
   6   0  22         64.59         77.68         5.85 o                         
  -7   1  22         46.14         46.96         5.84 o                         
  -6   1  22         18.24         15.92         2.63 o                         
  -5   1  22        354.82        366.49         7.97 o                         
  -4   1  22         28.10         25.23         2.26 o                         
  -3   1  22         25.95         27.82         2.17 o                         
  -2   1  22          4.05          6.61         1.28 o                         
  -1   1  22        428.22        436.26         7.07 o                         
   0   1  22         24.84         22.66         1.43 o                         
   1   1  22          0.89          2.75         1.29 o                         
   2   1  22        659.21        694.31        11.69 o                         
   3   1  22        106.12        107.17         2.95 o                         
   4   1  22         16.21         17.48         1.80 o                         
   5   1  22         63.44         54.67         2.73 o                         
   6   1  22          1.66          2.66         2.42 o                         
   7   1  22          0.12          1.74         2.87 o                         
  -7   2  22        116.71        129.94         7.10 o                         
  -6   2  22          3.62          2.20         2.93 o                         
  -5   2  22        180.00        178.72         4.34 o                         
  -4   2  22        165.76        170.23         3.82 o                         
  -3   2  22        124.49        113.84         2.95 o                         
  -2   2  22         82.15         86.74         2.38 o                         
  -1   2  22        579.69        593.77         8.57 o                         
   0   2  22        126.57        111.91         2.58 o                         
   1   2  22         25.21         19.06         1.39 o                         
   2   2  22        333.63        349.91         8.69 o                         
   3   2  22        317.84        292.12         9.54 o                         
   4   2  22         56.31         54.43         2.74 o                         
   5   2  22        308.47        307.09         7.09 o                         
   6   2  22         34.46         29.87         2.53 o                         
   7   2  22          1.01         -1.06         2.58 o                         
  -7   3  22         10.24         14.64         4.15 o                         
  -6   3  22          9.59          7.34         2.20 o                         
  -5   3  22         20.02         20.11         1.94 o                         
  -4   3  22          9.24          7.38         1.57 o                         
  -3   3  22          4.71          2.28         1.31 o                         
  -2   3  22          0.06         -0.38         1.18 o                         
  -1   3  22         62.43         51.20         1.66 o                         
   0   3  22         43.03         31.76         1.66 o                         
   1   3  22        554.85        543.89         7.45 o                         
   2   3  22        105.23        113.04         2.61 o                         
   3   3  22         88.93         95.60         2.61 o                         
   4   3  22         24.53         20.90         2.00 o                         
   5   3  22         76.87         79.15         4.25 o                         
   6   3  22         12.31         13.87         2.54 o                         
   7   3  22         17.71         13.95         5.19 o                         
  -6   4  22         17.75         22.60         2.40 o                         
  -5   4  22          0.36          0.12         1.77 o                         
  -4   4  22         44.18         46.82         2.23 o                         
  -3   4  22         11.40          8.79         1.37 o                         
  -2   4  22        307.04        288.49         4.07 o                         
  -1   4  22          0.06          0.16         0.97 o                         
   0   4  22        233.84        204.43         3.34 o                         
   1   4  22        138.60        142.53         2.85 o                         
   2   4  22          9.31          8.67         1.30 o                         
   3   4  22         26.27         25.00         1.58 o                         
   4   4  22         14.19         16.87         1.66 o                         
   5   4  22        134.31        141.84         3.74 o                         
   6   4  22         45.70         40.36         2.99 o                         
  -6   5  22          5.74          7.84         2.55 o                         
  -5   5  22          5.44          7.32         1.68 o                         
  -4   5  22        155.63        165.69         3.82 o                         
  -3   5  22          0.70          1.74         1.13 o                         
  -2   5  22          0.16          0.11         1.07 o                         
  -1   5  22          4.51          5.19         1.03 o                         
   0   5  22         24.04         27.69         1.41 o                         
   1   5  22        222.97        212.98         3.71 o                         
   2   5  22         10.08         10.81         1.30 o                         
   3   5  22         25.46         21.87         1.60 o                         
   4   5  22         36.95         33.81         2.57 o                         
   5   5  22          3.19          3.31         1.83 o                         
   6   5  22         47.50         36.74         6.77 o                         
  -5   6  22         44.49         38.99         3.42 o                         
  -4   6  22          3.27          1.88         2.00 o                         
  -3   6  22        154.25        164.73         3.54 o                         
  -2   6  22        106.97        100.52         2.69 o                         
  -1   6  22          1.90          1.17         1.29 o                         
   0   6  22          3.60          3.41         1.31 o                         
   1   6  22         42.31         40.23         2.11 o                         
   2   6  22          3.85          5.54         1.22 o                         
   3   6  22          2.74          1.17         1.28 o                         
   4   6  22         26.87         29.23         1.80 o                         
   5   6  22          7.42          5.56         1.87 o                         
  -4   7  22         27.36         24.87         3.91 o                         
  -3   7  22         79.82         80.74         2.91 o                         
  -2   7  22          1.49          1.72         1.50 o                         
  -1   7  22          3.20          8.27         1.46 o                         
   0   7  22         21.80         22.73         1.58 o                         
   1   7  22          8.43          5.88         2.19 o                         
   2   7  22          6.61          4.02         2.24 o                         
   3   7  22        215.81        227.45         5.84 o                         
   4   7  22        120.60        113.87         6.30 o                         
  -2   8  22        100.69        106.22         6.17 o                         
  -1   8  22         72.17         75.61         3.28 o                         
   0   8  22         13.64         11.40         2.29 o                         
   1   8  22         47.81         46.77         3.13 o                         
   2   8  22         24.34         26.41         7.11 o                         
  -7   0  23          0.34         -2.71         5.76 o                         
  -5   0  23       1023.84       1086.00        28.49 o                         
  -3   0  23        435.12        438.01        27.42 o                         
  -1   0  23        314.34        317.19        18.88 o                         
   1   0  23        145.84        147.77         5.90 o                         
   3   0  23          9.64          9.62         2.13 o                         
   5   0  23         21.49         20.48         3.89 o                         
   7   0  23        315.02        392.98        13.59 o                         
  -7   1  23         17.06         17.51         4.45 o                         
  -6   1  23        110.71        109.08         4.92 o                         
  -5   1  23         42.86         46.14         2.93 o                         
  -4   1  23        628.32        648.84        13.47 o                         
  -3   1  23          2.96          2.61         1.77 o                         
  -2   1  23         31.22         30.25         3.45 o                         
  -1   1  23         69.79         66.07         2.24 o                         
   0   1  23         24.17         30.30         1.75 o                         
   1   1  23       1565.51       1617.18        25.70 o                         
   2   1  23        385.02        405.29         6.80 o                         
   3   1  23         57.76         56.08         2.44 o                         
   4   1  23          2.89          1.68         1.79 o                         
   5   1  23         36.28         40.68         3.03 o                         
   6   1  23        103.38        118.56         4.84 o                         
   7   1  23         94.63        108.89         5.26 o                         
  -7   2  23          2.33          3.39         7.62 o                         
  -6   2  23          0.76          1.04         3.31 o                         
  -5   2  23          0.02          1.56         2.46 o                         
  -4   2  23         24.43         24.39         2.30 o                         
  -3   2  23          0.03          1.23         1.37 o                         
  -2   2  23        195.13        201.51         4.87 o                         
  -1   2  23         62.02         69.21         2.25 o                         
   0   2  23          0.10          0.38         1.31 o                         
   1   2  23         18.19         21.18         1.50 o                         
   2   2  23        237.48        234.63         4.50 o                         
   3   2  23        196.06        181.43         4.45 o                         
   4   2  23          8.69          5.76         1.78 o                         
   5   2  23         32.09         26.36         2.63 o                         
   6   2  23         10.13         10.52         2.72 o                         
   7   2  23         96.40         98.52         4.49 o                         
  -6   3  23          3.06          2.07         2.55 o                         
  -5   3  23          6.23          7.11         1.86 o                         
  -4   3  23        245.85        257.76         5.03 o                         
  -3   3  23          0.02         -0.60         1.33 o                         
  -2   3  23         14.72         16.40         1.61 o                         
  -1   3  23         52.90         48.48         1.95 o                         
   0   3  23        138.30        159.58         3.04 o                         
   1   3  23          6.54          4.43         1.20 o                         
   2   3  23        253.27        246.32         4.08 o                         
   3   3  23          3.34          4.45         1.51 o                         
   4   3  23         29.85         30.78         2.19 o                         
   5   3  23        224.24        243.62         5.60 o                         
   6   3  23         98.89        102.54         4.48 o                         
  -6   4  23         51.91         55.84         3.73 o                         
  -5   4  23          1.49          0.59         1.85 o                         
  -4   4  23          1.86          1.47         1.59 o                         
  -3   4  23          2.16          0.47         1.34 o                         
  -2   4  23         31.52         36.36         1.89 o                         
  -1   4  23         62.14         58.16         1.84 o                         
   0   4  23          3.51          4.30         1.16 o                         
   1   4  23         19.94         18.50         1.40 o                         
   2   4  23         99.77         95.09         2.56 o                         
   3   4  23        217.48        236.10         5.94 o                         
   4   4  23          5.33          9.62         1.74 o                         
   5   4  23          7.13          8.80         2.08 o                         
   6   4  23          0.34          0.11         2.67 o                         
  -5   5  23         86.86         93.98         3.35 o                         
  -4   5  23          8.52          5.74         1.55 o                         
  -3   5  23         48.32         52.87         2.15 o                         
  -2   5  23         69.02         74.83         2.08 o                         
  -1   5  23         36.88         35.94         1.96 o                         
   0   5  23         18.98         12.31         1.22 o                         
   1   5  23         31.12         19.88         1.43 o                         
   2   5  23        128.54        139.02         3.17 o                         
   3   5  23         64.47         78.23         2.56 o                         
   4   5  23         22.18         22.18         2.20 o                         
   5   5  23         11.40         11.39         2.06 o                         
  -4   6  23         50.71         59.66         4.04 o                         
  -3   6  23         34.96         30.08         2.01 o                         
  -2   6  23         18.15         24.96         1.73 o                         
  -1   6  23         11.40         11.38         1.53 o                         
   0   6  23          0.28         -0.11         1.42 o                         
   1   6  23          0.21          1.93         1.08 o                         
   2   6  23          0.03         -0.52         1.26 o                         
   3   6  23         45.46         44.80         2.06 o                         
   4   6  23         19.25         18.06         1.78 o                         
  -3   7  23          0.00          0.70         1.89 o                         
  -2   7  23         13.30         11.31         1.71 o                         
  -1   7  23          7.74          9.17         1.63 o                         
   0   7  23          2.08          0.84         1.43 o                         
   1   7  23          4.86          4.89         1.47 o                         
   2   7  23          4.38          4.74         2.37 o                         
   3   7  23          3.09          0.68         2.52 o                         
  -1   8  23         24.78         23.20         3.38 o                         
   0   8  23         27.41         25.40         4.04 o                         
  -6   0  24         96.34        106.84         6.71 o                         
  -4   0  24        157.39        162.29        11.09 o                         
  -2   0  24         30.69         34.07         3.42 o                         
   0   0  24        115.45        124.93         5.38 o                         
   2   0  24        154.66        153.46         6.26 o                         
   4   0  24         21.18         27.43         7.79 o                         
   6   0  24         31.38         29.80         6.43 o                         
  -7   1  24          2.55          2.03         7.28 o                         
  -6   1  24         39.13         40.46         3.88 o                         
  -5   1  24        318.15        341.67         8.00 o                         
  -4   1  24         15.66         13.21         2.23 o                         
  -3   1  24         85.09         82.50         3.45 o                         
  -2   1  24         13.42         11.99         1.76 o                         
  -1   1  24         73.35         73.06         3.04 o                         
   0   1  24        518.61        527.20         9.48 o                         
   1   1  24        548.00        553.62        10.38 o                         
   2   1  24        111.11        101.60         3.72 o                         
   3   1  24        225.92        232.73         4.67 o                         
   4   1  24         35.38         36.54         2.44 o                         
   5   1  24        182.01        197.39         5.58 o                         
   6   1  24          5.58          4.28         2.89 o                         
  -6   2  24        242.63        247.68        13.96 o                         
  -5   2  24         22.75         24.75         2.93 o                         
  -4   2  24         74.44         77.52         3.73 o                         
  -3   2  24         47.77         39.27         1.94 o                         
  -2   2  24         65.69         62.01         2.28 o                         
  -1   2  24        369.11        356.98         6.17 o                         
   0   2  24          6.08          7.19         1.47 o                         
   1   2  24         48.38         51.39         2.29 o                         
   2   2  24        193.77        208.35         5.09 o                         
   3   2  24         81.16         79.57         3.04 o                         
   4   2  24          1.97          0.55         1.84 o                         
   5   2  24        314.81        332.90         8.66 o                         
   6   2  24         33.31         31.37         3.22 o                         
  -6   3  24          0.46          1.63         2.64 o                         
  -5   3  24        215.95        209.61         5.59 o                         
  -4   3  24         79.87         77.27         2.97 o                         
  -3   3  24          4.15          3.69         1.50 o                         
  -2   3  24        606.06        607.57        10.17 o                         
  -1   3  24          6.91          4.23         1.34 o                         
   0   3  24         12.55         12.10         1.50 o                         
   1   3  24         27.84         26.20         1.65 o                         
   2   3  24         54.10         58.83         2.30 o                         
   3   3  24         50.66         51.44         2.62 o                         
   4   3  24          4.50          3.10         1.87 o                         
   5   3  24         41.43         49.79         3.13 o                         
   6   3  24         63.76         72.63         4.21 o                         
  -6   4  24         77.46         92.63         5.59 o                         
  -5   4  24         11.35          9.51         2.02 o                         
  -4   4  24          0.24          0.52         1.65 o                         
  -3   4  24         11.02          9.13         1.54 o                         
  -2   4  24         30.50         29.27         1.72 o                         
  -1   4  24         14.23         20.98         1.39 o                         
   0   4  24         73.40         73.57         2.26 o                         
   1   4  24        285.19        309.33         4.86 o                         
   2   4  24        197.30        203.28         4.80 o                         
   3   4  24          7.41          7.50         1.51 o                         
   4   4  24         78.69         82.33         3.32 o                         
   5   4  24          0.48          1.92         2.13 o                         
  -5   5  24         45.37         52.25         2.71 o                         
  -4   5  24         29.35         26.85         1.81 o                         
  -3   5  24         59.65         61.98         2.41 o                         
  -2   5  24          4.92          2.43         1.21 o                         
  -1   5  24         44.94         44.77         1.70 o                         
   0   5  24         40.39         41.03         1.84 o                         
   1   5  24        126.85        130.03         3.18 o                         
   2   5  24         14.16         13.62         1.54 o                         
   3   5  24         46.35         50.94         2.27 o                         
   4   5  24          2.60          1.98         1.68 o                         
   5   5  24          0.39          0.52         2.92 o                         
  -4   6  24         52.27         55.52         3.52 o                         
  -3   6  24          2.58          4.61         1.89 o                         
  -2   6  24          2.95          1.39         1.55 o                         
  -1   6  24          0.73         -0.29         1.57 o                         
   0   6  24         12.57          9.41         1.61 o                         
   1   6  24         23.14         25.63         1.59 o                         
   2   6  24          1.80          2.22         1.38 o                         
   3   6  24         90.11         92.16         2.90 o                         
   4   6  24         42.69         31.83         2.03 o                         
  -3   7  24          0.10         -1.23         3.18 o                         
  -2   7  24          5.54          6.19         1.79 o                         
  -1   7  24          4.50          4.28         1.73 o                         
   0   7  24         29.77         23.44         1.81 o                         
   1   7  24         11.45          8.05         1.73 o                         
   2   7  24          0.16         -0.43         2.60 o                         
   3   7  24         14.46         13.54         5.59 o                         
  -5   0  25          0.47          0.36         3.50 o                         
  -3   0  25         86.26         99.07        17.18 o                         
  -1   0  25          0.40          0.46         2.68 o                         
   1   0  25        404.65        432.75        26.15 o                         
   3   0  25          9.96          7.11         4.91 o                         
  -6   1  25          0.37          2.46         3.29 o                         
  -5   1  25        109.60        115.67         5.29 o                         
  -4   1  25        100.68         97.03         4.60 o                         
  -3   1  25          8.41         10.36         2.39 o                         
  -2   1  25         71.96         62.93         3.60 o                         
  -1   1  25          3.92          2.84         1.94 o                         
   0   1  25        107.56         89.05         3.41 o                         
   1   1  25        119.85        121.14         3.91 o                         
   2   1  25        106.64        109.49         3.71 o                         
   3   1  25          7.59          8.13         1.95 o                         
   4   1  25         31.70         32.68         2.52 o                         
   5   1  25         16.50         20.13         2.71 o                         
   6   1  25          0.25          0.02         3.43 o                         
  -6   2  25         19.95         18.74         3.64 o                         
  -5   2  25        160.35        159.85         6.03 o                         
  -4   2  25          6.78          3.81         2.17 o                         
  -3   2  25         45.06         44.60         3.74 o                         
  -2   2  25        402.86        389.54         7.47 o                         
  -1   2  25         57.15         55.56         2.86 o                         
   0   2  25         38.83         34.78         2.11 o                         
   1   2  25         72.45         68.16         2.97 o                         
   2   2  25          7.55          8.48         1.88 o                         
   3   2  25          1.17          1.37         1.80 o                         
   4   2  25        268.88        271.56         5.95 o                         
   5   2  25         16.78         10.06         2.63 o                         
   6   2  25        117.83        123.14         5.82 o                         
  -6   3  25          0.33          0.03         4.70 o                         
  -5   3  25          4.94          4.69         2.33 o                         
  -4   3  25         18.41         16.77         1.88 o                         
  -3   3  25         15.53         16.03         1.75 o                         
  -2   3  25        104.68        103.46         2.93 o                         
  -1   3  25          8.10          3.84         1.51 o                         
   0   3  25        122.58        123.00         3.22 o                         
   1   3  25          2.21          3.58         1.42 o                         
   2   3  25         13.56         10.79         1.74 o                         
   3   3  25         11.42         12.08         1.98 o                         
   4   3  25         30.76         27.89         3.09 o                         
   5   3  25          0.26         -1.12         2.34 o                         
   6   3  25         16.72         17.06         4.00 o                         
  -5   4  25         90.42         91.20         3.91 o                         
  -4   4  25        153.37        169.23         3.98 o                         
  -3   4  25         12.96         10.56         1.76 o                         
  -2   4  25          4.74          2.74         1.42 o                         
  -1   4  25         21.78         15.99         1.64 o                         
   0   4  25         92.30         80.16         3.13 o                         
   1   4  25         12.34          7.47         1.45 o                         
   2   4  25          0.51          0.84         1.49 o                         
   3   4  25          1.68          1.44         1.71 o                         
   4   4  25        132.75        143.04         4.34 o                         
   5   4  25         45.12         39.90         2.89 o                         
  -4   5  25        217.34        248.50         4.92 o                         
  -3   5  25         12.79         19.84         1.80 o                         
  -2   5  25          0.05          1.00         1.45 o                         
  -1   5  25         66.47         66.19         2.17 o                         
   0   5  25          0.23          0.10         1.27 o                         
   1   5  25        120.90        135.26         3.48 o                         
   2   5  25        103.02        112.97         3.23 o                         
   3   5  25         53.95         57.48         3.18 o                         
   4   5  25         49.52         52.61         2.77 o                         
  -3   6  25         16.08          8.93         2.61 o                         
  -2   6  25         22.15         28.65         2.05 o                         
  -1   6  25          0.17         -0.99         1.64 o                         
   0   6  25        328.96        325.87         6.19 o                         
   1   6  25         95.32        102.46         2.83 o                         
   2   6  25         86.29        102.38         3.03 o                         
   3   6  25          2.48          1.45         1.65 o                         
  -2   7  25         62.11         73.32         4.14 o                         
  -1   7  25         15.45         14.32         1.95 o                         
   0   7  25        222.08        230.61         5.56 o                         
   1   7  25          6.57          2.88         2.02 o                         
   2   7  25          0.62          0.82         3.55 o                         
  -6   0  26          1.66          1.12         4.14 o                         
  -4   0  26         63.48         78.03         5.56 o                         
  -2   0  26          1.25          2.03         2.75 o                         
   0   0  26         97.34         90.67        11.84 o                         
   2   0  26        208.32        204.85         7.76 o                         
  -6   1  26         58.34         47.48         4.44 o                         
  -5   1  26        248.79        259.19         7.97 o                         
  -4   1  26         45.87         40.91         4.54 o                         
  -3   1  26         42.49         40.67         3.26 o                         
  -2   1  26          8.07          6.50         2.42 o                         
  -1   1  26        113.95        105.66         4.07 o                         
   0   1  26         20.23         20.16         2.25 o                         
   1   1  26        533.85        544.04        15.57 o                         
   2   1  26        323.61        345.29         7.65 o                         
   3   1  26        114.65        122.86         4.42 o                         
   4   1  26          4.54          2.37         3.11 o                         
   5   1  26          0.45          1.11         3.16 o                         
   6   1  26         70.95         84.09         5.96 o                         
  -6   2  26         60.59         51.83         6.82 o                         
  -5   2  26        263.90        251.81         9.67 o                         
  -4   2  26         19.95         22.51         3.16 o                         
  -3   2  26          0.21         -0.30         2.01 o                         
  -2   2  26         23.29         26.39         2.47 o                         
  -1   2  26        109.48         97.17         3.67 o                         
   0   2  26         90.53         85.52         3.16 o                         
   1   2  26        122.10        112.39         3.52 o                         
   2   2  26         63.09         64.35         2.95 o                         
   3   2  26         24.72         30.37         2.96 o                         
   4   2  26        117.64        131.38         4.19 o                         
   5   2  26         16.94         14.56         2.93 o                         
   6   2  26         17.96         18.56         3.93 o                         
  -5   3  26        217.64        228.92         9.15 o                         
  -4   3  26          5.11          4.11         2.17 o                         
  -3   3  26        128.60        131.37         3.44 o                         
  -2   3  26         25.83         27.37         1.88 o                         
  -1   3  26          5.54          5.29         1.63 o                         
   0   3  26          5.93          6.88         1.61 o                         
   1   3  26        193.39        184.86         4.20 o                         
   2   3  26         90.87         85.11         3.05 o                         
   3   3  26          6.57          4.98         2.02 o                         
   4   3  26        249.27        266.53         6.02 o                         
   5   3  26         12.60         16.90         2.89 o                         
  -5   4  26         19.39         21.63         3.36 o                         
  -4   4  26         15.27         18.15         2.03 o                         
  -3   4  26        188.61        206.52         6.82 o                         
  -2   4  26         71.00         67.20         2.57 o                         
  -1   4  26         13.60         17.91         1.78 o                         
   0   4  26        114.28        103.98         3.70 o                         
   1   4  26          2.46          1.29         1.58 o                         
   2   4  26         21.16         20.82         1.97 o                         
   3   4  26         68.73         65.10         3.15 o                         
   4   4  26         26.22         25.95         2.58 o                         
   5   4  26         30.11         30.14         4.61 o                         
  -4   5  26         53.35         69.27         3.84 o                         
  -3   5  26          1.56          2.84         1.81 o                         
  -2   5  26          8.40          8.79         1.67 o                         
  -1   5  26         16.51         16.63         1.83 o                         
   0   5  26         27.49         27.14         1.78 o                         
   1   5  26         14.64         13.39         1.67 o                         
   2   5  26          4.76          1.79         1.63 o                         
   3   5  26          7.32          5.02         1.90 o                         
   4   5  26          2.26          4.45         4.07 o                         
  -3   6  26          3.74          2.32         3.25 o                         
  -2   6  26         61.65         72.77         3.43 o                         
  -1   6  26          0.78          1.14         1.81 o                         
   0   6  26         22.03         24.05         2.16 o                         
   1   6  26         49.84         54.92         2.29 o                         
   2   6  26         90.01        106.09         3.14 o                         
   3   6  26          0.86         -0.87         2.26 o                         
   0   7  26         15.44         15.58         6.10 o                         
  -5   0  27         25.47         24.00         4.41 o                         
  -3   0  27         10.41         10.64         3.41 o                         
  -1   0  27        254.07        245.97         9.39 o                         
   1   0  27          8.05          7.74         3.23 o                         
   3   0  27        267.96        280.51        14.05 o                         
  -5   1  27         38.52         39.53         3.81 o                         
  -4   1  27         29.30         35.38         5.07 o                         
  -3   1  27         42.80         43.55         3.58 o                         
  -2   1  27         92.68         94.54         4.55 o                         
  -1   1  27          9.51          9.33         2.57 o                         
   0   1  27        113.41        117.97         4.32 o                         
   1   1  27        368.50        382.86         9.63 o                         
   2   1  27        153.03        163.14         4.86 o                         
   3   1  27          9.74          8.57         2.76 o                         
   4   1  27         54.46         61.52         5.93 o                         
   5   1  27         12.53         11.01         5.25 o                         
  -5   2  27         97.89         97.60         5.30 o                         
  -4   2  27          1.51          1.94         2.83 o                         
  -3   2  27         15.87         13.96         2.49 o                         
  -2   2  27          0.41          1.33         2.16 o                         
  -1   2  27          0.00          0.42         1.99 o                         
   0   2  27         27.04         30.29         2.54 o                         
   1   2  27        157.63        153.95         4.72 o                         
   2   2  27         15.32         12.93         2.18 o                         
   3   2  27         54.93         53.92         3.35 o                         
   4   2  27        281.26        308.33         7.47 o                         
   5   2  27         76.08         90.82         4.54 o                         
  -5   3  27         12.32         13.76         4.03 o                         
  -4   3  27         35.28         42.55         4.78 o                         
  -3   3  27          7.87          5.74         2.40 o                         
  -2   3  27         36.06         38.09         2.15 o                         
  -1   3  27        118.35        118.72         3.40 o                         
   0   3  27         28.56         27.14         2.14 o                         
   1   3  27         46.46         53.58         3.40 o                         
   2   3  27         94.97        106.24         4.30 o                         
   3   3  27         53.52         68.14         3.32 o                         
   4   3  27         63.81         60.57         3.45 o                         
   5   3  27          0.00         -0.25         2.92 o                         
  -4   4  27         14.01         16.46         2.24 o                         
  -3   4  27        203.91        227.68         5.08 o                         
  -2   4  27          9.75          9.31         1.81 o                         
  -1   4  27          0.03         -1.19         1.68 o                         
   0   4  27         47.25         51.89         2.51 o                         
   1   4  27         14.14         15.09         2.00 o                         
   2   4  27         27.29         29.80         2.45 o                         
   3   4  27          2.94          3.36         2.08 o                         
   4   4  27         10.99         12.26         2.52 o                         
  -3   5  27          0.01         -0.06         1.81 o                         
  -2   5  27        124.13        123.49         3.49 o                         
  -1   5  27         74.94         84.66         3.15 o                         
   0   5  27        305.65        326.70         7.78 o                         
   1   5  27          0.38         -0.70         1.66 o                         
   2   5  27         89.59         97.56         3.75 o                         
   3   5  27          8.43          9.91         2.25 o                         
  -2   6  27          1.71          1.84         2.84 o                         
  -1   6  27         29.17         36.53         3.18 o                         
   0   6  27         45.44         38.58         2.52 o                         
   1   6  27        195.50        203.05         4.55 o                         
   2   6  27          4.67          5.01         2.15 o                         
  -4   0  28         49.25         57.29         5.17 o                         
  -2   0  28         86.06         88.08         6.43 o                         
   0   0  28          0.02          1.69         3.11 o                         
   2   0  28         57.13         50.96         6.60 o                         
  -5   1  28         61.28         52.04         4.46 o                         
  -4   1  28          1.36         -0.35         3.06 o                         
  -3   1  28         74.24         70.35         4.53 o                         
  -2   1  28          2.19          2.85         2.79 o                         
  -1   1  28          0.10         -0.28         2.55 o                         
   0   1  28         22.79         27.30         4.14 o                         
   1   1  28         82.64         87.91         4.39 o                         
   2   1  28         21.97         22.09         2.73 o                         
   3   1  28          0.26         -0.80         2.67 o                         
   4   1  28          0.17          2.71         3.71 o                         
   5   1  28        132.76        147.28        10.67 o                         
  -5   2  28          0.60          0.34         6.94 o                         
  -4   2  28         89.62         90.27         5.36 o                         
  -3   2  28          0.00         -0.61         2.50 o                         
  -2   2  28         27.53         21.19         2.67 o                         
  -1   2  28         27.37         25.77         2.69 o                         
   0   2  28         81.63         66.60         3.59 o                         
   1   2  28        120.49        128.08         5.20 o                         
   2   2  28         25.36         27.71         4.97 o                         
   3   2  28         25.54         29.69         3.27 o                         
   4   2  28          0.57          2.48         2.94 o                         
   5   2  28         35.54         40.07         4.33 o                         
  -4   3  28          0.12          0.42         2.72 o                         
  -3   3  28          5.80          6.10         2.46 o                         
  -2   3  28         18.29         21.54         2.60 o                         
  -1   3  28          8.65         11.89         2.16 o                         
   0   3  28         27.82         24.84         2.30 o                         
   1   3  28        113.66        120.71         4.33 o                         
   2   3  28          0.53          0.80         2.29 o                         
   3   3  28         70.36         78.78         4.04 o                         
   4   3  28          0.24          0.38         2.49 o                         
  -4   4  28          5.96          3.51         3.37 o                         
  -3   4  28          5.27          9.01         2.05 o                         
  -2   4  28          1.48          0.49         1.83 o                         
  -1   4  28         67.57         69.60         3.07 o                         
   0   4  28          2.19          1.06         1.86 o                         
   1   4  28        320.15        371.39         7.02 o                         
   2   4  28         28.89         31.56         2.79 o                         
   3   4  28         56.67         65.78         3.46 o                         
   4   4  28         11.54          7.01         4.43 o                         
  -3   5  28         49.75         43.55         3.60 o                         
  -2   5  28         78.29         73.95         2.92 o                         
  -1   5  28         45.55         37.16         2.40 o                         
   0   5  28          4.12          1.40         1.89 o                         
   1   5  28          9.15         11.71         2.11 o                         
   2   5  28         74.42         79.53         3.20 o                         
   3   5  28         26.92         20.15         9.48 o                         
   0   6  28        119.32        128.86        14.68 o                         
  -3   0  29        149.70        146.28        12.61 o                         
  -1   0  29        158.20        144.41         6.76 o                         
   1   0  29        178.25        179.69        13.12 o                         
   3   0  29         83.95         85.99         9.65 o                         
  -4   1  29         10.94         10.98         3.52 o                         
  -3   1  29          6.10          4.33         3.15 o                         
  -2   1  29         59.72         53.70         3.92 o                         
  -1   1  29          2.37          1.81         2.86 o                         
   0   1  29          3.40          0.32         2.72 o                         
   1   1  29         47.56         52.50         3.91 o                         
   2   1  29        159.37        174.09         7.12 o                         
   3   1  29          1.26          0.75         3.50 o                         
   4   1  29         18.54         18.33         4.46 o                         
  -4   2  29         18.32         17.32         3.61 o                         
  -3   2  29         33.37         36.09         3.74 o                         
  -2   2  29          0.07         -0.47         2.49 o                         
  -1   2  29          0.07          0.80         2.40 o                         
   0   2  29        186.51        191.60         5.52 o                         
   1   2  29         44.76         47.57         3.17 o                         
   2   2  29        148.83        164.92         5.56 o                         
   3   2  29          2.36          4.11         2.91 o                         
   4   2  29         18.76         21.26         4.19 o                         
  -4   3  29         51.05         60.53        10.16 o                         
  -3   3  29         26.13         27.92         3.01 o                         
  -2   3  29         27.89         28.17         2.97 o                         
  -1   3  29         53.74         62.11         3.69 o                         
   0   3  29         54.60         48.72         3.13 o                         
   1   3  29         10.36          9.21         2.32 o                         
   2   3  29         34.52         37.74         3.12 o                         
   3   3  29          5.87         10.23         2.81 o                         
   4   3  29          0.07          3.23         5.62 o                         
  -3   4  29         33.31         28.98         4.63 o                         
  -2   4  29          0.27          0.88         2.08 o                         
  -1   4  29         93.55        105.01         3.68 o                         
   0   4  29         10.03         13.36         2.42 o                         
   1   4  29        160.17        202.70         5.41 o                         
   2   4  29         57.67         62.51         3.83 o                         
   3   4  29        151.85        169.04         9.23 o                         
  -2   5  29         20.82         10.74         4.51 o                         
  -1   5  29         18.34         20.48         2.53 o                         
   0   5  29          5.67          6.66         2.23 o                         
   1   5  29          1.06          2.81         3.53 o                         
  -4   0  30          8.04         11.41         4.53 o                         
  -2   0  30        167.44        173.78         9.90 o                         
   0   0  30         18.25         17.87         4.22 o                         
   2   0  30        122.56        142.88        10.50 o                         
  -4   1  30         37.05         33.99         5.12 o                         
  -3   1  30         13.06          7.80         3.46 o                         
  -2   1  30         46.78         44.14         7.53 o                         
  -1   1  30          1.97          0.95         2.95 o                         
   0   1  30          5.11         10.28         3.27 o                         
   1   1  30        103.46        108.58         5.39 o                         
   2   1  30          0.45          1.62         2.98 o                         
   3   1  30         65.40         70.26         8.80 o                         
   4   1  30         22.91         25.06         6.94 o                         
  -3   2  30        127.63        144.13         6.34 o                         
  -2   2  30          7.25          4.93         2.89 o                         
  -1   2  30          1.41         -0.70         2.60 o                         
   0   2  30         88.07         94.59         4.56 o                         
   1   2  30         16.06          9.70         2.65 o                         
   2   2  30         32.59         37.60         3.36 o                         
   3   2  30          9.18          4.42         3.37 o                         
  -3   3  30          0.12         -1.53         4.24 o                         
  -2   3  30         17.96         17.99         3.01 o                         
  -1   3  30         34.93         35.22         3.13 o                         
   0   3  30        118.67        115.29         5.82 o                         
   1   3  30         16.12         18.26         2.92 o                         
   2   3  30          0.69          0.19         2.90 o                         
   3   3  30          8.77          5.10         3.33 o                         
  -2   4  30        153.77        149.77        15.32 o                         
  -1   4  30         29.73         23.39         2.79 o                         
   0   4  30         43.32         49.78         5.62 o                         
   1   4  30         67.52         77.71         4.07 o                         
   2   4  30         12.36         22.35         8.47 o                         
  -3   0  31         21.03         24.72         4.84 o                         
  -1   0  31          1.04         -0.19         3.89 o                         
   1   0  31          0.12          1.02         6.60 o                         
  -3   1  31         12.28          9.55         4.73 o                         
  -2   1  31          0.23          1.68         3.40 o                         
  -1   1  31         14.06         16.10         3.46 o                         
   0   1  31          7.32          6.22         3.38 o                         
   1   1  31         40.18         38.84         5.40 o                         
   2   1  31         24.75         20.55         3.91 o                         
   3   1  31          2.47          1.47         4.63 o                         
  -2   2  31          2.65          2.12         3.24 o                         
  -1   2  31         67.63         70.99         3.94 o                         
   0   2  31         29.69         28.52         3.15 o                         
   1   2  31        125.86        136.00         6.19 o                         
   2   2  31          0.62          0.35         3.31 o                         
   3   2  31         34.49         32.56         4.00 o                         
  -2   3  31          0.96          2.03         5.76 o                         
  -1   3  31         35.96         35.63         3.27 o                         
   0   3  31        299.02        332.75         8.14 o                         
   1   3  31         42.24         48.59         5.03 o                         
   2   3  31         28.56         37.50         5.32 o                         
  -2   0  32         79.44         96.66        10.33 o                         
   0   0  32         35.45         31.49         7.96 o                         
   2   0  32         46.75         54.35         8.63 o                         
  -2   1  32          0.16          1.19         5.76 o                         
  -1   1  32         26.30         29.93         4.15 o                         
   0   1  32          0.11          0.14         3.64 o                         
   1   1  32          0.49          0.21         3.61 o                         
   2   1  32          2.91          3.92         3.71 o                         
  -1   2  32         58.48         59.44         5.53 o                         
   0   2  32        106.14        119.29         5.34 o                         
   1   2  32         13.60         22.50         3.30 o                         
                                                                                
